# Supplementary material for: Effect of disclosing the relation between effort and unit reliability on system reliability: An economic experiment
Source: PLoS One. 2021 Apr 7;16(4):e0249722. doi: 10.1371/journal.pone.0249722 (PMC8026045; doi:10.1371/journal.pone.0249722)
Supplement: S1 File — (XLSX) [file pone.0249722.s001.xlsx]

## Sheet: 131125_S1_Series
131125_1528	1	globals	Period	NumPeriods	RepeatTreatment	Y	W	Part1_last	P_Series	P_Parallel	P_type	AttendReward	P_Info[1]	P_Info[2]	P_Info[3]	P_Info[4]	P_Info[5]	P_Info[6]	P_Info[7]	P_Info[8]	P_Info[9]	P_Info[10]	P_Info[11]	P_Info[12]	P_Info[13]	P_Info[14]	P_Info[15]	P_Info[16]	P_Info[17]	P_Info[18]	P_Info[19]	P_Info[20]	P_Info[21]	P_Info[22]	P_Info[23]	P_Info[24]	P_Info[25]	P_Info[26]	P_Info[27]	P_Info[28]	X_size	X_list[1]	X_list[2]	X_list[3]	X_list[4]	X_list[5]	X_list[6]	X_list[7]	X_list[8]
131125_1528	1	globals	1	60	0	20	25	30	1	2	1	1500	1	1	1	1	1	1	1	1	1	1	1	1	1	1	0	0	0	0	0	0	0	0	0	0	0	0	0	0	21	0	1	2	3	4	5	6	7
131125_1528	1	subjects	Period	Subject	Group	Profit	TotalProfit	Participate	X	p_1	p_2	P	Z	coin	attend	r1	P_info	TimeWPgJnOK	rank	partner	Team	TimeOKUEOK	X_partner	i	r2	profit_part1	profit_part2	TimeOKPgPQOK	final_profit	TimeWIOK
131125_1528	1	subjects	1	1	1	39	39	0	6	0.9	0.9	0.81	0	39	1	0.879541	1	601	4	12	2	12	10	22	0.379746	39	0	0	1545	0
131125_1528	1	subjects	1	2	1	19	19	0	1	0.2	0.2	0.04	1	19	1	0.993458	1	598	1	8	1	22	0	22	0.600111	19	0	3	-	-
131125_1528	1	subjects	1	3	1	40	40	0	5	0.6	0.9	0.54	0	40	1	0.775369	1	599	5	9	3	19	10	22	0.52566	40	0	0	-	-
131125_1528	1	subjects	1	4	1	0	0	0	20	0.99	0.2	0.198	1	0	1	0.0441779	1	600	12	7	6	22	1	22	0.511595	0	0	3	-	-
131125_1528	1	subjects	1	5	1	19	19	0	1	0.2	0.2	0.04	1	19	1	0.213692	1	599	7	6	4	23	0	22	0.602551	19	0	4	-	-
131125_1528	1	subjects	1	6	1	20	20	0	0	0.2	0.2	0.04	1	20	1	0.187534	1	599	8	5	4	16	1	22	0.602551	20	0	0	-	-
131125_1528	1	subjects	1	7	1	19	19	0	1	0.2	0.99	0.198	1	19	1	0.0973891	1	600	11	4	6	9	20	22	0.511595	19	0	2	-	-
131125_1528	1	subjects	1	8	1	20	20	0	0	0.2	0.2	0.04	1	20	1	0.905616	1	553	2	2	1	27	1	22	0.600111	20	0	3	-	-
131125_1528	1	subjects	1	9	1	35	35	0	10	0.9	0.6	0.54	0	35	1	0.685642	1	594	6	3	3	25	5	22	0.52566	35	0	0	-	-
131125_1528	1	subjects	1	10	1	35	35	0	10	0.9	0.99	0.891	0	35	1	0.138537	1	595	10	11	5	27	20	22	0.67535	35	0	0	-	-
131125_1528	1	subjects	1	11	1	25	25	0	20	0.99	0.9	0.891	0	25	1	0.174089	1	600	9	10	5	20	10	22	0.67535	25	0	0	-	-
131125_1528	1	subjects	1	12	1	35	35	0	10	0.9	0.9	0.81	0	35	1	0.880179	1	599	3	1	2	3	6	22	0.379746	35	0	4	-	-
131125_1528	1	globals	Period	NumPeriods	RepeatTreatment	Y	W	Part1_last	P_Series	P_Parallel	P_type	AttendReward	P_Info[1]	P_Info[2]	P_Info[3]	P_Info[4]	P_Info[5]	P_Info[6]	P_Info[7]	P_Info[8]	P_Info[9]	P_Info[10]	P_Info[11]	P_Info[12]	P_Info[13]	P_Info[14]	P_Info[15]	P_Info[16]	P_Info[17]	P_Info[18]	P_Info[19]	P_Info[20]	P_Info[21]	P_Info[22]	P_Info[23]	P_Info[24]	P_Info[25]	P_Info[26]	P_Info[27]	P_Info[28]	X_size	X_list[1]	X_list[2]	X_list[3]	X_list[4]	X_list[5]	X_list[6]	X_list[7]	X_list[8]
131125_1528	1	globals	2	60	0	20	25	30	1	2	1	1500	1	1	1	1	1	1	1	1	1	1	1	1	1	1	0	0	0	0	0	0	0	0	0	0	0	0	0	0	21	0	1	2	3	4	5	6	7
131125_1528	1	subjects	Period	Subject	Group	Profit	TotalProfit	Participate	X	p_1	p_2	P	Z	coin	attend	r1	P_info	TimeWPgJnOK	rank	partner	Team	TimeOKUEOK	X_partner	i	r2	profit_part1	profit_part2	TimeOKPgPQOK	final_profit	TimeWIOK
131125_1528	1	subjects	2	1	1	37	76	0	8	0.9	0.9	0.81	0	37	1	0.392665	1	-	9	7	5	19	11	22	0.0693039	76	0	0	-	-
131125_1528	1	subjects	2	2	1	20	39	0	0	0.2	0.9	0.18	1	20	1	0.605621	1	-	5	12	3	25	8	22	0.689666	39	0	6	-	-
131125_1528	1	subjects	2	3	1	15	55	0	5	0.6	0.99	0.594	1	15	1	0.790523	1	-	1	10	1	30	20	22	0.772509	55	0	1	-	-
131125_1528	1	subjects	2	4	1	20	20	0	0	0.2	0.2	0.04	1	20	1	0.696141	1	-	3	5	2	29	1	22	0.569182	20	0	7	-	-
131125_1528	1	subjects	2	5	1	19	38	0	1	0.2	0.2	0.04	1	19	1	0.646221	1	-	4	4	2	28	0	22	0.569182	38	0	5	-	-
131125_1528	1	subjects	2	6	1	19	39	0	1	0.2	0.99	0.198	1	19	1	0.396203	1	-	8	11	4	17	20	22	0.35876	39	0	0	-	-
131125_1528	1	subjects	2	7	1	34	53	0	11	0.9	0.9	0.81	0	34	1	0.362437	1	-	10	1	5	26	8	22	0.0693039	53	0	0	-	-
131125_1528	1	subjects	2	8	1	25	45	0	20	0.99	0.9	0.891	0	25	1	0.0624865	1	-	12	9	6	18	10	22	0.481143	45	0	0	-	-
131125_1528	1	subjects	2	9	1	35	70	0	10	0.9	0.99	0.891	0	35	1	0.242702	1	-	11	8	6	28	20	22	0.481143	70	0	0	-	-
131125_1528	1	subjects	2	10	1	0	35	0	20	0.99	0.6	0.594	1	0	1	0.709537	1	-	2	3	1	28	5	22	0.772509	35	0	7	-	-
131125_1528	1	subjects	2	11	1	0	25	0	20	0.99	0.2	0.198	1	0	1	0.487003	1	-	7	6	4	26	1	22	0.35876	25	0	0	-	-
131125_1528	1	subjects	2	12	1	12	47	0	8	0.9	0.2	0.18	1	12	1	0.523828	1	-	6	2	3	19	0	22	0.689666	47	0	2	-	-
131125_1528	1	globals	Period	NumPeriods	RepeatTreatment	Y	W	Part1_last	P_Series	P_Parallel	P_type	AttendReward	P_Info[1]	P_Info[2]	P_Info[3]	P_Info[4]	P_Info[5]	P_Info[6]	P_Info[7]	P_Info[8]	P_Info[9]	P_Info[10]	P_Info[11]	P_Info[12]	P_Info[13]	P_Info[14]	P_Info[15]	P_Info[16]	P_Info[17]	P_Info[18]	P_Info[19]	P_Info[20]	P_Info[21]	P_Info[22]	P_Info[23]	P_Info[24]	P_Info[25]	P_Info[26]	P_Info[27]	P_Info[28]	X_size	X_list[1]	X_list[2]	X_list[3]	X_list[4]	X_list[5]	X_list[6]	X_list[7]	X_list[8]
131125_1528	1	globals	3	60	0	20	25	30	1	2	1	1500	1	1	1	1	1	1	1	1	1	1	1	1	1	1	0	0	0	0	0	0	0	0	0	0	0	0	0	0	21	0	1	2	3	4	5	6	7
131125_1528	1	subjects	Period	Subject	Group	Profit	TotalProfit	Participate	X	p_1	p_2	P	Z	coin	attend	r1	P_info	TimeWPgJnOK	rank	partner	Team	TimeOKUEOK	X_partner	i	r2	profit_part1	profit_part2	TimeOKPgPQOK	final_profit	TimeWIOK
131125_1528	1	subjects	3	1	1	34	110	0	11	0.9	0.9	0.81	0	34	1	0.553389	1	-	7	10	4	27	10	22	0.545921	110	0	1	-	-
131125_1528	1	subjects	3	2	1	45	84	0	0	0.2	0.99	0.198	0	45	1	0.450742	1	-	9	6	5	29	19	22	0.0729176	84	0	6	-	-
131125_1528	1	subjects	3	3	1	35	90	0	10	0.9	0.95	0.855	0	35	1	0.983537	1	-	1	11	1	25	17	22	0.398962	90	0	1	-	-
131125_1528	1	subjects	3	4	1	20	40	0	0	0.2	0.9	0.18	1	20	1	0.587765	1	-	4	9	2	29	10	22	0.654042	40	0	7	-	-
131125_1528	1	subjects	3	5	1	43	81	0	2	0.6	0.6	0.36	0	43	1	0.170862	1	-	11	7	6	28	2	22	0.057515	81	0	3	-	-
131125_1528	1	subjects	3	6	1	26	65	0	19	0.99	0.2	0.198	0	26	1	0.288253	1	-	10	2	5	22	0	22	0.0729176	65	0	0	-	-
131125_1528	1	subjects	3	7	1	43	96	0	2	0.6	0.6	0.36	0	43	1	0.0349473	1	-	12	5	6	23	2	22	0.057515	96	0	5	-	-
131125_1528	1	subjects	3	8	1	40	85	0	5	0.6	0.95	0.57	0	40	1	0.577348	1	-	5	12	3	29	15	22	0.519399	85	0	0	-	-
131125_1528	1	subjects	3	9	1	10	80	0	10	0.9	0.2	0.18	1	10	1	0.743371	1	-	3	4	2	29	0	22	0.654042	80	0	0	-	-
131125_1528	1	subjects	3	10	1	35	70	0	10	0.9	0.9	0.81	0	35	1	0.498084	1	-	8	1	4	26	11	22	0.545921	70	0	9	-	-
131125_1528	1	subjects	3	11	1	28	53	0	17	0.95	0.9	0.855	0	28	1	0.763436	1	-	2	3	1	20	10	22	0.398962	53	0	0	-	-
131125_1528	1	subjects	3	12	1	30	77	0	15	0.95	0.6	0.57	0	30	1	0.575247	1	-	6	8	3	24	5	22	0.519399	77	0	2	-	-
131125_1528	1	globals	Period	NumPeriods	RepeatTreatment	Y	W	Part1_last	P_Series	P_Parallel	P_type	AttendReward	P_Info[1]	P_Info[2]	P_Info[3]	P_Info[4]	P_Info[5]	P_Info[6]	P_Info[7]	P_Info[8]	P_Info[9]	P_Info[10]	P_Info[11]	P_Info[12]	P_Info[13]	P_Info[14]	P_Info[15]	P_Info[16]	P_Info[17]	P_Info[18]	P_Info[19]	P_Info[20]	P_Info[21]	P_Info[22]	P_Info[23]	P_Info[24]	P_Info[25]	P_Info[26]	P_Info[27]	P_Info[28]	X_size	X_list[1]	X_list[2]	X_list[3]	X_list[4]	X_list[5]	X_list[6]	X_list[7]	X_list[8]
131125_1528	1	globals	4	60	0	20	25	30	1	2	1	1500	1	1	1	1	1	1	1	1	1	1	1	1	1	1	0	0	0	0	0	0	0	0	0	0	0	0	0	0	21	0	1	2	3	4	5	6	7
131125_1528	1	subjects	Period	Subject	Group	Profit	TotalProfit	Participate	X	p_1	p_2	P	Z	coin	attend	r1	P_info	TimeWPgJnOK	rank	partner	Team	TimeOKUEOK	X_partner	i	r2	profit_part1	profit_part2	TimeOKPgPQOK	final_profit	TimeWIOK
131125_1528	1	subjects	4	1	1	11	121	0	9	0.9	0.2	0.18	1	11	1	0.807961	1	-	1	4	1	29	0	22	0.393081	121	0	0	-	-
131125_1528	1	subjects	4	2	1	20	104	0	0	0.2	0.9	0.18	1	20	1	0.390402	1	-	5	9	3	21	10	22	0.301065	104	0	0	-	-
131125_1528	1	subjects	4	3	1	10	100	0	10	0.9	0.6	0.54	1	10	1	0.134989	1	-	11	5	6	29	2	22	0.617772	100	0	1	-	-
131125_1528	1	subjects	4	4	1	20	60	0	0	0.2	0.9	0.18	1	20	1	0.527892	1	-	2	1	1	28	9	22	0.393081	60	0	9	-	-
131125_1528	1	subjects	4	5	1	18	99	0	2	0.6	0.9	0.54	1	18	1	0.0598124	1	-	12	3	6	29	10	22	0.617772	99	0	7	-	-
131125_1528	1	subjects	4	6	1	20	85	0	0	0.2	0.6	0.12	1	20	1	0.23681	1	-	9	8	5	23	3	22	0.476432	85	0	2	-	-
131125_1528	1	subjects	4	7	1	43	139	0	2	0.6	0.99	0.594	0	43	1	0.486688	1	-	3	11	2	28	20	22	0.325551	139	0	8	-	-
131125_1528	1	subjects	4	8	1	17	102	0	3	0.6	0.2	0.12	1	17	1	0.152022	1	-	10	6	5	27	0	22	0.476432	102	0	0	-	-
131125_1528	1	subjects	4	9	1	10	90	0	10	0.9	0.2	0.18	1	10	1	0.376091	1	-	6	2	3	28	0	22	0.301065	90	0	0	-	-
131125_1528	1	subjects	4	10	1	26	96	0	19	0.99	0.9	0.891	0	26	1	0.257296	1	-	8	12	4	30	6	22	0.210364	96	0	8	-	-
131125_1528	1	subjects	4	11	1	25	78	0	20	0.99	0.6	0.594	0	25	1	0.432065	1	-	4	7	2	26	2	22	0.325551	78	0	0	-	-
131125_1528	1	subjects	4	12	1	39	116	0	6	0.9	0.99	0.891	0	39	1	0.299732	1	-	7	10	4	6	19	22	0.210364	116	0	1	-	-
131125_1528	1	globals	Period	NumPeriods	RepeatTreatment	Y	W	Part1_last	P_Series	P_Parallel	P_type	AttendReward	P_Info[1]	P_Info[2]	P_Info[3]	P_Info[4]	P_Info[5]	P_Info[6]	P_Info[7]	P_Info[8]	P_Info[9]	P_Info[10]	P_Info[11]	P_Info[12]	P_Info[13]	P_Info[14]	P_Info[15]	P_Info[16]	P_Info[17]	P_Info[18]	P_Info[19]	P_Info[20]	P_Info[21]	P_Info[22]	P_Info[23]	P_Info[24]	P_Info[25]	P_Info[26]	P_Info[27]	P_Info[28]	X_size	X_list[1]	X_list[2]	X_list[3]	X_list[4]	X_list[5]	X_list[6]	X_list[7]	X_list[8]
131125_1528	1	globals	5	60	0	20	25	30	1	2	1	1500	1	1	1	1	1	1	1	1	1	1	1	1	1	1	0	0	0	0	0	0	0	0	0	0	0	0	0	0	21	0	1	2	3	4	5	6	7
131125_1528	1	subjects	Period	Subject	Group	Profit	TotalProfit	Participate	X	p_1	p_2	P	Z	coin	attend	r1	P_info	TimeWPgJnOK	rank	partner	Team	TimeOKUEOK	X_partner	i	r2	profit_part1	profit_part2	TimeOKPgPQOK	final_profit	TimeWIOK
131125_1528	1	subjects	5	1	1	39	160	0	6	0.9	0.9	0.81	0	39	1	0.81845	1	-	4	3	2	15	10	22	0.499278	160	0	0	-	-
131125_1528	1	subjects	5	2	1	41	145	0	4	0.6	0.95	0.57	0	41	1	0.382022	1	-	10	10	5	28	18	22	0.537751	145	0	6	-	-
131125_1528	1	subjects	5	3	1	35	135	0	10	0.9	0.9	0.81	0	35	1	0.90066	1	-	3	1	2	27	6	22	0.499278	135	0	3	-	-
131125_1528	1	subjects	5	4	1	20	80	0	0	0.2	0.95	0.19	1	20	1	0.66113	1	-	6	8	3	30	17	22	0.295173	80	0	9	-	-
131125_1528	1	subjects	5	5	1	43	142	0	2	0.6	0.9	0.54	0	43	1	0.314652	1	-	11	9	6	22	10	22	0.388319	142	0	7	-	-
131125_1528	1	subjects	5	6	1	12	97	0	8	0.9	0.95	0.855	1	12	1	0.982813	1	-	1	12	1	24	15	22	0.927693	97	0	0	-	-
131125_1528	1	subjects	5	7	1	43	182	0	2	0.6	0.99	0.594	0	43	1	0.6443	1	-	7	11	4	27	20	22	0.359255	182	0	8	-	-
131125_1528	1	subjects	5	8	1	3	105	0	17	0.95	0.2	0.19	1	3	1	0.763089	1	-	5	4	3	-4	0	22	0.295173	105	0	4	-	-
131125_1528	1	subjects	5	9	1	35	125	0	10	0.9	0.6	0.54	0	35	1	0.0332454	1	-	12	5	6	28	2	22	0.388319	125	0	0	-	-
131125_1528	1	subjects	5	10	1	27	123	0	18	0.95	0.6	0.57	0	27	1	0.443178	1	-	9	2	5	28	4	22	0.537751	123	0	7	-	-
131125_1528	1	subjects	5	11	1	25	103	0	20	0.99	0.6	0.594	0	25	1	0.525355	1	-	8	7	4	29	2	22	0.359255	103	0	2	-	-
131125_1528	1	subjects	5	12	1	5	121	0	15	0.95	0.9	0.855	1	5	1	0.965755	1	-	2	6	1	11	8	22	0.927693	121	0	3	-	-
131125_1528	1	globals	Period	NumPeriods	RepeatTreatment	Y	W	Part1_last	P_Series	P_Parallel	P_type	AttendReward	P_Info[1]	P_Info[2]	P_Info[3]	P_Info[4]	P_Info[5]	P_Info[6]	P_Info[7]	P_Info[8]	P_Info[9]	P_Info[10]	P_Info[11]	P_Info[12]	P_Info[13]	P_Info[14]	P_Info[15]	P_Info[16]	P_Info[17]	P_Info[18]	P_Info[19]	P_Info[20]	P_Info[21]	P_Info[22]	P_Info[23]	P_Info[24]	P_Info[25]	P_Info[26]	P_Info[27]	P_Info[28]	X_size	X_list[1]	X_list[2]	X_list[3]	X_list[4]	X_list[5]	X_list[6]	X_list[7]	X_list[8]
131125_1528	1	globals	6	60	0	20	25	30	1	2	1	1500	1	1	1	1	1	1	1	1	1	1	1	1	1	1	0	0	0	0	0	0	0	0	0	0	0	0	0	0	21	0	1	2	3	4	5	6	7
131125_1528	1	subjects	Period	Subject	Group	Profit	TotalProfit	Participate	X	p_1	p_2	P	Z	coin	attend	r1	P_info	TimeWPgJnOK	rank	partner	Team	TimeOKUEOK	X_partner	i	r2	profit_part1	profit_part2	TimeOKPgPQOK	final_profit	TimeWIOK
131125_1528	1	subjects	6	1	1	35	195	0	10	0.9	0.99	0.891	0	35	1	0.684225	1	-	3	11	2	16	20	22	0.731987	195	0	0	-	-
131125_1528	1	subjects	6	2	1	37	182	0	8	0.9	0.9	0.81	0	37	1	0.851036	1	-	1	8	1	29	6	22	0.29679	182	0	6	-	-
131125_1528	1	subjects	6	3	1	34	169	0	11	0.9	0.95	0.855	0	34	1	0.0544837	1	-	11	10	6	26	17	22	0.193641	169	0	4	-	-
131125_1528	1	subjects	6	4	1	45	125	0	0	0.2	0.2	0.04	0	45	1	0.210103	1	-	9	5	5	28	1	22	0.00998694	125	0	3	-	-
131125_1528	1	subjects	6	5	1	44	186	0	1	0.2	0.2	0.04	0	44	1	0.134463	1	-	10	4	5	28	0	22	0.00998694	186	0	6	-	-
131125_1528	1	subjects	6	6	1	19	116	0	1	0.2	0.6	0.12	1	19	1	0.528905	1	-	5	7	3	13	2	22	0.498158	116	0	1	-	-
131125_1528	1	subjects	6	7	1	18	200	0	2	0.6	0.2	0.12	1	18	1	0.478005	1	-	6	6	3	28	1	22	0.498158	200	0	4	-	-
131125_1528	1	subjects	6	8	1	39	144	0	6	0.9	0.9	0.81	0	39	1	0.810933	1	-	2	2	1	23	8	22	0.29679	144	0	3	-	-
131125_1528	1	subjects	6	9	1	35	160	0	10	0.9	0.6	0.54	0	35	1	0.266749	1	-	7	12	4	8	2	22	0.111946	160	0	0	-	-
131125_1528	1	subjects	6	10	1	28	151	0	17	0.95	0.9	0.855	0	28	1	0.00577727	1	-	12	3	6	29	11	22	0.193641	151	0	8	-	-
131125_1528	1	subjects	6	11	1	25	128	0	20	0.99	0.9	0.891	0	25	1	0.627269	1	-	4	1	2	28	10	22	0.731987	128	0	0	-	-
131125_1528	1	subjects	6	12	1	43	164	0	2	0.6	0.9	0.54	0	43	1	0.265957	1	-	8	9	4	28	10	22	0.111946	164	0	7	-	-
131125_1528	1	globals	Period	NumPeriods	RepeatTreatment	Y	W	Part1_last	P_Series	P_Parallel	P_type	AttendReward	P_Info[1]	P_Info[2]	P_Info[3]	P_Info[4]	P_Info[5]	P_Info[6]	P_Info[7]	P_Info[8]	P_Info[9]	P_Info[10]	P_Info[11]	P_Info[12]	P_Info[13]	P_Info[14]	P_Info[15]	P_Info[16]	P_Info[17]	P_Info[18]	P_Info[19]	P_Info[20]	P_Info[21]	P_Info[22]	P_Info[23]	P_Info[24]	P_Info[25]	P_Info[26]	P_Info[27]	P_Info[28]	X_size	X_list[1]	X_list[2]	X_list[3]	X_list[4]	X_list[5]	X_list[6]	X_list[7]	X_list[8]
131125_1528	1	globals	7	60	0	20	25	30	1	2	1	1500	1	1	1	1	1	1	1	1	1	1	1	1	1	1	0	0	0	0	0	0	0	0	0	0	0	0	0	0	21	0	1	2	3	4	5	6	7
131125_1528	1	subjects	Period	Subject	Group	Profit	TotalProfit	Participate	X	p_1	p_2	P	Z	coin	attend	r1	P_info	TimeWPgJnOK	rank	partner	Team	TimeOKUEOK	X_partner	i	r2	profit_part1	profit_part2	TimeOKPgPQOK	final_profit	TimeWIOK
131125_1528	1	subjects	7	1	1	15	210	0	5	0.6	0.9	0.54	1	15	1	0.688188	1	-	3	9	2	22	10	22	0.91991	210	0	6	-	-
131125_1528	1	subjects	7	2	1	39	221	0	6	0.9	0.9	0.81	0	39	1	0.361074	1	-	7	6	4	27	10	22	0.605113	221	0	9	-	-
131125_1528	1	subjects	7	3	1	35	204	0	10	0.9	0.9	0.81	0	35	1	0.14114	1	-	11	8	6	20	9	22	0.483402	204	0	2	-	-
131125_1528	1	subjects	7	4	1	20	145	0	0	0.2	0.6	0.12	1	20	1	0.85042	1	-	1	12	1	28	4	22	0.965696	145	0	7	-	-
131125_1528	1	subjects	7	5	1	18	204	0	2	0.6	0.6	0.36	1	18	1	0.534954	1	-	5	7	3	28	2	22	0.834522	204	0	8	-	-
131125_1528	1	subjects	7	6	1	35	151	0	10	0.9	0.9	0.81	0	35	1	0.344808	1	-	8	2	4	11	6	22	0.605113	151	0	1	-	-
131125_1528	1	subjects	7	7	1	18	218	0	2	0.6	0.6	0.36	1	18	1	0.512417	1	-	6	5	3	29	2	22	0.834522	218	0	0	-	-
131125_1528	1	subjects	7	8	1	36	180	0	9	0.9	0.9	0.81	0	36	1	0.00399309	1	-	12	3	6	29	10	22	0.483402	180	0	1	-	-
131125_1528	1	subjects	7	9	1	10	170	0	10	0.9	0.6	0.54	1	10	1	0.66014	1	-	4	1	2	8	5	22	0.91991	170	0	0	-	-
131125_1528	1	subjects	7	10	1	19	170	0	1	0.2	0.6	0.12	1	19	1	0.142234	1	-	10	11	5	30	5	22	0.56856	170	0	9	-	-
131125_1528	1	subjects	7	11	1	15	143	0	5	0.6	0.2	0.12	1	15	1	0.18744	1	-	9	10	5	23	1	22	0.56856	143	0	4	-	-
131125_1528	1	subjects	7	12	1	16	180	0	4	0.6	0.2	0.12	1	16	1	0.839495	1	-	2	4	1	19	0	22	0.965696	180	0	4	-	-
131125_1528	1	globals	Period	NumPeriods	RepeatTreatment	Y	W	Part1_last	P_Series	P_Parallel	P_type	AttendReward	P_Info[1]	P_Info[2]	P_Info[3]	P_Info[4]	P_Info[5]	P_Info[6]	P_Info[7]	P_Info[8]	P_Info[9]	P_Info[10]	P_Info[11]	P_Info[12]	P_Info[13]	P_Info[14]	P_Info[15]	P_Info[16]	P_Info[17]	P_Info[18]	P_Info[19]	P_Info[20]	P_Info[21]	P_Info[22]	P_Info[23]	P_Info[24]	P_Info[25]	P_Info[26]	P_Info[27]	P_Info[28]	X_size	X_list[1]	X_list[2]	X_list[3]	X_list[4]	X_list[5]	X_list[6]	X_list[7]	X_list[8]
131125_1528	1	globals	8	60	0	20	25	30	1	2	1	1500	1	1	1	1	1	1	1	1	1	1	1	1	1	1	0	0	0	0	0	0	0	0	0	0	0	0	0	0	21	0	1	2	3	4	5	6	7
131125_1528	1	subjects	Period	Subject	Group	Profit	TotalProfit	Participate	X	p_1	p_2	P	Z	coin	attend	r1	P_info	TimeWPgJnOK	rank	partner	Team	TimeOKUEOK	X_partner	i	r2	profit_part1	profit_part2	TimeOKPgPQOK	final_profit	TimeWIOK
131125_1528	1	subjects	8	1	1	32	242	0	13	0.95	0.9	0.855	0	32	1	0.755596	1	-	3	9	2	25	10	22	0.236282	242	0	0	-	-
131125_1528	1	subjects	8	2	1	33	254	0	12	0.95	0.95	0.9025	0	33	1	0.943429	1	-	1	10	1	27	16	22	0.484282	254	0	8	-	-
131125_1528	1	subjects	8	3	1	34	238	0	11	0.9	0.9	0.81	0	34	1	0.417123	1	-	9	6	5	26	11	22	0.0965449	238	0	3	-	-
131125_1528	1	subjects	8	4	1	20	165	0	0	0.2	0.2	0.04	1	20	1	0.0985076	1	-	12	12	6	29	0	22	0.854616	165	0	9	-	-
131125_1528	1	subjects	8	5	1	43	247	0	2	0.6	0.9	0.54	0	43	1	0.448618	1	-	8	8	4	27	7	22	0.30607	247	0	5	-	-
131125_1528	1	subjects	8	6	1	34	185	0	11	0.9	0.9	0.81	0	34	1	0.193876	1	-	10	3	5	19	11	22	0.0965449	185	0	1	-	-
131125_1528	1	subjects	8	7	1	17	235	0	3	0.6	0.9	0.54	1	17	1	0.685468	1	-	5	11	3	28	10	22	0.906806	235	0	7	-	-
131125_1528	1	subjects	8	8	1	38	218	0	7	0.9	0.6	0.54	0	38	1	0.484489	1	-	7	5	4	23	2	22	0.30607	218	0	1	-	-
131125_1528	1	subjects	8	9	1	35	205	0	10	0.9	0.95	0.855	0	35	1	0.686524	1	-	4	1	2	12	13	22	0.236282	205	0	0	-	-
131125_1528	1	subjects	8	10	1	29	199	0	16	0.95	0.95	0.9025	0	29	1	0.779324	1	-	2	2	1	30	12	22	0.484282	199	0	4	-	-
131125_1528	1	subjects	8	11	1	10	153	0	10	0.9	0.6	0.54	1	10	1	0.615457	1	-	6	7	3	27	3	22	0.906806	153	0	4	-	-
131125_1528	1	subjects	8	12	1	20	200	0	0	0.2	0.2	0.04	1	20	1	0.122252	1	-	11	4	6	7	0	22	0.854616	200	0	7	-	-
131125_1528	1	globals	Period	NumPeriods	RepeatTreatment	Y	W	Part1_last	P_Series	P_Parallel	P_type	AttendReward	P_Info[1]	P_Info[2]	P_Info[3]	P_Info[4]	P_Info[5]	P_Info[6]	P_Info[7]	P_Info[8]	P_Info[9]	P_Info[10]	P_Info[11]	P_Info[12]	P_Info[13]	P_Info[14]	P_Info[15]	P_Info[16]	P_Info[17]	P_Info[18]	P_Info[19]	P_Info[20]	P_Info[21]	P_Info[22]	P_Info[23]	P_Info[24]	P_Info[25]	P_Info[26]	P_Info[27]	P_Info[28]	X_size	X_list[1]	X_list[2]	X_list[3]	X_list[4]	X_list[5]	X_list[6]	X_list[7]	X_list[8]
131125_1528	1	globals	9	60	0	20	25	30	1	2	1	1500	1	1	1	1	1	1	1	1	1	1	1	1	1	1	0	0	0	0	0	0	0	0	0	0	0	0	0	0	21	0	1	2	3	4	5	6	7
131125_1528	1	subjects	Period	Subject	Group	Profit	TotalProfit	Participate	X	p_1	p_2	P	Z	coin	attend	r1	P_info	TimeWPgJnOK	rank	partner	Team	TimeOKUEOK	X_partner	i	r2	profit_part1	profit_part2	TimeOKPgPQOK	final_profit	TimeWIOK
131125_1528	1	subjects	9	1	1	30	272	0	15	0.95	0.2	0.19	0	30	1	0.779801	1	-	5	4	3	25	0	22	0.140706	272	0	5	-	-
131125_1528	1	subjects	9	2	1	37	291	0	8	0.9	0.99	0.891	0	37	1	0.827371	1	-	3	11	2	28	19	22	0.806399	291	0	5	-	-
131125_1528	1	subjects	9	3	1	9	247	0	11	0.9	0.6	0.54	1	9	1	0.580929	1	-	8	5	4	28	2	22	0.847654	247	0	0	-	-
131125_1528	1	subjects	9	4	1	45	210	0	0	0.2	0.95	0.19	0	45	1	0.673566	1	-	6	1	3	29	15	22	0.140706	210	0	4	-	-
131125_1528	1	subjects	9	5	1	18	265	0	2	0.6	0.9	0.54	1	18	1	0.630917	1	-	7	3	4	24	11	22	0.847654	265	0	6	-	-
131125_1528	1	subjects	9	6	1	31	216	0	14	0.95	0.99	0.9405	0	31	1	0.534137	1	-	9	12	5	16	20	22	0.150988	216	0	6	-	-
131125_1528	1	subjects	9	7	1	35	270	0	10	0.9	0.9	0.81	0	35	1	0.110297	1	-	11	9	6	27	10	22	0.160011	270	0	3	-	-
131125_1528	1	subjects	9	8	1	45	263	0	0	0.2	0.95	0.19	0	45	1	0.839481	1	-	2	10	1	21	15	22	0.144021	263	0	2	-	-
131125_1528	1	subjects	9	9	1	35	240	0	10	0.9	0.9	0.81	0	35	1	0.0630671	1	-	12	7	6	28	10	22	0.160011	240	0	0	-	-
131125_1528	1	subjects	9	10	1	30	229	0	15	0.95	0.2	0.19	0	30	1	0.971449	1	-	1	8	1	27	0	22	0.144021	229	0	3	-	-
131125_1528	1	subjects	9	11	1	26	179	0	19	0.99	0.9	0.891	0	26	1	0.793316	1	-	4	2	2	21	8	22	0.806399	179	0	4	-	-
131125_1528	1	subjects	9	12	1	25	225	0	20	0.99	0.95	0.9405	0	25	1	0.476333	1	-	10	6	5	9	14	22	0.150988	225	0	4	-	-
131125_1528	1	globals	Period	NumPeriods	RepeatTreatment	Y	W	Part1_last	P_Series	P_Parallel	P_type	AttendReward	P_Info[1]	P_Info[2]	P_Info[3]	P_Info[4]	P_Info[5]	P_Info[6]	P_Info[7]	P_Info[8]	P_Info[9]	P_Info[10]	P_Info[11]	P_Info[12]	P_Info[13]	P_Info[14]	P_Info[15]	P_Info[16]	P_Info[17]	P_Info[18]	P_Info[19]	P_Info[20]	P_Info[21]	P_Info[22]	P_Info[23]	P_Info[24]	P_Info[25]	P_Info[26]	P_Info[27]	P_Info[28]	X_size	X_list[1]	X_list[2]	X_list[3]	X_list[4]	X_list[5]	X_list[6]	X_list[7]	X_list[8]
131125_1528	1	globals	10	60	0	20	25	30	1	2	1	1500	1	1	1	1	1	1	1	1	1	1	1	1	1	1	0	0	0	0	0	0	0	0	0	0	0	0	0	0	21	0	1	2	3	4	5	6	7
131125_1528	1	subjects	Period	Subject	Group	Profit	TotalProfit	Participate	X	p_1	p_2	P	Z	coin	attend	r1	P_info	TimeWPgJnOK	rank	partner	Team	TimeOKUEOK	X_partner	i	r2	profit_part1	profit_part2	TimeOKPgPQOK	final_profit	TimeWIOK
131125_1528	1	subjects	10	1	1	20	292	0	0	0.2	0.6	0.12	1	20	1	0.287957	1	-	10	5	5	27	3	22	0.295727	292	0	0	-	-
131125_1528	1	subjects	10	2	1	26	317	0	19	0.99	0.6	0.594	0	26	1	0.660999	1	-	4	7	2	29	4	22	0.360754	317	0	7	-	-
131125_1528	1	subjects	10	3	1	34	281	0	11	0.9	0.9	0.81	0	34	1	0.524482	1	-	6	12	3	25	10	22	0.638354	281	0	0	-	-
131125_1528	1	subjects	10	4	1	20	230	0	0	0.2	0.2	0.04	1	20	1	0.847282	1	-	2	8	1	28	0	22	0.972886	230	0	6	-	-
131125_1528	1	subjects	10	5	1	17	282	0	3	0.6	0.2	0.12	1	17	1	0.315183	1	-	9	1	5	27	0	22	0.295727	282	0	0	-	-
131125_1528	1	subjects	10	6	1	30	246	0	15	0.95	0.95	0.9025	0	30	1	0.367632	1	-	8	10	4	22	14	22	0.808761	246	0	1	-	-
131125_1528	1	subjects	10	7	1	41	311	0	4	0.6	0.99	0.594	0	41	1	0.762768	1	-	3	2	2	28	19	22	0.360754	311	0	0	-	-
131125_1528	1	subjects	10	8	1	20	283	0	0	0.2	0.2	0.04	1	20	1	0.872259	1	-	1	4	1	27	0	22	0.972886	283	0	4	-	-
131125_1528	1	subjects	10	9	1	35	275	0	10	0.9	0.95	0.855	0	35	1	0.137348	1	-	12	11	6	3	17	22	0.301857	275	0	0	-	-
131125_1528	1	subjects	10	10	1	31	260	0	14	0.95	0.95	0.9025	0	31	1	0.435257	1	-	7	6	4	25	15	22	0.808761	260	0	9	-	-
131125_1528	1	subjects	10	11	1	28	207	0	17	0.95	0.9	0.855	0	28	1	0.240688	1	-	11	9	6	29	10	22	0.301857	207	0	0	-	-
131125_1528	1	subjects	10	12	1	35	260	0	10	0.9	0.9	0.81	0	35	1	0.538653	1	-	5	3	3	13	11	22	0.638354	260	0	8	-	-
131125_1528	1	globals	Period	NumPeriods	RepeatTreatment	Y	W	Part1_last	P_Series	P_Parallel	P_type	AttendReward	P_Info[1]	P_Info[2]	P_Info[3]	P_Info[4]	P_Info[5]	P_Info[6]	P_Info[7]	P_Info[8]	P_Info[9]	P_Info[10]	P_Info[11]	P_Info[12]	P_Info[13]	P_Info[14]	P_Info[15]	P_Info[16]	P_Info[17]	P_Info[18]	P_Info[19]	P_Info[20]	P_Info[21]	P_Info[22]	P_Info[23]	P_Info[24]	P_Info[25]	P_Info[26]	P_Info[27]	P_Info[28]	X_size	X_list[1]	X_list[2]	X_list[3]	X_list[4]	X_list[5]	X_list[6]	X_list[7]	X_list[8]
131125_1528	1	globals	11	60	0	20	25	30	1	2	1	1500	1	1	1	1	1	1	1	1	1	1	1	1	1	1	0	0	0	0	0	0	0	0	0	0	0	0	0	0	21	0	1	2	3	4	5	6	7
131125_1528	1	subjects	Period	Subject	Group	Profit	TotalProfit	Participate	X	p_1	p_2	P	Z	coin	attend	r1	P_info	TimeWPgJnOK	rank	partner	Team	TimeOKUEOK	X_partner	i	r2	profit_part1	profit_part2	TimeOKPgPQOK	final_profit	TimeWIOK
131125_1528	1	subjects	11	1	1	19	311	0	1	0.2	0.95	0.19	1	19	1	0.51875	1	-	6	9	3	19	12	22	0.780345	311	0	5	-	-
131125_1528	1	subjects	11	2	1	15	332	0	5	0.6	0.2	0.12	1	15	1	0.906416	1	-	2	6	1	30	0	22	0.808141	332	0	10	-	-
131125_1528	1	subjects	11	3	1	34	315	0	11	0.9	0.6	0.54	0	34	1	0.40649	1	-	8	8	4	28	2	22	0.220395	315	0	0	-	-
131125_1528	1	subjects	11	4	1	20	250	0	0	0.2	0.9	0.18	1	20	1	0.180213	1	-	12	12	6	30	10	22	0.847948	250	0	7	-	-
131125_1528	1	subjects	11	5	1	18	300	0	2	0.6	0.6	0.36	1	18	1	0.694617	1	-	3	7	2	26	2	22	0.429646	300	0	5	-	-
131125_1528	1	subjects	11	6	1	20	266	0	0	0.2	0.6	0.12	1	20	1	0.92524	1	-	1	2	1	21	5	22	0.808141	266	0	0	-	-
131125_1528	1	subjects	11	7	1	18	329	0	2	0.6	0.6	0.36	1	18	1	0.540028	1	-	4	5	2	27	2	22	0.429646	329	0	4	-	-
131125_1528	1	subjects	11	8	1	43	326	0	2	0.6	0.9	0.54	0	43	1	0.46924	1	-	7	3	4	17	11	22	0.220395	326	0	0	-	-
131125_1528	1	subjects	11	9	1	8	283	0	12	0.95	0.2	0.19	1	8	1	0.528539	1	-	5	1	3	2	1	22	0.780345	283	0	0	-	-
131125_1528	1	subjects	11	10	1	32	292	0	13	0.95	0.95	0.9025	0	32	1	0.189001	1	-	10	11	5	30	16	22	0.250002	292	0	1	-	-
131125_1528	1	subjects	11	11	1	29	236	0	16	0.95	0.95	0.9025	0	29	1	0.281893	1	-	9	10	5	23	13	22	0.250002	236	0	0	-	-
131125_1528	1	subjects	11	12	1	10	270	0	10	0.9	0.2	0.18	1	10	1	0.183982	1	-	11	4	6	13	0	22	0.847948	270	0	5	-	-
131125_1528	1	globals	Period	NumPeriods	RepeatTreatment	Y	W	Part1_last	P_Series	P_Parallel	P_type	AttendReward	P_Info[1]	P_Info[2]	P_Info[3]	P_Info[4]	P_Info[5]	P_Info[6]	P_Info[7]	P_Info[8]	P_Info[9]	P_Info[10]	P_Info[11]	P_Info[12]	P_Info[13]	P_Info[14]	P_Info[15]	P_Info[16]	P_Info[17]	P_Info[18]	P_Info[19]	P_Info[20]	P_Info[21]	P_Info[22]	P_Info[23]	P_Info[24]	P_Info[25]	P_Info[26]	P_Info[27]	P_Info[28]	X_size	X_list[1]	X_list[2]	X_list[3]	X_list[4]	X_list[5]	X_list[6]	X_list[7]	X_list[8]
131125_1528	1	globals	12	60	0	20	25	30	1	2	1	1500	1	1	1	1	1	1	1	1	1	1	1	1	1	1	0	0	0	0	0	0	0	0	0	0	0	0	0	0	21	0	1	2	3	4	5	6	7
131125_1528	1	subjects	Period	Subject	Group	Profit	TotalProfit	Participate	X	p_1	p_2	P	Z	coin	attend	r1	P_info	TimeWPgJnOK	rank	partner	Team	TimeOKUEOK	X_partner	i	r2	profit_part1	profit_part2	TimeOKPgPQOK	final_profit	TimeWIOK
131125_1528	1	subjects	12	1	1	14	325	0	6	0.9	0.95	0.855	1	14	1	0.232437	1	-	10	10	5	17	12	22	0.859689	325	0	0	-	-
131125_1528	1	subjects	12	2	1	16	348	0	4	0.6	0.6	0.36	1	16	1	0.157129	1	-	12	7	6	28	4	22	0.860388	348	0	7	-	-
131125_1528	1	subjects	12	3	1	9	324	0	11	0.9	0.95	0.855	1	9	1	0.55199	1	-	7	11	4	29	15	22	0.907297	324	0	0	-	-
131125_1528	1	subjects	12	4	1	20	270	0	0	0.2	0.95	0.19	1	20	1	0.801224	1	-	6	6	3	29	13	22	0.447494	270	0	9	-	-
131125_1528	1	subjects	12	5	1	19	319	0	1	0.2	0.2	0.04	1	19	1	0.93343	1	-	4	12	2	23	0	22	0.184999	319	0	4	-	-
131125_1528	1	subjects	12	6	1	7	273	0	13	0.95	0.2	0.19	1	7	1	0.920735	1	-	5	4	3	19	0	22	0.447494	273	0	7	-	-
131125_1528	1	subjects	12	7	1	16	345	0	4	0.6	0.6	0.36	1	16	1	0.164065	1	-	11	2	6	24	4	22	0.860388	345	0	7	-	-
131125_1528	1	subjects	12	8	1	41	367	0	4	0.6	0.9	0.54	0	41	1	0.963949	1	-	2	9	1	20	11	22	0.039499	367	0	4	-	-
131125_1528	1	subjects	12	9	1	34	317	0	11	0.9	0.6	0.54	0	34	1	0.983295	1	-	1	8	1	8	4	22	0.039499	317	0	0	-	-
131125_1528	1	subjects	12	10	1	8	300	0	12	0.95	0.9	0.855	1	8	1	0.384496	1	-	9	1	5	29	6	22	0.859689	300	0	9	-	-
131125_1528	1	subjects	12	11	1	5	241	0	15	0.95	0.9	0.855	1	5	1	0.528506	1	-	8	3	4	25	11	22	0.907297	241	0	7	-	-
131125_1528	1	subjects	12	12	1	20	290	0	0	0.2	0.2	0.04	1	20	1	0.959505	1	-	3	5	2	13	1	22	0.184999	290	0	7	-	-
131125_1528	1	globals	Period	NumPeriods	RepeatTreatment	Y	W	Part1_last	P_Series	P_Parallel	P_type	AttendReward	P_Info[1]	P_Info[2]	P_Info[3]	P_Info[4]	P_Info[5]	P_Info[6]	P_Info[7]	P_Info[8]	P_Info[9]	P_Info[10]	P_Info[11]	P_Info[12]	P_Info[13]	P_Info[14]	P_Info[15]	P_Info[16]	P_Info[17]	P_Info[18]	P_Info[19]	P_Info[20]	P_Info[21]	P_Info[22]	P_Info[23]	P_Info[24]	P_Info[25]	P_Info[26]	P_Info[27]	P_Info[28]	X_size	X_list[1]	X_list[2]	X_list[3]	X_list[4]	X_list[5]	X_list[6]	X_list[7]	X_list[8]
131125_1528	1	globals	13	60	0	20	25	30	1	2	1	1500	1	1	1	1	1	1	1	1	1	1	1	1	1	1	0	0	0	0	0	0	0	0	0	0	0	0	0	0	21	0	1	2	3	4	5	6	7
131125_1528	1	subjects	Period	Subject	Group	Profit	TotalProfit	Participate	X	p_1	p_2	P	Z	coin	attend	r1	P_info	TimeWPgJnOK	rank	partner	Team	TimeOKUEOK	X_partner	i	r2	profit_part1	profit_part2	TimeOKPgPQOK	final_profit	TimeWIOK
131125_1528	1	subjects	13	1	1	18	343	0	2	0.6	0.2	0.12	1	18	1	0.964718	1	-	1	12	1	19	0	22	0.288031	343	0	0	-	-
131125_1528	1	subjects	13	2	1	15	363	0	5	0.6	0.95	0.57	1	15	1	0.320873	1	-	7	6	4	30	13	22	0.628223	363	0	9	-	-
131125_1528	1	subjects	13	3	1	9	333	0	11	0.9	0.2	0.18	1	9	1	0.412783	1	-	6	4	3	24	0	22	0.593097	333	0	0	-	-
131125_1528	1	subjects	13	4	1	20	290	0	0	0.2	0.9	0.18	1	20	1	0.544716	1	-	5	3	3	30	11	22	0.593097	290	0	7	-	-
131125_1528	1	subjects	13	5	1	20	339	0	0	0.2	0.9	0.18	1	20	1	0.0977925	1	-	10	10	5	27	11	22	0.968735	339	0	0	-	-
131125_1528	1	subjects	13	6	1	7	280	0	13	0.95	0.6	0.57	1	7	1	0.279639	1	-	8	2	4	22	5	22	0.628223	280	0	4	-	-
131125_1528	1	subjects	13	7	1	33	378	0	12	0.95	0.95	0.9025	0	33	1	0.0341245	1	-	12	11	6	25	16	22	0.781786	378	0	6	-	-
131125_1528	1	subjects	13	8	1	12	379	0	8	0.9	0.2	0.18	1	12	1	0.59587	1	-	4	9	2	18	0	22	0.598332	379	0	4	-	-
131125_1528	1	subjects	13	9	1	20	337	0	0	0.2	0.9	0.18	1	20	1	0.630145	1	-	3	8	2	9	8	22	0.598332	337	0	0	-	-
131125_1528	1	subjects	13	10	1	9	309	0	11	0.9	0.2	0.18	1	9	1	0.0983153	1	-	9	5	5	30	0	22	0.968735	309	0	10	-	-
131125_1528	1	subjects	13	11	1	29	270	0	16	0.95	0.95	0.9025	0	29	1	0.0425567	1	-	11	7	6	29	12	22	0.781786	270	0	7	-	-
131125_1528	1	subjects	13	12	1	20	310	0	0	0.2	0.6	0.12	1	20	1	0.759361	1	-	2	1	1	26	2	22	0.288031	310	0	8	-	-
131125_1528	1	globals	Period	NumPeriods	RepeatTreatment	Y	W	Part1_last	P_Series	P_Parallel	P_type	AttendReward	P_Info[1]	P_Info[2]	P_Info[3]	P_Info[4]	P_Info[5]	P_Info[6]	P_Info[7]	P_Info[8]	P_Info[9]	P_Info[10]	P_Info[11]	P_Info[12]	P_Info[13]	P_Info[14]	P_Info[15]	P_Info[16]	P_Info[17]	P_Info[18]	P_Info[19]	P_Info[20]	P_Info[21]	P_Info[22]	P_Info[23]	P_Info[24]	P_Info[25]	P_Info[26]	P_Info[27]	P_Info[28]	X_size	X_list[1]	X_list[2]	X_list[3]	X_list[4]	X_list[5]	X_list[6]	X_list[7]	X_list[8]
131125_1528	1	globals	14	60	0	20	25	30	1	2	1	1500	1	1	1	1	1	1	1	1	1	1	1	1	1	1	0	0	0	0	0	0	0	0	0	0	0	0	0	0	21	0	1	2	3	4	5	6	7
131125_1528	1	subjects	Period	Subject	Group	Profit	TotalProfit	Participate	X	p_1	p_2	P	Z	coin	attend	r1	P_info	TimeWPgJnOK	rank	partner	Team	TimeOKUEOK	X_partner	i	r2	profit_part1	profit_part2	TimeOKPgPQOK	final_profit	TimeWIOK
131125_1528	1	subjects	14	1	1	33	376	0	12	0.95	0.9	0.855	0	33	1	0.581519	1	-	5	8	3	22	11	22	0.249703	376	0	3	-	-
131125_1528	1	subjects	14	2	1	39	402	0	6	0.9	0.9	0.81	0	39	1	0.980714	1	-	1	3	1	30	11	22	0.530075	402	0	10	-	-
131125_1528	1	subjects	14	3	1	34	367	0	11	0.9	0.9	0.81	0	34	1	0.784899	1	-	2	2	1	25	6	22	0.530075	367	0	0	-	-
131125_1528	1	subjects	14	4	1	20	310	0	0	0.2	0.9	0.18	1	20	1	0.326123	1	-	9	12	5	29	10	22	0.284603	310	0	6	-	-
131125_1528	1	subjects	14	5	1	44	383	0	1	0.2	0.9	0.18	0	44	1	0.473487	1	-	8	9	4	20	8	22	0.0713397	383	0	0	-	-
131125_1528	1	subjects	14	6	1	45	325	0	0	0.2	0.95	0.19	0	45	1	0.171771	1	-	11	11	6	19	16	22	0.130172	325	0	5	-	-
131125_1528	1	subjects	14	7	1	35	413	0	10	0.9	0.9	0.81	0	35	1	0.732349	1	-	3	10	2	29	10	22	0.0541548	413	0	6	-	-
131125_1528	1	subjects	14	8	1	34	413	0	11	0.9	0.95	0.855	0	34	1	0.570769	1	-	6	1	3	24	12	22	0.249703	413	0	6	-	-
131125_1528	1	subjects	14	9	1	37	374	0	8	0.9	0.2	0.18	0	37	1	0.535486	1	-	7	5	4	6	1	22	0.0713397	374	0	0	-	-
131125_1528	1	subjects	14	10	1	35	344	0	10	0.9	0.9	0.81	0	35	1	0.647887	1	-	4	7	2	29	10	22	0.0541548	344	0	9	-	-
131125_1528	1	subjects	14	11	1	29	299	0	16	0.95	0.2	0.19	0	29	1	0.00571076	1	-	12	6	6	28	0	22	0.130172	299	0	8	-	-
131125_1528	1	subjects	14	12	1	10	320	0	10	0.9	0.2	0.18	1	10	1	0.271999	1	-	10	4	5	15	0	22	0.284603	320	0	8	-	-
131125_1528	1	globals	Period	NumPeriods	RepeatTreatment	Y	W	Part1_last	P_Series	P_Parallel	P_type	AttendReward	P_Info[1]	P_Info[2]	P_Info[3]	P_Info[4]	P_Info[5]	P_Info[6]	P_Info[7]	P_Info[8]	P_Info[9]	P_Info[10]	P_Info[11]	P_Info[12]	P_Info[13]	P_Info[14]	P_Info[15]	P_Info[16]	P_Info[17]	P_Info[18]	P_Info[19]	P_Info[20]	P_Info[21]	P_Info[22]	P_Info[23]	P_Info[24]	P_Info[25]	P_Info[26]	P_Info[27]	P_Info[28]	X_size	X_list[1]	X_list[2]	X_list[3]	X_list[4]	X_list[5]	X_list[6]	X_list[7]	X_list[8]
131125_1528	1	globals	15	60	0	20	25	30	1	2	1	1500	1	1	1	1	1	1	1	1	1	1	1	1	1	1	0	0	0	0	0	0	0	0	0	0	0	0	0	0	21	0	1	2	3	4	5	6	7
131125_1528	1	subjects	Period	Subject	Group	Profit	TotalProfit	Participate	X	p_1	p_2	P	Z	coin	attend	r1	P_info	TimeWPgJnOK	rank	partner	Team	TimeOKUEOK	X_partner	i	r2	profit_part1	profit_part2	TimeOKPgPQOK	final_profit	TimeWIOK
131125_1528	1	subjects	15	1	1	29	405	0	16	0.95	0.9	0.855	0	29	1	0.948911	1	-	1	3	1	5	11	22	0.0662023	405	0	0	-	-
131125_1528	1	subjects	15	2	1	19	421	0	1	0.2	0.6	0.12	1	19	1	0.864719	1	-	4	6	2	30	5	22	0.188126	421	0	10	-	-
131125_1528	1	subjects	15	3	1	34	401	0	11	0.9	0.95	0.855	0	34	1	0.933506	1	-	2	1	1	22	16	22	0.0662023	401	0	0	-	-
131125_1528	1	subjects	15	4	1	20	330	0	0	0.2	0.95	0.19	1	20	1	0.441232	1	-	8	12	4	28	15	22	0.403738	330	0	0	-	-
131125_1528	1	subjects	15	5	1	17	400	0	3	0.6	0.9	0.54	1	17	1	0.79144	1	-	5	7	3	21	8	22	0.800576	400	0	0	-	-
131125_1528	1	subjects	15	6	1	15	340	0	5	0.6	0.2	0.12	1	15	1	0.882547	1	-	3	2	2	24	1	22	0.188126	340	0	2	-	-
131125_1528	1	subjects	15	7	1	12	425	0	8	0.9	0.6	0.54	1	12	1	0.738552	1	-	6	5	3	28	3	22	0.800576	425	0	3	-	-
131125_1528	1	subjects	15	8	1	32	445	0	13	0.95	0.95	0.9025	0	32	1	0.437837	1	-	9	11	5	24	16	22	0.348677	445	0	5	-	-
131125_1528	1	subjects	15	9	1	19	393	0	1	0.2	0.99	0.198	1	19	1	0.0654102	1	-	12	10	6	9	19	22	0.525579	393	0	0	-	-
131125_1528	1	subjects	15	10	1	1	345	0	19	0.99	0.2	0.198	1	1	1	0.158791	1	-	11	9	6	27	1	22	0.525579	345	0	9	-	-
131125_1528	1	subjects	15	11	1	29	328	0	16	0.95	0.95	0.9025	0	29	1	0.349523	1	-	10	8	5	6	13	22	0.348677	328	0	1	-	-
131125_1528	1	subjects	15	12	1	5	325	0	15	0.95	0.2	0.19	1	5	1	0.6301	1	-	7	4	4	23	0	22	0.403738	325	0	6	-	-
131125_1528	1	globals	Period	NumPeriods	RepeatTreatment	Y	W	Part1_last	P_Series	P_Parallel	P_type	AttendReward	P_Info[1]	P_Info[2]	P_Info[3]	P_Info[4]	P_Info[5]	P_Info[6]	P_Info[7]	P_Info[8]	P_Info[9]	P_Info[10]	P_Info[11]	P_Info[12]	P_Info[13]	P_Info[14]	P_Info[15]	P_Info[16]	P_Info[17]	P_Info[18]	P_Info[19]	P_Info[20]	P_Info[21]	P_Info[22]	P_Info[23]	P_Info[24]	P_Info[25]	P_Info[26]	P_Info[27]	P_Info[28]	X_size	X_list[1]	X_list[2]	X_list[3]	X_list[4]	X_list[5]	X_list[6]	X_list[7]	X_list[8]
131125_1528	1	globals	16	60	0	20	25	30	1	2	1	1500	1	1	1	1	1	1	1	1	1	1	1	1	1	1	0	0	0	0	0	0	0	0	0	0	0	0	0	0	21	0	1	2	3	4	5	6	7
131125_1528	1	subjects	Period	Subject	Group	Profit	TotalProfit	Participate	X	p_1	p_2	P	Z	coin	attend	r1	P_info	TimeWPgJnOK	rank	partner	Team	TimeOKUEOK	X_partner	i	r2	profit_part1	profit_part2	TimeOKPgPQOK	final_profit	TimeWIOK
131125_1528	1	subjects	16	1	1	20	425	0	0	0.2	0.2	0.04	1	20	1	0.708129	1	-	4	4	2	17	0	22	0.727112	425	0	0	-	-
131125_1528	1	subjects	16	2	1	43	464	0	2	0.6	0.9	0.54	0	43	1	0.254889	1	-	10	5	5	29	8	22	0.154842	464	0	10	-	-
131125_1528	1	subjects	16	3	1	34	435	0	11	0.9	0.9	0.81	0	34	1	0.043016	1	-	12	7	6	27	10	22	0.794117	435	0	3	-	-
131125_1528	1	subjects	16	4	1	20	350	0	0	0.2	0.2	0.04	1	20	1	0.718938	1	-	3	1	2	28	0	22	0.727112	350	0	3	-	-
131125_1528	1	subjects	16	5	1	37	437	0	8	0.9	0.6	0.54	0	37	1	0.272575	1	-	9	2	5	22	2	22	0.154842	437	0	2	-	-
131125_1528	1	subjects	16	6	1	25	365	0	20	0.99	0.95	0.9405	0	25	1	0.898061	1	-	1	8	1	19	14	22	0.661192	365	0	0	-	-
131125_1528	1	subjects	16	7	1	35	460	0	10	0.9	0.9	0.81	0	35	1	0.213082	1	-	11	3	6	28	11	22	0.794117	460	0	6	-	-
131125_1528	1	subjects	16	8	1	31	476	0	14	0.95	0.99	0.9405	0	31	1	0.773045	1	-	2	6	1	28	20	22	0.661192	476	0	5	-	-
131125_1528	1	subjects	16	9	1	36	429	0	9	0.9	0.95	0.855	0	36	1	0.350394	1	-	8	11	4	13	16	22	0.191284	429	0	0	-	-
131125_1528	1	subjects	16	10	1	10	355	0	10	0.9	0.2	0.18	1	10	1	0.647217	1	-	5	12	3	30	0	22	0.590462	355	0	10	-	-
131125_1528	1	subjects	16	11	1	29	357	0	16	0.95	0.9	0.855	0	29	1	0.404627	1	-	7	9	4	4	9	22	0.191284	357	0	9	-	-
131125_1528	1	subjects	16	12	1	20	345	0	0	0.2	0.9	0.18	1	20	1	0.563317	1	-	6	10	3	28	10	22	0.590462	345	0	6	-	-
131125_1528	1	globals	Period	NumPeriods	RepeatTreatment	Y	W	Part1_last	P_Series	P_Parallel	P_type	AttendReward	P_Info[1]	P_Info[2]	P_Info[3]	P_Info[4]	P_Info[5]	P_Info[6]	P_Info[7]	P_Info[8]	P_Info[9]	P_Info[10]	P_Info[11]	P_Info[12]	P_Info[13]	P_Info[14]	P_Info[15]	P_Info[16]	P_Info[17]	P_Info[18]	P_Info[19]	P_Info[20]	P_Info[21]	P_Info[22]	P_Info[23]	P_Info[24]	P_Info[25]	P_Info[26]	P_Info[27]	P_Info[28]	X_size	X_list[1]	X_list[2]	X_list[3]	X_list[4]	X_list[5]	X_list[6]	X_list[7]	X_list[8]
131125_1528	1	globals	17	60	0	20	25	30	1	2	1	1500	1	1	1	1	1	1	1	1	1	1	1	1	1	1	0	0	0	0	0	0	0	0	0	0	0	0	0	0	21	0	1	2	3	4	5	6	7
131125_1528	1	subjects	Period	Subject	Group	Profit	TotalProfit	Participate	X	p_1	p_2	P	Z	coin	attend	r1	P_info	TimeWPgJnOK	rank	partner	Team	TimeOKUEOK	X_partner	i	r2	profit_part1	profit_part2	TimeOKPgPQOK	final_profit	TimeWIOK
131125_1528	1	subjects	17	1	1	26	451	0	19	0.99	0.95	0.9405	0	26	1	0.710394	1	-	5	10	3	15	16	22	0.260781	451	0	0	-	-
131125_1528	1	subjects	17	2	1	17	481	0	3	0.6	0.2	0.12	1	17	1	0.603671	1	-	7	12	4	29	0	22	0.43632	481	0	10	-	-
131125_1528	1	subjects	17	3	1	11	446	0	9	0.9	0.9	0.81	1	11	1	0.141878	1	-	12	7	6	27	10	22	0.896153	446	0	0	-	-
131125_1528	1	subjects	17	4	1	20	370	0	0	0.2	0.95	0.19	1	20	1	0.511839	1	-	9	11	5	30	16	22	0.422507	370	0	8	-	-
131125_1528	1	subjects	17	5	1	43	480	0	2	0.6	0.9	0.54	0	43	1	0.776498	1	-	4	6	2	17	10	22	0.109222	480	0	0	-	-
131125_1528	1	subjects	17	6	1	35	400	0	10	0.9	0.6	0.54	0	35	1	0.895138	1	-	3	5	2	23	2	22	0.109222	400	0	1	-	-
131125_1528	1	subjects	17	7	1	10	470	0	10	0.9	0.9	0.81	1	10	1	0.22387	1	-	11	3	6	29	9	22	0.896153	470	0	0	-	-
131125_1528	1	subjects	17	8	1	27	503	0	18	0.95	0.9	0.855	0	27	1	0.970471	1	-	1	9	1	27	8	22	0.185039	503	0	3	-	-
131125_1528	1	subjects	17	9	1	37	466	0	8	0.9	0.95	0.855	0	37	1	0.910923	1	-	2	8	1	5	18	22	0.185039	466	0	0	-	-
131125_1528	1	subjects	17	10	1	29	384	0	16	0.95	0.99	0.9405	0	29	1	0.665143	1	-	6	1	3	28	19	22	0.260781	384	0	10	-	-
131125_1528	1	subjects	17	11	1	4	361	0	16	0.95	0.2	0.19	1	4	1	0.344167	1	-	10	4	5	28	0	22	0.422507	361	0	5	-	-
131125_1528	1	subjects	17	12	1	20	365	0	0	0.2	0.6	0.12	1	20	1	0.582004	1	-	8	2	4	29	3	22	0.43632	365	0	7	-	-
131125_1528	1	globals	Period	NumPeriods	RepeatTreatment	Y	W	Part1_last	P_Series	P_Parallel	P_type	AttendReward	P_Info[1]	P_Info[2]	P_Info[3]	P_Info[4]	P_Info[5]	P_Info[6]	P_Info[7]	P_Info[8]	P_Info[9]	P_Info[10]	P_Info[11]	P_Info[12]	P_Info[13]	P_Info[14]	P_Info[15]	P_Info[16]	P_Info[17]	P_Info[18]	P_Info[19]	P_Info[20]	P_Info[21]	P_Info[22]	P_Info[23]	P_Info[24]	P_Info[25]	P_Info[26]	P_Info[27]	P_Info[28]	X_size	X_list[1]	X_list[2]	X_list[3]	X_list[4]	X_list[5]	X_list[6]	X_list[7]	X_list[8]
131125_1528	1	globals	18	60	0	20	25	30	1	2	1	1500	1	1	1	1	1	1	1	1	1	1	1	1	1	1	0	0	0	0	0	0	0	0	0	0	0	0	0	0	21	0	1	2	3	4	5	6	7
131125_1528	1	subjects	Period	Subject	Group	Profit	TotalProfit	Participate	X	p_1	p_2	P	Z	coin	attend	r1	P_info	TimeWPgJnOK	rank	partner	Team	TimeOKUEOK	X_partner	i	r2	profit_part1	profit_part2	TimeOKPgPQOK	final_profit	TimeWIOK
131125_1528	1	subjects	18	1	1	25	476	0	20	0.99	0.6	0.594	0	25	1	0.831173	1	-	4	2	2	24	4	22	0.148016	476	0	3	-	-
131125_1528	1	subjects	18	2	1	41	522	0	4	0.6	0.99	0.594	0	41	1	0.893326	1	-	3	1	2	30	20	22	0.148016	522	0	10	-	-
131125_1528	1	subjects	18	3	1	9	455	0	11	0.9	0.2	0.18	1	9	1	0.699101	1	-	7	10	4	26	1	22	0.407669	455	0	0	-	-
131125_1528	1	subjects	18	4	1	20	390	0	0	0.2	0.95	0.19	1	20	1	0.948615	1	-	2	11	1	29	16	22	0.878662	390	0	9	-	-
131125_1528	1	subjects	18	5	1	20	500	0	0	0.2	0.9	0.18	1	20	1	0.193602	1	-	11	9	6	23	10	22	0.956099	500	0	0	-	-
131125_1528	1	subjects	18	6	1	20	420	0	0	0.2	0.99	0.198	1	20	1	0.42109	1	-	10	8	5	24	19	22	0.749607	420	0	0	-	-
131125_1528	1	subjects	18	7	1	9	479	0	11	0.9	0.6	0.54	1	9	1	0.792283	1	-	5	12	3	23	5	22	0.588773	479	0	1	-	-
131125_1528	1	subjects	18	8	1	1	504	0	19	0.99	0.2	0.198	1	1	1	0.482617	1	-	9	6	5	25	0	22	0.749607	504	0	5	-	-
131125_1528	1	subjects	18	9	1	10	476	0	10	0.9	0.2	0.18	1	10	1	0.0900428	1	-	12	5	6	11	0	22	0.956099	476	0	0	-	-
131125_1528	1	subjects	18	10	1	19	403	0	1	0.2	0.9	0.18	1	19	1	0.572903	1	-	8	3	4	30	11	22	0.407669	403	0	10	-	-
131125_1528	1	subjects	18	11	1	4	365	0	16	0.95	0.2	0.19	1	4	1	0.958627	1	-	1	4	1	17	0	22	0.878662	365	0	0	-	-
131125_1528	1	subjects	18	12	1	15	380	0	5	0.6	0.9	0.54	1	15	1	0.712304	1	-	6	7	3	23	11	22	0.588773	380	0	4	-	-
131125_1528	1	globals	Period	NumPeriods	RepeatTreatment	Y	W	Part1_last	P_Series	P_Parallel	P_type	AttendReward	P_Info[1]	P_Info[2]	P_Info[3]	P_Info[4]	P_Info[5]	P_Info[6]	P_Info[7]	P_Info[8]	P_Info[9]	P_Info[10]	P_Info[11]	P_Info[12]	P_Info[13]	P_Info[14]	P_Info[15]	P_Info[16]	P_Info[17]	P_Info[18]	P_Info[19]	P_Info[20]	P_Info[21]	P_Info[22]	P_Info[23]	P_Info[24]	P_Info[25]	P_Info[26]	P_Info[27]	P_Info[28]	X_size	X_list[1]	X_list[2]	X_list[3]	X_list[4]	X_list[5]	X_list[6]	X_list[7]	X_list[8]
131125_1528	1	globals	19	60	0	20	25	30	1	2	1	1500	1	1	1	1	1	1	1	1	1	1	1	1	1	1	0	0	0	0	0	0	0	0	0	0	0	0	0	0	21	0	1	2	3	4	5	6	7
131125_1528	1	subjects	Period	Subject	Group	Profit	TotalProfit	Participate	X	p_1	p_2	P	Z	coin	attend	r1	P_info	TimeWPgJnOK	rank	partner	Team	TimeOKUEOK	X_partner	i	r2	profit_part1	profit_part2	TimeOKPgPQOK	final_profit	TimeWIOK
131125_1528	1	subjects	19	1	1	12	488	0	8	0.9	0.2	0.18	1	12	1	0.38661	1	-	12	12	6	13	0	22	0.584545	488	0	0	-	-
131125_1528	1	subjects	19	2	1	18	540	0	2	0.6	0.9	0.54	1	18	1	0.997127	1	-	1	9	1	30	10	22	0.906135	540	0	8	-	-
131125_1528	1	subjects	19	3	1	34	489	0	11	0.9	0.95	0.855	0	34	1	0.510226	1	-	10	11	5	29	16	22	0.0223371	489	0	0	-	-
131125_1528	1	subjects	19	4	1	20	410	0	0	0.2	0.9	0.18	1	20	1	0.695647	1	-	7	5	4	30	10	22	0.661394	410	0	9	-	-
131125_1528	1	subjects	19	5	1	10	510	0	10	0.9	0.2	0.18	1	10	1	0.65006	1	-	8	4	4	24	0	22	0.661394	510	0	1	-	-
131125_1528	1	subjects	19	6	1	30	450	0	15	0.95	0.95	0.9025	0	30	1	0.740168	1	-	5	8	3	22	12	22	0.446915	450	0	2	-	-
131125_1528	1	subjects	19	7	1	18	497	0	2	0.6	0.2	0.12	1	18	1	0.758226	1	-	4	10	2	29	0	22	0.164526	497	0	0	-	-
131125_1528	1	subjects	19	8	1	33	537	0	12	0.95	0.95	0.9025	0	33	1	0.732042	1	-	6	6	3	21	15	22	0.446915	537	0	4	-	-
131125_1528	1	subjects	19	9	1	10	486	0	10	0.9	0.6	0.54	1	10	1	0.870709	1	-	2	2	1	5	2	22	0.906135	486	0	0	-	-
131125_1528	1	subjects	19	10	1	20	423	0	0	0.2	0.6	0.12	1	20	1	0.866583	1	-	3	7	2	30	2	22	0.164526	423	0	10	-	-
131125_1528	1	subjects	19	11	1	29	394	0	16	0.95	0.9	0.855	0	29	1	0.593036	1	-	9	3	5	22	11	22	0.0223371	394	0	9	-	-
131125_1528	1	subjects	19	12	1	20	400	0	0	0.2	0.9	0.18	1	20	1	0.498608	1	-	11	1	6	30	8	22	0.584545	400	0	7	-	-
131125_1528	1	globals	Period	NumPeriods	RepeatTreatment	Y	W	Part1_last	P_Series	P_Parallel	P_type	AttendReward	P_Info[1]	P_Info[2]	P_Info[3]	P_Info[4]	P_Info[5]	P_Info[6]	P_Info[7]	P_Info[8]	P_Info[9]	P_Info[10]	P_Info[11]	P_Info[12]	P_Info[13]	P_Info[14]	P_Info[15]	P_Info[16]	P_Info[17]	P_Info[18]	P_Info[19]	P_Info[20]	P_Info[21]	P_Info[22]	P_Info[23]	P_Info[24]	P_Info[25]	P_Info[26]	P_Info[27]	P_Info[28]	X_size	X_list[1]	X_list[2]	X_list[3]	X_list[4]	X_list[5]	X_list[6]	X_list[7]	X_list[8]
131125_1528	1	globals	20	60	0	20	25	30	1	2	1	1500	1	1	1	1	1	1	1	1	1	1	1	1	1	1	0	0	0	0	0	0	0	0	0	0	0	0	0	0	21	0	1	2	3	4	5	6	7
131125_1528	1	subjects	Period	Subject	Group	Profit	TotalProfit	Participate	X	p_1	p_2	P	Z	coin	attend	r1	P_info	TimeWPgJnOK	rank	partner	Team	TimeOKUEOK	X_partner	i	r2	profit_part1	profit_part2	TimeOKPgPQOK	final_profit	TimeWIOK
131125_1528	1	subjects	20	1	1	20	508	0	0	0.2	0.2	0.04	1	20	1	0.130203	1	-	11	7	6	24	0	22	0.694457	508	0	1	-	-
131125_1528	1	subjects	20	2	1	14	554	0	6	0.9	0.2	0.18	1	14	1	0.558063	1	-	5	12	3	27	0	22	0.519688	554	0	8	-	-
131125_1528	1	subjects	20	3	1	34	523	0	11	0.9	0.9	0.81	0	34	1	0.573039	1	-	4	5	2	28	8	22	0.143118	523	0	3	-	-
131125_1528	1	subjects	20	4	1	20	430	0	0	0.2	0.6	0.12	1	20	1	0.258601	1	-	10	9	5	30	4	22	0.214773	430	0	4	-	-
131125_1528	1	subjects	20	5	1	37	547	0	8	0.9	0.9	0.81	0	37	1	0.640811	1	-	3	3	2	25	11	22	0.143118	547	0	0	-	-
131125_1528	1	subjects	20	6	1	15	465	0	5	0.6	0.6	0.36	1	15	1	0.390663	1	-	8	10	4	22	5	22	0.694168	465	0	7	-	-
131125_1528	1	subjects	20	7	1	20	517	0	0	0.2	0.2	0.04	1	20	1	0.108872	1	-	12	1	6	27	0	22	0.694457	517	0	5	-	-
131125_1528	1	subjects	20	8	1	19	556	0	1	0.2	0.2	0.04	1	19	1	0.896896	1	-	1	11	1	27	0	22	0.380147	556	0	5	-	-
131125_1528	1	subjects	20	9	1	16	502	0	4	0.6	0.2	0.12	1	16	1	0.310798	1	-	9	4	5	5	0	22	0.214773	502	0	0	-	-
131125_1528	1	subjects	20	10	1	15	438	0	5	0.6	0.6	0.36	1	15	1	0.521102	1	-	7	6	4	99999	5	22	0.694168	438	0	9	-	-
131125_1528	1	subjects	20	11	1	20	414	0	0	0.2	0.2	0.04	1	20	1	0.670644	1	-	2	8	1	18	1	22	0.380147	414	0	3	-	-
131125_1528	1	subjects	20	12	1	20	420	0	0	0.2	0.9	0.18	1	20	1	0.544718	1	-	6	2	3	21	6	22	0.519688	420	0	9	-	-
131125_1528	1	globals	Period	NumPeriods	RepeatTreatment	Y	W	Part1_last	P_Series	P_Parallel	P_type	AttendReward	P_Info[1]	P_Info[2]	P_Info[3]	P_Info[4]	P_Info[5]	P_Info[6]	P_Info[7]	P_Info[8]	P_Info[9]	P_Info[10]	P_Info[11]	P_Info[12]	P_Info[13]	P_Info[14]	P_Info[15]	P_Info[16]	P_Info[17]	P_Info[18]	P_Info[19]	P_Info[20]	P_Info[21]	P_Info[22]	P_Info[23]	P_Info[24]	P_Info[25]	P_Info[26]	P_Info[27]	P_Info[28]	X_size	X_list[1]	X_list[2]	X_list[3]	X_list[4]	X_list[5]	X_list[6]	X_list[7]	X_list[8]
131125_1528	1	globals	21	60	0	20	25	30	1	2	1	1500	1	1	1	1	1	1	1	1	1	1	1	1	1	1	0	0	0	0	0	0	0	0	0	0	0	0	0	0	21	0	1	2	3	4	5	6	7
131125_1528	1	subjects	Period	Subject	Group	Profit	TotalProfit	Participate	X	p_1	p_2	P	Z	coin	attend	r1	P_info	TimeWPgJnOK	rank	partner	Team	TimeOKUEOK	X_partner	i	r2	profit_part1	profit_part2	TimeOKPgPQOK	final_profit	TimeWIOK
131125_1528	1	subjects	21	1	1	20	528	0	0	0.2	0.9	0.18	1	20	1	0.517672	1	-	3	9	2	25	10	22	0.298088	528	0	0	-	-
131125_1528	1	subjects	21	2	1	37	591	0	8	0.9	0.9	0.81	0	37	1	0.130207	1	-	10	12	5	30	10	22	0.651047	591	0	10	-	-
131125_1528	1	subjects	21	3	1	34	557	0	11	0.9	0.9	0.81	0	34	1	0.384336	1	-	8	5	4	29	8	22	0.55236	557	0	2	-	-
131125_1528	1	subjects	21	4	1	45	475	0	0	0.2	0.95	0.19	0	45	1	0.666663	1	-	2	11	1	30	16	22	0.150734	475	0	5	-	-
131125_1528	1	subjects	21	5	1	37	584	0	8	0.9	0.9	0.81	0	37	1	0.386217	1	-	7	3	4	20	11	22	0.55236	584	0	2	-	-
131125_1528	1	subjects	21	6	1	43	508	0	2	0.6	0.95	0.57	0	43	1	0.0901673	1	-	11	8	6	16	15	22	0.230624	508	0	0	-	-
131125_1528	1	subjects	21	7	1	33	550	0	12	0.95	0.9	0.855	0	33	1	0.44454	1	-	5	10	3	25	10	22	0.0676807	550	0	0	-	-
131125_1528	1	subjects	21	8	1	30	586	0	15	0.95	0.6	0.57	0	30	1	0.0735694	1	-	12	6	6	20	2	22	0.230624	586	0	6	-	-
131125_1528	1	subjects	21	9	1	10	512	0	10	0.9	0.2	0.18	1	10	1	0.4804	1	-	4	1	2	8	0	22	0.298088	512	0	0	-	-
131125_1528	1	subjects	21	10	1	35	473	0	10	0.9	0.95	0.855	0	35	1	0.402943	1	-	6	7	3	29	12	22	0.0676807	473	0	8	-	-
131125_1528	1	subjects	21	11	1	29	443	0	16	0.95	0.2	0.19	0	29	1	0.930831	1	-	1	4	1	15	0	22	0.150734	443	0	8	-	-
131125_1528	1	subjects	21	12	1	35	455	0	10	0.9	0.9	0.81	0	35	1	0.3619	1	-	9	2	5	25	8	22	0.651047	455	0	8	-	-
131125_1528	1	globals	Period	NumPeriods	RepeatTreatment	Y	W	Part1_last	P_Series	P_Parallel	P_type	AttendReward	P_Info[1]	P_Info[2]	P_Info[3]	P_Info[4]	P_Info[5]	P_Info[6]	P_Info[7]	P_Info[8]	P_Info[9]	P_Info[10]	P_Info[11]	P_Info[12]	P_Info[13]	P_Info[14]	P_Info[15]	P_Info[16]	P_Info[17]	P_Info[18]	P_Info[19]	P_Info[20]	P_Info[21]	P_Info[22]	P_Info[23]	P_Info[24]	P_Info[25]	P_Info[26]	P_Info[27]	P_Info[28]	X_size	X_list[1]	X_list[2]	X_list[3]	X_list[4]	X_list[5]	X_list[6]	X_list[7]	X_list[8]
131125_1528	1	globals	22	60	0	20	25	30	1	2	1	1500	1	1	1	1	1	1	1	1	1	1	1	1	1	1	0	0	0	0	0	0	0	0	0	0	0	0	0	0	21	0	1	2	3	4	5	6	7
131125_1528	1	subjects	Period	Subject	Group	Profit	TotalProfit	Participate	X	p_1	p_2	P	Z	coin	attend	r1	P_info	TimeWPgJnOK	rank	partner	Team	TimeOKUEOK	X_partner	i	r2	profit_part1	profit_part2	TimeOKPgPQOK	final_profit	TimeWIOK
131125_1528	1	subjects	22	1	1	20	548	0	0	0.2	0.9	0.18	1	20	1	0.344667	1	-	7	7	4	25	11	22	0.531208	548	0	0	-	-
131125_1528	1	subjects	22	2	1	38	629	0	7	0.9	0.9	0.81	0	38	1	0.54946	1	-	6	5	3	30	8	22	0.602798	629	0	10	-	-
131125_1528	1	subjects	22	3	1	34	591	0	11	0.9	0.95	0.855	0	34	1	0.717417	1	-	3	11	2	29	16	22	0.377605	591	0	5	-	-
131125_1528	1	subjects	22	4	1	20	495	0	0	0.2	0.2	0.04	1	20	1	0.0107495	1	-	11	9	6	28	1	22	0.949507	495	0	6	-	-
131125_1528	1	subjects	22	5	1	37	621	0	8	0.9	0.9	0.81	0	37	1	0.583837	1	-	5	2	3	29	7	22	0.602798	621	0	0	-	-
131125_1528	1	subjects	22	6	1	32	540	0	13	0.95	0.9	0.855	0	32	1	0.745208	1	-	2	8	1	18	10	22	0.419335	540	0	0	-	-
131125_1528	1	subjects	22	7	1	9	559	0	11	0.9	0.2	0.18	1	9	1	0.30711	1	-	8	1	4	26	0	22	0.531208	559	0	3	-	-
131125_1528	1	subjects	22	8	1	35	621	0	10	0.9	0.95	0.855	0	35	1	0.768799	1	-	1	6	1	24	13	22	0.419335	621	0	4	-	-
131125_1528	1	subjects	22	9	1	19	531	0	1	0.2	0.2	0.04	1	19	1	0.00340972	1	-	12	4	6	17	0	22	0.949507	531	0	0	-	-
131125_1528	1	subjects	22	10	1	26	499	0	19	0.99	0.6	0.594	0	26	1	0.143485	1	-	10	12	5	29	5	22	0.370918	499	0	8	-	-
131125_1528	1	subjects	22	11	1	29	472	0	16	0.95	0.9	0.855	0	29	1	0.626622	1	-	4	3	2	29	11	22	0.377605	472	0	9	-	-
131125_1528	1	subjects	22	12	1	40	495	0	5	0.6	0.99	0.594	0	40	1	0.201863	1	-	9	10	5	20	19	22	0.370918	495	0	6	-	-
131125_1528	1	globals	Period	NumPeriods	RepeatTreatment	Y	W	Part1_last	P_Series	P_Parallel	P_type	AttendReward	P_Info[1]	P_Info[2]	P_Info[3]	P_Info[4]	P_Info[5]	P_Info[6]	P_Info[7]	P_Info[8]	P_Info[9]	P_Info[10]	P_Info[11]	P_Info[12]	P_Info[13]	P_Info[14]	P_Info[15]	P_Info[16]	P_Info[17]	P_Info[18]	P_Info[19]	P_Info[20]	P_Info[21]	P_Info[22]	P_Info[23]	P_Info[24]	P_Info[25]	P_Info[26]	P_Info[27]	P_Info[28]	X_size	X_list[1]	X_list[2]	X_list[3]	X_list[4]	X_list[5]	X_list[6]	X_list[7]	X_list[8]
131125_1528	1	globals	23	60	0	20	25	30	1	2	1	1500	1	1	1	1	1	1	1	1	1	1	1	1	1	1	0	0	0	0	0	0	0	0	0	0	0	0	0	0	21	0	1	2	3	4	5	6	7
131125_1528	1	subjects	Period	Subject	Group	Profit	TotalProfit	Participate	X	p_1	p_2	P	Z	coin	attend	r1	P_info	TimeWPgJnOK	rank	partner	Team	TimeOKUEOK	X_partner	i	r2	profit_part1	profit_part2	TimeOKPgPQOK	final_profit	TimeWIOK
131125_1528	1	subjects	23	1	1	20	568	0	0	0.2	0.2	0.04	1	20	1	0.739346	1	-	3	4	2	23	0	22	0.841809	568	0	0	-	-
131125_1528	1	subjects	23	2	1	41	670	0	4	0.6	0.9	0.54	0	41	1	0.351245	1	-	8	3	4	28	11	22	0.276023	670	0	8	-	-
131125_1528	1	subjects	23	3	1	34	625	0	11	0.9	0.6	0.54	0	34	1	0.389892	1	-	7	2	4	28	4	22	0.276023	625	0	0	-	-
131125_1528	1	subjects	23	4	1	20	515	0	0	0.2	0.2	0.04	1	20	1	0.541936	1	-	4	1	2	30	0	22	0.841809	515	0	5	-	-
131125_1528	1	subjects	23	5	1	16	637	0	4	0.6	0.95	0.57	1	16	1	0.189447	1	-	11	11	6	25	14	22	0.718365	637	0	3	-	-
131125_1528	1	subjects	23	6	1	36	576	0	9	0.9	0.6	0.54	0	36	1	0.483956	1	-	6	12	3	27	5	22	0.0361244	576	0	0	-	-
131125_1528	1	subjects	23	7	1	10	569	0	10	0.9	0.2	0.18	1	10	1	0.821797	1	-	2	9	1	25	0	22	0.716615	569	0	3	-	-
131125_1528	1	subjects	23	8	1	34	655	0	11	0.9	0.6	0.54	0	34	1	0.318555	1	-	10	10	5	29	5	22	0.224949	655	0	6	-	-
131125_1528	1	subjects	23	9	1	20	551	0	0	0.2	0.9	0.18	1	20	1	0.960141	1	-	1	7	1	4	10	22	0.716615	551	0	0	-	-
131125_1528	1	subjects	23	10	1	40	539	0	5	0.6	0.9	0.54	0	40	1	0.324592	1	-	9	8	5	30	11	22	0.224949	539	0	10	-	-
131125_1528	1	subjects	23	11	1	6	478	0	14	0.95	0.6	0.57	1	6	1	0.114149	1	-	12	5	6	27	4	22	0.718365	478	0	9	-	-
131125_1528	1	subjects	23	12	1	40	535	0	5	0.6	0.9	0.54	0	40	1	0.513574	1	-	5	6	3	29	9	22	0.0361244	535	0	5	-	-
131125_1528	1	globals	Period	NumPeriods	RepeatTreatment	Y	W	Part1_last	P_Series	P_Parallel	P_type	AttendReward	P_Info[1]	P_Info[2]	P_Info[3]	P_Info[4]	P_Info[5]	P_Info[6]	P_Info[7]	P_Info[8]	P_Info[9]	P_Info[10]	P_Info[11]	P_Info[12]	P_Info[13]	P_Info[14]	P_Info[15]	P_Info[16]	P_Info[17]	P_Info[18]	P_Info[19]	P_Info[20]	P_Info[21]	P_Info[22]	P_Info[23]	P_Info[24]	P_Info[25]	P_Info[26]	P_Info[27]	P_Info[28]	X_size	X_list[1]	X_list[2]	X_list[3]	X_list[4]	X_list[5]	X_list[6]	X_list[7]	X_list[8]
131125_1528	1	globals	24	60	0	20	25	30	1	2	1	1500	1	1	1	1	1	1	1	1	1	1	1	1	1	1	0	0	0	0	0	0	0	0	0	0	0	0	0	0	21	0	1	2	3	4	5	6	7
131125_1528	1	subjects	Period	Subject	Group	Profit	TotalProfit	Participate	X	p_1	p_2	P	Z	coin	attend	r1	P_info	TimeWPgJnOK	rank	partner	Team	TimeOKUEOK	X_partner	i	r2	profit_part1	profit_part2	TimeOKPgPQOK	final_profit	TimeWIOK
131125_1528	1	subjects	24	1	1	31	599	0	14	0.95	0.6	0.57	0	31	1	0.64026	1	-	5	2	3	-4	5	22	0.414434	599	0	0	-	-
131125_1528	1	subjects	24	2	1	40	710	0	5	0.6	0.95	0.57	0	40	1	0.501249	1	-	6	1	3	29	14	22	0.414434	710	0	10	-	-
131125_1528	1	subjects	24	3	1	10	635	0	10	0.9	0.2	0.18	1	10	1	0.866693	1	-	1	7	1	29	0	22	0.487599	635	0	0	-	-
131125_1528	1	subjects	24	4	1	20	535	0	0	0.2	0.9	0.18	1	20	1	0.162367	1	-	11	6	6	30	11	22	0.255752	535	0	5	-	-
131125_1528	1	subjects	24	5	1	12	649	0	8	0.9	0.6	0.54	1	12	1	0.480527	1	-	7	12	4	25	5	22	0.811845	649	0	2	-	-
131125_1528	1	subjects	24	6	1	9	585	0	11	0.9	0.2	0.18	1	9	1	0.0679643	1	-	12	4	6	25	0	22	0.255752	585	0	5	-	-
131125_1528	1	subjects	24	7	1	20	589	0	0	0.2	0.9	0.18	1	20	1	0.844335	1	-	2	3	1	30	10	22	0.487599	589	0	1	-	-
131125_1528	1	subjects	24	8	1	33	688	0	12	0.95	0.95	0.9025	0	33	1	0.69381	1	-	4	11	2	29	16	22	0.680168	688	0	5	-	-
131125_1528	1	subjects	24	9	1	40	591	0	5	0.6	0.95	0.57	0	40	1	0.268772	1	-	9	10	5	11	12	22	0.44249	591	0	0	-	-
131125_1528	1	subjects	24	10	1	33	572	0	12	0.95	0.6	0.57	0	33	1	0.258656	1	-	10	9	5	28	5	22	0.44249	572	0	5	-	-
131125_1528	1	subjects	24	11	1	29	507	0	16	0.95	0.95	0.9025	0	29	1	0.713382	1	-	3	8	2	29	12	22	0.680168	507	0	9	-	-
131125_1528	1	subjects	24	12	1	15	550	0	5	0.6	0.9	0.54	1	15	1	0.423497	1	-	8	5	4	29	8	22	0.811845	550	0	7	-	-
131125_1528	1	globals	Period	NumPeriods	RepeatTreatment	Y	W	Part1_last	P_Series	P_Parallel	P_type	AttendReward	P_Info[1]	P_Info[2]	P_Info[3]	P_Info[4]	P_Info[5]	P_Info[6]	P_Info[7]	P_Info[8]	P_Info[9]	P_Info[10]	P_Info[11]	P_Info[12]	P_Info[13]	P_Info[14]	P_Info[15]	P_Info[16]	P_Info[17]	P_Info[18]	P_Info[19]	P_Info[20]	P_Info[21]	P_Info[22]	P_Info[23]	P_Info[24]	P_Info[25]	P_Info[26]	P_Info[27]	P_Info[28]	X_size	X_list[1]	X_list[2]	X_list[3]	X_list[4]	X_list[5]	X_list[6]	X_list[7]	X_list[8]
131125_1528	1	globals	25	60	0	20	25	30	1	2	1	1500	1	1	1	1	1	1	1	1	1	1	1	1	1	1	0	0	0	0	0	0	0	0	0	0	0	0	0	0	21	0	1	2	3	4	5	6	7
131125_1528	1	subjects	Period	Subject	Group	Profit	TotalProfit	Participate	X	p_1	p_2	P	Z	coin	attend	r1	P_info	TimeWPgJnOK	rank	partner	Team	TimeOKUEOK	X_partner	i	r2	profit_part1	profit_part2	TimeOKPgPQOK	final_profit	TimeWIOK
131125_1528	1	subjects	25	1	1	42	641	0	3	0.6	0.9	0.54	0	42	1	0.0845686	1	-	11	3	6	11	10	22	0.289197	641	0	4	-	-
131125_1528	1	subjects	25	2	1	18	728	0	2	0.6	0.95	0.57	1	18	1	0.421378	1	-	8	10	4	30	14	22	0.950762	728	0	10	-	-
131125_1528	1	subjects	25	3	1	35	670	0	10	0.9	0.6	0.54	0	35	1	0.0833914	1	-	12	1	6	27	3	22	0.289197	670	0	0	-	-
131125_1528	1	subjects	25	4	1	20	555	0	0	0.2	0.95	0.19	1	20	1	0.494455	1	-	5	11	3	30	16	22	0.507418	555	0	4	-	-
131125_1528	1	subjects	25	5	1	40	689	0	5	0.6	0.9	0.54	0	40	1	0.559089	1	-	3	7	2	27	10	22	0.523573	689	0	1	-	-
131125_1528	1	subjects	25	6	1	20	605	0	0	0.2	0.6	0.12	1	20	1	0.592888	1	-	2	12	1	22	5	22	0.917147	605	0	4	-	-
131125_1528	1	subjects	25	7	1	35	624	0	10	0.9	0.6	0.54	0	35	1	0.557943	1	-	4	5	2	29	5	22	0.523573	624	0	0	-	-
131125_1528	1	subjects	25	8	1	32	720	0	13	0.95	0.6	0.57	0	32	1	0.30959	1	-	10	9	5	26	5	22	0.36738	720	0	5	-	-
131125_1528	1	subjects	25	9	1	40	631	0	5	0.6	0.95	0.57	0	40	1	0.380729	1	-	9	8	5	28	13	22	0.36738	631	0	0	-	-
131125_1528	1	subjects	25	10	1	6	578	0	14	0.95	0.6	0.57	1	6	1	0.474242	1	-	7	2	4	28	2	22	0.950762	578	0	10	-	-
131125_1528	1	subjects	25	11	1	4	511	0	16	0.95	0.2	0.19	1	4	1	0.479105	1	-	6	4	3	29	0	22	0.507418	511	0	8	-	-
131125_1528	1	subjects	25	12	1	15	565	0	5	0.6	0.2	0.12	1	15	1	0.601625	1	-	1	6	1	28	0	22	0.917147	565	0	6	-	-
131125_1528	1	globals	Period	NumPeriods	RepeatTreatment	Y	W	Part1_last	P_Series	P_Parallel	P_type	AttendReward	P_Info[1]	P_Info[2]	P_Info[3]	P_Info[4]	P_Info[5]	P_Info[6]	P_Info[7]	P_Info[8]	P_Info[9]	P_Info[10]	P_Info[11]	P_Info[12]	P_Info[13]	P_Info[14]	P_Info[15]	P_Info[16]	P_Info[17]	P_Info[18]	P_Info[19]	P_Info[20]	P_Info[21]	P_Info[22]	P_Info[23]	P_Info[24]	P_Info[25]	P_Info[26]	P_Info[27]	P_Info[28]	X_size	X_list[1]	X_list[2]	X_list[3]	X_list[4]	X_list[5]	X_list[6]	X_list[7]	X_list[8]
131125_1528	1	globals	26	60	0	20	25	30	1	2	1	1500	1	1	1	1	1	1	1	1	1	1	1	1	1	1	0	0	0	0	0	0	0	0	0	0	0	0	0	0	21	0	1	2	3	4	5	6	7
131125_1528	1	subjects	Period	Subject	Group	Profit	TotalProfit	Participate	X	p_1	p_2	P	Z	coin	attend	r1	P_info	TimeWPgJnOK	rank	partner	Team	TimeOKUEOK	X_partner	i	r2	profit_part1	profit_part2	TimeOKPgPQOK	final_profit	TimeWIOK
131125_1528	1	subjects	26	1	1	16	657	0	4	0.6	0.2	0.12	1	16	1	0.852828	1	-	3	6	2	14	0	22	0.974329	657	0	4	-	-
131125_1528	1	subjects	26	2	1	39	767	0	6	0.9	0.95	0.855	0	39	1	0.0943311	1	-	12	8	6	30	14	22	0.817616	767	0	10	-	-
131125_1528	1	subjects	26	3	1	35	705	0	10	0.9	0.95	0.855	0	35	1	0.772944	1	-	6	10	3	20	16	22	0.103007	705	0	0	-	-
131125_1528	1	subjects	26	4	1	20	575	0	0	0.2	0.6	0.12	1	20	1	0.909889	1	-	1	12	1	28	5	22	0.542977	575	0	6	-	-
131125_1528	1	subjects	26	5	1	40	729	0	5	0.6	0.95	0.57	0	40	1	0.757402	1	-	7	11	4	29	16	22	0.241357	729	0	1	-	-
131125_1528	1	subjects	26	6	1	20	625	0	0	0.2	0.6	0.12	1	20	1	0.814899	1	-	4	1	2	22	4	22	0.974329	625	0	0	-	-
131125_1528	1	subjects	26	7	1	39	663	0	6	0.9	0.6	0.54	0	39	1	0.504865	1	-	10	9	5	25	5	22	0.243579	663	0	1	-	-
131125_1528	1	subjects	26	8	1	31	751	0	14	0.95	0.9	0.855	0	31	1	0.487818	1	-	11	2	6	24	6	22	0.817616	751	0	6	-	-
131125_1528	1	subjects	26	9	1	40	671	0	5	0.6	0.9	0.54	0	40	1	0.508979	1	-	9	7	5	22	6	22	0.243579	671	0	0	-	-
131125_1528	1	subjects	26	10	1	29	607	0	16	0.95	0.9	0.855	0	29	1	0.812858	1	-	5	3	3	29	10	22	0.103007	607	0	10	-	-
131125_1528	1	subjects	26	11	1	29	540	0	16	0.95	0.6	0.57	0	29	1	0.559815	1	-	8	5	4	28	5	22	0.241357	540	0	10	-	-
131125_1528	1	subjects	26	12	1	15	580	0	5	0.6	0.2	0.12	1	15	1	0.869278	1	-	2	4	1	29	0	22	0.542977	580	0	7	-	-
131125_1528	1	globals	Period	NumPeriods	RepeatTreatment	Y	W	Part1_last	P_Series	P_Parallel	P_type	AttendReward	P_Info[1]	P_Info[2]	P_Info[3]	P_Info[4]	P_Info[5]	P_Info[6]	P_Info[7]	P_Info[8]	P_Info[9]	P_Info[10]	P_Info[11]	P_Info[12]	P_Info[13]	P_Info[14]	P_Info[15]	P_Info[16]	P_Info[17]	P_Info[18]	P_Info[19]	P_Info[20]	P_Info[21]	P_Info[22]	P_Info[23]	P_Info[24]	P_Info[25]	P_Info[26]	P_Info[27]	P_Info[28]	X_size	X_list[1]	X_list[2]	X_list[3]	X_list[4]	X_list[5]	X_list[6]	X_list[7]	X_list[8]
131125_1528	1	globals	27	60	0	20	25	30	1	2	1	1500	1	1	1	1	1	1	1	1	1	1	1	1	1	1	0	0	0	0	0	0	0	0	0	0	0	0	0	0	21	0	1	2	3	4	5	6	7
131125_1528	1	subjects	Period	Subject	Group	Profit	TotalProfit	Participate	X	p_1	p_2	P	Z	coin	attend	r1	P_info	TimeWPgJnOK	rank	partner	Team	TimeOKUEOK	X_partner	i	r2	profit_part1	profit_part2	TimeOKPgPQOK	final_profit	TimeWIOK
131125_1528	1	subjects	27	1	1	20	677	0	0	0.2	0.95	0.19	1	20	1	0.500997	1	-	7	10	4	19	14	22	0.562968	677	0	0	-	-
131125_1528	1	subjects	27	2	1	42	809	0	3	0.6	0.9	0.54	0	42	1	0.524847	1	-	6	3	3	24	10	22	0.281304	809	0	6	-	-
131125_1528	1	subjects	27	3	1	35	740	0	10	0.9	0.6	0.54	0	35	1	0.532996	1	-	5	2	3	29	3	22	0.281304	740	0	0	-	-
131125_1528	1	subjects	27	4	1	20	595	0	0	0.2	0.6	0.12	1	20	1	0.248974	1	-	12	5	6	30	5	22	0.728735	595	0	7	-	-
131125_1528	1	subjects	27	5	1	15	744	0	5	0.6	0.2	0.12	1	15	1	0.259328	1	-	11	4	6	29	0	22	0.728735	744	0	1	-	-
131125_1528	1	subjects	27	6	1	20	645	0	0	0.2	0.2	0.04	1	20	1	0.611877	1	-	4	12	2	21	0	22	0.914194	645	0	3	-	-
131125_1528	1	subjects	27	7	1	40	703	0	5	0.6	0.9	0.54	0	40	1	0.412439	1	-	9	8	5	29	11	22	0.0110739	703	0	5	-	-
131125_1528	1	subjects	27	8	1	34	785	0	11	0.9	0.6	0.54	0	34	1	0.307128	1	-	10	7	5	26	5	22	0.0110739	785	0	7	-	-
131125_1528	1	subjects	27	9	1	20	691	0	0	0.2	0.95	0.19	1	20	1	0.857907	1	-	1	11	1	29	16	22	0.505181	691	0	5	-	-
131125_1528	1	subjects	27	10	1	6	613	0	14	0.95	0.2	0.19	1	6	1	0.482328	1	-	8	1	4	29	0	22	0.562968	613	0	10	-	-
131125_1528	1	subjects	27	11	1	4	544	0	16	0.95	0.2	0.19	1	4	1	0.712175	1	-	2	9	1	29	0	22	0.505181	544	0	9	-	-
131125_1528	1	subjects	27	12	1	20	600	0	0	0.2	0.2	0.04	1	20	1	0.675938	1	-	3	6	2	23	0	22	0.914194	600	0	8	-	-
131125_1528	1	globals	Period	NumPeriods	RepeatTreatment	Y	W	Part1_last	P_Series	P_Parallel	P_type	AttendReward	P_Info[1]	P_Info[2]	P_Info[3]	P_Info[4]	P_Info[5]	P_Info[6]	P_Info[7]	P_Info[8]	P_Info[9]	P_Info[10]	P_Info[11]	P_Info[12]	P_Info[13]	P_Info[14]	P_Info[15]	P_Info[16]	P_Info[17]	P_Info[18]	P_Info[19]	P_Info[20]	P_Info[21]	P_Info[22]	P_Info[23]	P_Info[24]	P_Info[25]	P_Info[26]	P_Info[27]	P_Info[28]	X_size	X_list[1]	X_list[2]	X_list[3]	X_list[4]	X_list[5]	X_list[6]	X_list[7]	X_list[8]
131125_1528	1	globals	28	60	0	20	25	30	1	2	1	1500	1	1	1	1	1	1	1	1	1	1	1	1	1	1	0	0	0	0	0	0	0	0	0	0	0	0	0	0	21	0	1	2	3	4	5	6	7
131125_1528	1	subjects	Period	Subject	Group	Profit	TotalProfit	Participate	X	p_1	p_2	P	Z	coin	attend	r1	P_info	TimeWPgJnOK	rank	partner	Team	TimeOKUEOK	X_partner	i	r2	profit_part1	profit_part2	TimeOKPgPQOK	final_profit	TimeWIOK
131125_1528	1	subjects	28	1	1	17	694	0	3	0.6	0.9	0.54	1	17	1	0.0699085	1	-	11	8	6	11	10	22	0.810644	694	0	6	-	-
131125_1528	1	subjects	28	2	1	16	825	0	4	0.6	0.6	0.36	1	16	1	0.908103	1	-	1	5	1	28	5	22	0.825047	825	0	8	-	-
131125_1528	1	subjects	28	3	1	10	750	0	10	0.9	0.6	0.54	1	10	1	0.757443	1	-	4	7	2	21	4	22	0.832357	750	0	0	-	-
131125_1528	1	subjects	28	4	1	20	615	0	0	0.2	0.95	0.19	1	20	1	0.119091	1	-	10	11	5	29	16	22	0.872235	615	0	5	-	-
131125_1528	1	subjects	28	5	1	15	759	0	5	0.6	0.6	0.36	1	15	1	0.87584	1	-	2	2	1	25	4	22	0.825047	759	0	0	-	-
131125_1528	1	subjects	28	6	1	15	660	0	5	0.6	0.6	0.36	1	15	1	0.637095	1	-	6	9	3	19	5	22	0.857171	660	0	3	-	-
131125_1528	1	subjects	28	7	1	16	719	0	4	0.6	0.9	0.54	1	16	1	0.824926	1	-	3	3	2	27	10	22	0.832357	719	0	6	-	-
131125_1528	1	subjects	28	8	1	10	795	0	10	0.9	0.6	0.54	1	10	1	0.0603841	1	-	12	1	6	27	3	22	0.810644	795	0	6	-	-
131125_1528	1	subjects	28	9	1	15	706	0	5	0.6	0.6	0.36	1	15	1	0.723643	1	-	5	6	3	24	5	22	0.857171	706	0	0	-	-
131125_1528	1	subjects	28	10	1	28	641	0	17	0.95	0.9	0.855	0	28	1	0.521256	1	-	7	12	4	29	10	22	0.227037	641	0	10	-	-
131125_1528	1	subjects	28	11	1	4	548	0	16	0.95	0.2	0.19	1	4	1	0.398909	1	-	9	4	5	29	0	22	0.872235	548	0	8	-	-
131125_1528	1	subjects	28	12	1	35	635	0	10	0.9	0.95	0.855	0	35	1	0.458952	1	-	8	10	4	28	17	22	0.227037	635	0	7	-	-
131125_1528	1	globals	Period	NumPeriods	RepeatTreatment	Y	W	Part1_last	P_Series	P_Parallel	P_type	AttendReward	P_Info[1]	P_Info[2]	P_Info[3]	P_Info[4]	P_Info[5]	P_Info[6]	P_Info[7]	P_Info[8]	P_Info[9]	P_Info[10]	P_Info[11]	P_Info[12]	P_Info[13]	P_Info[14]	P_Info[15]	P_Info[16]	P_Info[17]	P_Info[18]	P_Info[19]	P_Info[20]	P_Info[21]	P_Info[22]	P_Info[23]	P_Info[24]	P_Info[25]	P_Info[26]	P_Info[27]	P_Info[28]	X_size	X_list[1]	X_list[2]	X_list[3]	X_list[4]	X_list[5]	X_list[6]	X_list[7]	X_list[8]
131125_1528	1	globals	29	60	0	20	25	30	1	2	1	1500	1	1	1	1	1	1	1	1	1	1	1	1	1	1	0	0	0	0	0	0	0	0	0	0	0	0	0	0	21	0	1	2	3	4	5	6	7
131125_1528	1	subjects	Period	Subject	Group	Profit	TotalProfit	Participate	X	p_1	p_2	P	Z	coin	attend	r1	P_info	TimeWPgJnOK	rank	partner	Team	TimeOKUEOK	X_partner	i	r2	profit_part1	profit_part2	TimeOKPgPQOK	final_profit	TimeWIOK
131125_1528	1	subjects	29	1	1	18	712	0	2	0.6	0.2	0.12	1	18	1	0.76644	1	-	5	4	3	19	0	22	0.810078	712	0	6	-	-
131125_1528	1	subjects	29	2	1	40	865	0	5	0.6	0.95	0.57	0	40	1	0.435453	1	-	10	11	5	29	16	22	0.165697	865	0	7	-	-
131125_1528	1	subjects	29	3	1	10	760	0	10	0.9	0.6	0.54	1	10	1	0.813216	1	-	4	12	2	20	5	22	0.859598	760	0	0	-	-
131125_1528	1	subjects	29	4	1	20	635	0	0	0.2	0.6	0.12	1	20	1	0.65367	1	-	6	1	3	28	2	22	0.810078	635	0	3	-	-
131125_1528	1	subjects	29	5	1	40	799	0	5	0.6	0.95	0.57	0	40	1	0.433083	1	-	11	8	6	27	12	22	0.0775041	799	0	1	-	-
131125_1528	1	subjects	29	6	1	20	680	0	0	0.2	0.95	0.19	1	20	1	0.524602	1	-	7	10	4	21	18	22	0.466105	680	0	6	-	-
131125_1528	1	subjects	29	7	1	15	734	0	5	0.6	0.2	0.12	1	15	1	0.902766	1	-	2	9	1	29	1	22	0.699004	734	0	4	-	-
131125_1528	1	subjects	29	8	1	33	828	0	12	0.95	0.6	0.57	0	33	1	0.231536	1	-	12	5	6	28	5	22	0.0775041	828	0	4	-	-
131125_1528	1	subjects	29	9	1	19	725	0	1	0.2	0.6	0.12	1	19	1	0.984485	1	-	1	7	1	19	5	22	0.699004	725	0	0	-	-
131125_1528	1	subjects	29	10	1	2	643	0	18	0.95	0.2	0.19	1	2	1	0.488907	1	-	8	6	4	27	0	22	0.466105	643	0	10	-	-
131125_1528	1	subjects	29	11	1	29	577	0	16	0.95	0.6	0.57	0	29	1	0.472471	1	-	9	2	5	28	5	22	0.165697	577	0	10	-	-
131125_1528	1	subjects	29	12	1	15	650	0	5	0.6	0.9	0.54	1	15	1	0.848082	1	-	3	3	2	28	10	22	0.859598	650	0	8	-	-
131125_1528	1	globals	Period	NumPeriods	RepeatTreatment	Y	W	Part1_last	P_Series	P_Parallel	P_type	AttendReward	P_Info[1]	P_Info[2]	P_Info[3]	P_Info[4]	P_Info[5]	P_Info[6]	P_Info[7]	P_Info[8]	P_Info[9]	P_Info[10]	P_Info[11]	P_Info[12]	P_Info[13]	P_Info[14]	P_Info[15]	P_Info[16]	P_Info[17]	P_Info[18]	P_Info[19]	P_Info[20]	P_Info[21]	P_Info[22]	P_Info[23]	P_Info[24]	P_Info[25]	P_Info[26]	P_Info[27]	P_Info[28]	X_size	X_list[1]	X_list[2]	X_list[3]	X_list[4]	X_list[5]	X_list[6]	X_list[7]	X_list[8]
131125_1528	1	globals	30	60	0	20	25	30	1	2	1	1500	1	1	1	1	1	1	1	1	1	1	1	1	1	1	0	0	0	0	0	0	0	0	0	0	0	0	0	0	21	0	1	2	3	4	5	6	7
131125_1528	1	subjects	Period	Subject	Group	Profit	TotalProfit	Participate	X	p_1	p_2	P	Z	coin	attend	r1	P_info	TimeWPgJnOK	rank	partner	Team	TimeOKUEOK	X_partner	i	r2	profit_part1	profit_part2	TimeOKPgPQOK	final_profit	TimeWIOK
131125_1528	1	subjects	30	1	1	0	712	0	20	0.99	0.9	0.891	1	0	1	0.823524	1	-	4	10	2	12	10	22	0.959925	712	0	0	-	-
131125_1528	1	subjects	30	2	1	19	884	0	1	0.2	0.2	0.04	1	19	1	0.989452	1	-	1	9	1	30	1	22	0.747458	884	0	10	-	-
131125_1528	1	subjects	30	3	1	35	795	0	10	0.9	0.2	0.18	0	35	1	0.504602	1	-	8	8	4	28	0	22	0.161475	795	0	0	-	-
131125_1528	1	subjects	30	4	1	20	655	0	0	0.2	0.2	0.04	1	20	1	0.0622678	1	-	12	7	6	28	0	22	0.668633	655	0	0	-	-
131125_1528	1	subjects	30	5	1	40	839	0	5	0.6	0.95	0.57	0	40	1	0.427332	1	-	9	11	5	29	16	22	0.351683	839	0	0	-	-
131125_1528	1	subjects	30	6	1	20	700	0	0	0.2	0.6	0.12	1	20	1	0.813772	1	-	5	12	3	22	5	22	0.468397	700	0	0	-	-
131125_1528	1	subjects	30	7	1	20	754	0	0	0.2	0.2	0.04	1	20	1	0.270166	1	-	11	4	6	25	0	22	0.668633	754	0	0	-	-
131125_1528	1	subjects	30	8	1	45	873	0	0	0.2	0.9	0.18	0	45	1	0.559409	1	-	7	3	4	16	10	22	0.161475	873	0	3	-	-
131125_1528	1	subjects	30	9	1	19	744	0	1	0.2	0.2	0.04	1	19	1	0.952625	1	-	2	2	1	12	1	22	0.747458	744	0	0	-	-
131125_1528	1	subjects	30	10	1	10	653	0	10	0.9	0.99	0.891	1	10	1	0.839348	1	-	3	1	2	30	20	22	0.959925	653	0	9	-	-
131125_1528	1	subjects	30	11	1	29	606	0	16	0.95	0.6	0.57	0	29	1	0.347031	1	-	10	5	5	29	5	22	0.351683	606	0	9	-	-
131125_1528	1	subjects	30	12	1	15	665	0	5	0.6	0.2	0.12	1	15	1	0.658355	1	-	6	6	3	29	0	22	0.468397	665	0	6	-	-
131125_1528	1	globals	Period	NumPeriods	RepeatTreatment	Y	W	Part1_last	P_Series	P_Parallel	P_type	AttendReward	P_Info[1]	P_Info[2]	P_Info[3]	P_Info[4]	P_Info[5]	P_Info[6]	P_Info[7]	P_Info[8]	P_Info[9]	P_Info[10]	P_Info[11]	P_Info[12]	P_Info[13]	P_Info[14]	P_Info[15]	P_Info[16]	P_Info[17]	P_Info[18]	P_Info[19]	P_Info[20]	P_Info[21]	P_Info[22]	P_Info[23]	P_Info[24]	P_Info[25]	P_Info[26]	P_Info[27]	P_Info[28]	X_size	X_list[1]	X_list[2]	X_list[3]	X_list[4]	X_list[5]	X_list[6]	X_list[7]	X_list[8]
131125_1528	1	globals	31	60	0	20	25	30	1	2	1	1500	1	1	1	1	1	1	1	1	1	1	1	1	1	1	0	0	0	0	0	0	0	0	0	0	0	0	0	0	21	0	1	2	3	4	5	6	7
131125_1528	1	subjects	Period	Subject	Group	Profit	TotalProfit	Participate	X	p_1	p_2	P	Z	coin	attend	r1	P_info	TimeWPgJnOK	rank	partner	Team	TimeOKUEOK	X_partner	i	r2	profit_part1	profit_part2	TimeOKPgPQOK	final_profit	TimeWIOK
131125_1528	1	subjects	31	1	1	20	732	0	0	0.2	0.9	0.18	1	20	1	0.446024	1	539	6	5	3	20	6	22	0.467093	712	20	0	-	-
131125_1528	1	subjects	31	2	1	19	903	0	1	0.2	0.9	0.18	1	19	1	0.389023	1	541	8	11	4	26	6	22	0.31663	884	19	9	-	-
131125_1528	1	subjects	31	3	1	39	834	0	6	0.9	0.95	0.855	0	39	1	0.780014	1	515	1	6	1	27	12	22	0.739886	795	39	6	-	-
131125_1528	1	subjects	31	4	1	20	675	0	0	0.2	0.9	0.18	1	20	1	0.241538	1	540	10	7	5	28	6	22	0.256632	655	20	1	-	-
131125_1528	1	subjects	31	5	1	14	853	0	6	0.9	0.2	0.18	1	14	1	0.489588	1	540	5	1	3	28	0	22	0.467093	839	14	0	-	-
131125_1528	1	subjects	31	6	1	33	733	0	12	0.95	0.9	0.855	0	33	1	0.709828	1	539	2	3	1	23	6	22	0.739886	700	33	0	-	-
131125_1528	1	subjects	31	7	1	14	768	0	6	0.9	0.2	0.18	1	14	1	0.332199	1	540	9	4	5	24	0	22	0.256632	754	14	0	-	-
131125_1528	1	subjects	31	8	1	18	891	0	2	0.6	0.9	0.54	1	18	1	0.168071	1	539	12	9	6	24	6	22	0.542883	873	18	4	-	-
131125_1528	1	subjects	31	9	1	14	758	0	6	0.9	0.6	0.54	1	14	1	0.216542	1	539	11	8	6	7	2	22	0.542883	744	14	0	-	-
131125_1528	1	subjects	31	10	1	40	693	0	5	0.6	0.6	0.36	0	40	1	0.664668	1	541	3	12	2	29	5	22	0.238755	653	40	10	-	-
131125_1528	1	subjects	31	11	1	14	620	0	6	0.9	0.2	0.18	1	14	1	0.417482	1	540	7	2	4	28	1	22	0.31663	606	14	6	-	-
131125_1528	1	subjects	31	12	1	40	705	0	5	0.6	0.6	0.36	0	40	1	0.496778	1	538	4	10	2	27	5	22	0.238755	665	40	7	-	-
131125_1528	1	globals	Period	NumPeriods	RepeatTreatment	Y	W	Part1_last	P_Series	P_Parallel	P_type	AttendReward	P_Info[1]	P_Info[2]	P_Info[3]	P_Info[4]	P_Info[5]	P_Info[6]	P_Info[7]	P_Info[8]	P_Info[9]	P_Info[10]	P_Info[11]	P_Info[12]	P_Info[13]	P_Info[14]	P_Info[15]	P_Info[16]	P_Info[17]	P_Info[18]	P_Info[19]	P_Info[20]	P_Info[21]	P_Info[22]	P_Info[23]	P_Info[24]	P_Info[25]	P_Info[26]	P_Info[27]	P_Info[28]	X_size	X_list[1]	X_list[2]	X_list[3]	X_list[4]	X_list[5]	X_list[6]	X_list[7]	X_list[8]
131125_1528	1	globals	32	60	0	20	25	30	1	2	1	1500	1	1	1	1	1	1	1	1	1	1	1	1	1	1	0	0	0	0	0	0	0	0	0	0	0	0	0	0	21	0	1	2	3	4	5	6	7
131125_1528	1	subjects	Period	Subject	Group	Profit	TotalProfit	Participate	X	p_1	p_2	P	Z	coin	attend	r1	P_info	TimeWPgJnOK	rank	partner	Team	TimeOKUEOK	X_partner	i	r2	profit_part1	profit_part2	TimeOKPgPQOK	final_profit	TimeWIOK
131125_1528	1	subjects	32	1	1	18	750	0	2	0.6	0.2	0.12	1	18	1	0.915777	1	-	1	2	1	28	0	22	0.988327	712	38	0	-	-
131125_1528	1	subjects	32	2	1	20	923	0	0	0.2	0.6	0.12	1	20	1	0.834559	1	-	2	1	1	30	2	22	0.988327	884	39	3	-	-
131125_1528	1	subjects	32	3	1	39	873	0	6	0.9	0.9	0.81	0	39	1	0.518859	1	-	4	12	2	29	6	22	0.675102	795	78	9	-	-
131125_1528	1	subjects	32	4	1	20	695	0	0	0.2	0.9	0.18	1	20	1	0.439603	1	-	8	8	4	29	6	22	0.476499	655	40	4	-	-
131125_1528	1	subjects	32	5	1	39	892	0	6	0.9	0.9	0.81	0	39	1	0.0534987	1	-	12	9	6	28	6	22	0.203501	839	53	0	-	-
131125_1528	1	subjects	32	6	1	1	734	0	19	0.99	0.9	0.891	1	1	1	0.409799	1	-	9	11	5	18	6	22	0.914334	700	34	2	-	-
131125_1528	1	subjects	32	7	1	18	786	0	2	0.6	0.9	0.54	1	18	1	0.518558	1	-	5	10	3	30	6	22	0.771697	754	32	0	-	-
131125_1528	1	subjects	32	8	1	14	905	0	6	0.9	0.2	0.18	1	14	1	0.456428	1	-	7	4	4	28	0	22	0.476499	873	32	9	-	-
131125_1528	1	subjects	32	9	1	39	797	0	6	0.9	0.9	0.81	0	39	1	0.192275	1	-	11	5	6	12	6	22	0.203501	744	53	0	-	-
131125_1528	1	subjects	32	10	1	14	707	0	6	0.9	0.6	0.54	1	14	1	0.475069	1	-	6	7	3	29	2	22	0.771697	653	54	8	-	-
131125_1528	1	subjects	32	11	1	14	634	0	6	0.9	0.99	0.891	1	14	1	0.396088	1	-	10	6	5	29	19	22	0.914334	606	28	0	-	-
131125_1528	1	subjects	32	12	1	39	744	0	6	0.9	0.9	0.81	0	39	1	0.595752	1	-	3	3	2	26	6	22	0.675102	665	79	9	-	-
131125_1528	1	globals	Period	NumPeriods	RepeatTreatment	Y	W	Part1_last	P_Series	P_Parallel	P_type	AttendReward	P_Info[1]	P_Info[2]	P_Info[3]	P_Info[4]	P_Info[5]	P_Info[6]	P_Info[7]	P_Info[8]	P_Info[9]	P_Info[10]	P_Info[11]	P_Info[12]	P_Info[13]	P_Info[14]	P_Info[15]	P_Info[16]	P_Info[17]	P_Info[18]	P_Info[19]	P_Info[20]	P_Info[21]	P_Info[22]	P_Info[23]	P_Info[24]	P_Info[25]	P_Info[26]	P_Info[27]	P_Info[28]	X_size	X_list[1]	X_list[2]	X_list[3]	X_list[4]	X_list[5]	X_list[6]	X_list[7]	X_list[8]
131125_1528	1	globals	33	60	0	20	25	30	1	2	1	1500	1	1	1	1	1	1	1	1	1	1	1	1	1	1	0	0	0	0	0	0	0	0	0	0	0	0	0	0	21	0	1	2	3	4	5	6	7
131125_1528	1	subjects	Period	Subject	Group	Profit	TotalProfit	Participate	X	p_1	p_2	P	Z	coin	attend	r1	P_info	TimeWPgJnOK	rank	partner	Team	TimeOKUEOK	X_partner	i	r2	profit_part1	profit_part2	TimeOKPgPQOK	final_profit	TimeWIOK
131125_1528	1	subjects	33	1	1	39	789	0	6	0.9	0.9	0.81	0	39	1	0.806207	1	-	4	10	2	27	11	22	0.458193	712	77	0	-	-
131125_1528	1	subjects	33	2	1	18	941	0	2	0.6	0.6	0.36	1	18	1	0.610976	1	-	7	12	4	29	5	22	0.986905	884	57	10	-	-
131125_1528	1	subjects	33	3	1	39	912	0	6	0.9	0.9	0.81	0	39	1	0.918225	1	-	1	5	1	29	6	22	0.607741	795	117	9	-	-
131125_1528	1	subjects	33	4	1	20	715	0	0	0.2	0.9	0.18	1	20	1	0.561723	1	-	9	7	5	29	6	22	0.866173	655	60	0	-	-
131125_1528	1	subjects	33	5	1	39	931	0	6	0.9	0.9	0.81	0	39	1	0.874027	1	-	2	3	1	25	6	22	0.607741	839	92	8	-	-
131125_1528	1	subjects	33	6	1	19	753	0	1	0.2	0.9	0.18	1	19	1	0.718593	1	-	5	8	3	11	6	22	0.564524	700	53	0	-	-
131125_1528	1	subjects	33	7	1	14	800	0	6	0.9	0.2	0.18	1	14	1	0.429686	1	-	10	4	5	15	0	22	0.866173	754	46	0	-	-
131125_1528	1	subjects	33	8	1	14	919	0	6	0.9	0.2	0.18	1	14	1	0.671451	1	-	6	6	3	29	1	22	0.564524	873	46	3	-	-
131125_1528	1	subjects	33	9	1	39	836	0	6	0.9	0.9	0.81	0	39	1	0.306023	1	-	11	11	6	6	6	22	0.0244839	744	92	0	-	-
131125_1528	1	subjects	33	10	1	34	741	0	11	0.9	0.9	0.81	0	34	1	0.844322	1	-	3	1	2	28	6	22	0.458193	653	88	9	-	-
131125_1528	1	subjects	33	11	1	39	673	0	6	0.9	0.9	0.81	0	39	1	0.0620626	1	-	12	9	6	30	6	22	0.0244839	606	67	8	-	-
131125_1528	1	subjects	33	12	1	15	759	0	5	0.6	0.6	0.36	1	15	1	0.567958	1	-	8	2	4	29	2	22	0.986905	665	94	8	-	-
131125_1528	1	globals	Period	NumPeriods	RepeatTreatment	Y	W	Part1_last	P_Series	P_Parallel	P_type	AttendReward	P_Info[1]	P_Info[2]	P_Info[3]	P_Info[4]	P_Info[5]	P_Info[6]	P_Info[7]	P_Info[8]	P_Info[9]	P_Info[10]	P_Info[11]	P_Info[12]	P_Info[13]	P_Info[14]	P_Info[15]	P_Info[16]	P_Info[17]	P_Info[18]	P_Info[19]	P_Info[20]	P_Info[21]	P_Info[22]	P_Info[23]	P_Info[24]	P_Info[25]	P_Info[26]	P_Info[27]	P_Info[28]	X_size	X_list[1]	X_list[2]	X_list[3]	X_list[4]	X_list[5]	X_list[6]	X_list[7]	X_list[8]
131125_1528	1	globals	34	60	0	20	25	30	1	2	1	1500	1	1	1	1	1	1	1	1	1	1	1	1	1	1	0	0	0	0	0	0	0	0	0	0	0	0	0	0	21	0	1	2	3	4	5	6	7
131125_1528	1	subjects	Period	Subject	Group	Profit	TotalProfit	Participate	X	p_1	p_2	P	Z	coin	attend	r1	P_info	TimeWPgJnOK	rank	partner	Team	TimeOKUEOK	X_partner	i	r2	profit_part1	profit_part2	TimeOKPgPQOK	final_profit	TimeWIOK
131125_1528	1	subjects	34	1	1	34	823	0	11	0.9	0.9	0.81	0	34	1	0.338216	1	-	7	7	4	26	6	22	0.672054	712	111	0	-	-
131125_1528	1	subjects	34	2	1	33	974	0	12	0.95	0.9	0.855	0	33	1	0.153258	1	-	11	9	6	30	6	22	0.198909	884	90	10	-	-
131125_1528	1	subjects	34	3	1	39	951	0	6	0.9	0.9	0.81	0	39	1	0.585322	1	-	4	5	2	29	6	22	0.212925	795	156	10	-	-
131125_1528	1	subjects	34	4	1	45	760	0	0	0.2	0.9	0.18	0	45	1	0.352516	1	-	6	6	3	29	11	22	0.15171	655	105	0	-	-
131125_1528	1	subjects	34	5	1	39	970	0	6	0.9	0.9	0.81	0	39	1	0.614708	1	-	3	3	2	29	6	22	0.212925	839	131	8	-	-
131125_1528	1	subjects	34	6	1	34	787	0	11	0.9	0.2	0.18	0	34	1	0.486832	1	-	5	4	3	22	0	22	0.15171	700	87	0	-	-
131125_1528	1	subjects	34	7	1	39	839	0	6	0.9	0.9	0.81	0	39	1	0.324514	1	-	8	1	4	23	11	22	0.672054	754	85	0	-	-
131125_1528	1	subjects	34	8	1	39	958	0	6	0.9	0.9	0.81	0	39	1	0.198021	1	-	10	12	5	28	6	22	0.142428	873	85	5	-	-
131125_1528	1	subjects	34	9	1	39	875	0	6	0.9	0.95	0.855	0	39	1	0.105763	1	-	12	2	6	9	12	22	0.198909	744	131	0	-	-
131125_1528	1	subjects	34	10	1	33	774	0	12	0.95	0.9	0.855	0	33	1	0.665689	1	-	2	11	1	29	6	22	0.170116	653	121	10	-	-
131125_1528	1	subjects	34	11	1	39	712	0	6	0.9	0.95	0.855	0	39	1	0.974534	1	-	1	10	1	30	12	22	0.170116	606	106	9	-	-
131125_1528	1	subjects	34	12	1	39	798	0	6	0.9	0.9	0.81	0	39	1	0.32299	1	-	9	8	5	28	6	22	0.142428	665	133	8	-	-
131125_1528	1	globals	Period	NumPeriods	RepeatTreatment	Y	W	Part1_last	P_Series	P_Parallel	P_type	AttendReward	P_Info[1]	P_Info[2]	P_Info[3]	P_Info[4]	P_Info[5]	P_Info[6]	P_Info[7]	P_Info[8]	P_Info[9]	P_Info[10]	P_Info[11]	P_Info[12]	P_Info[13]	P_Info[14]	P_Info[15]	P_Info[16]	P_Info[17]	P_Info[18]	P_Info[19]	P_Info[20]	P_Info[21]	P_Info[22]	P_Info[23]	P_Info[24]	P_Info[25]	P_Info[26]	P_Info[27]	P_Info[28]	X_size	X_list[1]	X_list[2]	X_list[3]	X_list[4]	X_list[5]	X_list[6]	X_list[7]	X_list[8]
131125_1528	1	globals	35	60	0	20	25	30	1	2	1	1500	1	1	1	1	1	1	1	1	1	1	1	1	1	1	0	0	0	0	0	0	0	0	0	0	0	0	0	0	21	0	1	2	3	4	5	6	7
131125_1528	1	subjects	Period	Subject	Group	Profit	TotalProfit	Participate	X	p_1	p_2	P	Z	coin	attend	r1	P_info	TimeWPgJnOK	rank	partner	Team	TimeOKUEOK	X_partner	i	r2	profit_part1	profit_part2	TimeOKPgPQOK	final_profit	TimeWIOK
131125_1528	1	subjects	35	1	1	39	862	0	6	0.9	0.95	0.855	0	39	1	0.258135	1	-	8	6	4	29	12	22	0.588318	712	150	1	-	-
131125_1528	1	subjects	35	2	1	26	1000	0	19	0.99	0.9	0.891	0	26	1	0.106139	1	-	11	5	6	29	6	22	0.782005	884	116	8	-	-
131125_1528	1	subjects	35	3	1	18	969	0	2	0.6	0.95	0.57	1	18	1	0.628976	1	-	5	10	3	29	18	22	0.966614	795	174	7	-	-
131125_1528	1	subjects	35	4	1	20	780	0	0	0.2	0.9	0.18	1	20	1	0.716833	1	-	4	8	2	28	6	22	0.7406	655	125	5	-	-
131125_1528	1	subjects	35	5	1	39	1009	0	6	0.9	0.99	0.891	0	39	1	0.0861136	1	-	12	2	6	25	19	22	0.782005	839	170	2	-	-
131125_1528	1	subjects	35	6	1	33	820	0	12	0.95	0.9	0.855	0	33	1	0.388972	1	-	7	1	4	24	6	22	0.588318	700	120	1	-	-
131125_1528	1	subjects	35	7	1	14	853	0	6	0.9	0.9	0.81	1	14	1	0.243525	1	-	9	11	5	25	6	22	0.812882	754	99	0	-	-
131125_1528	1	subjects	35	8	1	14	972	0	6	0.9	0.2	0.18	1	14	1	0.763716	1	-	3	4	2	23	0	22	0.7406	873	99	8	-	-
131125_1528	1	subjects	35	9	1	14	889	0	6	0.9	0.6	0.54	1	14	1	0.881453	1	-	1	12	1	12	5	22	0.919525	744	145	0	-	-
131125_1528	1	subjects	35	10	1	2	776	0	18	0.95	0.6	0.57	1	2	1	0.534866	1	-	6	3	3	29	2	22	0.966614	653	123	10	-	-
131125_1528	1	subjects	35	11	1	14	726	0	6	0.9	0.9	0.81	1	14	1	0.193257	1	-	10	7	5	29	6	22	0.812882	606	120	6	-	-
131125_1528	1	subjects	35	12	1	15	813	0	5	0.6	0.9	0.54	1	15	1	0.795393	1	-	2	9	1	26	6	22	0.919525	665	148	7	-	-
131125_1528	1	globals	Period	NumPeriods	RepeatTreatment	Y	W	Part1_last	P_Series	P_Parallel	P_type	AttendReward	P_Info[1]	P_Info[2]	P_Info[3]	P_Info[4]	P_Info[5]	P_Info[6]	P_Info[7]	P_Info[8]	P_Info[9]	P_Info[10]	P_Info[11]	P_Info[12]	P_Info[13]	P_Info[14]	P_Info[15]	P_Info[16]	P_Info[17]	P_Info[18]	P_Info[19]	P_Info[20]	P_Info[21]	P_Info[22]	P_Info[23]	P_Info[24]	P_Info[25]	P_Info[26]	P_Info[27]	P_Info[28]	X_size	X_list[1]	X_list[2]	X_list[3]	X_list[4]	X_list[5]	X_list[6]	X_list[7]	X_list[8]
131125_1528	1	globals	36	60	0	20	25	30	1	2	1	1500	1	1	1	1	1	1	1	1	1	1	1	1	1	1	0	0	0	0	0	0	0	0	0	0	0	0	0	0	21	0	1	2	3	4	5	6	7
131125_1528	1	subjects	Period	Subject	Group	Profit	TotalProfit	Participate	X	p_1	p_2	P	Z	coin	attend	r1	P_info	TimeWPgJnOK	rank	partner	Team	TimeOKUEOK	X_partner	i	r2	profit_part1	profit_part2	TimeOKPgPQOK	final_profit	TimeWIOK
131125_1528	1	subjects	36	1	1	26	888	0	19	0.99	0.9	0.891	0	26	1	0.770464	1	-	4	12	2	29	6	22	0.742334	712	176	0	-	-
131125_1528	1	subjects	36	2	1	14	1014	0	6	0.9	0.6	0.54	1	14	1	0.922834	1	-	2	3	1	30	2	22	0.982417	884	130	10	-	-
131125_1528	1	subjects	36	3	1	18	987	0	2	0.6	0.9	0.54	1	18	1	0.943163	1	-	1	2	1	29	6	22	0.982417	795	192	8	-	-
131125_1528	1	subjects	36	4	1	45	825	0	0	0.2	0.99	0.198	0	45	1	0.49033	1	-	6	10	3	29	19	22	0.0667895	655	170	0	-	-
131125_1528	1	subjects	36	5	1	39	1048	0	6	0.9	0.9	0.81	0	39	1	0.369053	1	-	8	9	4	29	6	22	0.13737	839	209	0	-	-
131125_1528	1	subjects	36	6	1	30	850	0	15	0.95	0.9	0.855	0	30	1	0.151489	1	-	10	11	5	22	6	22	0.256984	700	150	0	-	-
131125_1528	1	subjects	36	7	1	10	863	0	10	0.9	0.6	0.54	1	10	1	0.144057	1	-	11	8	6	23	2	22	0.93198	754	109	2	-	-
131125_1528	1	subjects	36	8	1	18	990	0	2	0.6	0.9	0.54	1	18	1	0.0847419	1	-	12	7	6	18	10	22	0.93198	873	117	0	-	-
131125_1528	1	subjects	36	9	1	39	928	0	6	0.9	0.9	0.81	0	39	1	0.392068	1	-	7	5	4	4	6	22	0.13737	744	184	0	-	-
131125_1528	1	subjects	36	10	1	26	802	0	19	0.99	0.2	0.198	0	26	1	0.493837	1	-	5	4	3	29	0	22	0.0667895	653	149	9	-	-
131125_1528	1	subjects	36	11	1	39	765	0	6	0.9	0.95	0.855	0	39	1	0.361562	1	-	9	6	5	30	15	22	0.256984	606	159	9	-	-
131125_1528	1	subjects	36	12	1	39	852	0	6	0.9	0.99	0.891	0	39	1	0.773016	1	-	3	1	2	29	19	22	0.742334	665	187	7	-	-
131125_1528	1	globals	Period	NumPeriods	RepeatTreatment	Y	W	Part1_last	P_Series	P_Parallel	P_type	AttendReward	P_Info[1]	P_Info[2]	P_Info[3]	P_Info[4]	P_Info[5]	P_Info[6]	P_Info[7]	P_Info[8]	P_Info[9]	P_Info[10]	P_Info[11]	P_Info[12]	P_Info[13]	P_Info[14]	P_Info[15]	P_Info[16]	P_Info[17]	P_Info[18]	P_Info[19]	P_Info[20]	P_Info[21]	P_Info[22]	P_Info[23]	P_Info[24]	P_Info[25]	P_Info[26]	P_Info[27]	P_Info[28]	X_size	X_list[1]	X_list[2]	X_list[3]	X_list[4]	X_list[5]	X_list[6]	X_list[7]	X_list[8]
131125_1528	1	globals	37	60	0	20	25	30	1	2	1	1500	1	1	1	1	1	1	1	1	1	1	1	1	1	1	0	0	0	0	0	0	0	0	0	0	0	0	0	0	21	0	1	2	3	4	5	6	7
131125_1528	1	subjects	Period	Subject	Group	Profit	TotalProfit	Participate	X	p_1	p_2	P	Z	coin	attend	r1	P_info	TimeWPgJnOK	rank	partner	Team	TimeOKUEOK	X_partner	i	r2	profit_part1	profit_part2	TimeOKPgPQOK	final_profit	TimeWIOK
131125_1528	1	subjects	37	1	1	20	908	0	0	0.2	0.9	0.18	1	20	1	0.400599	1	-	8	7	4	13	10	22	0.794925	712	196	0	-	-
131125_1528	1	subjects	37	2	1	20	1034	0	0	0.2	0.9	0.18	1	20	1	0.779581	1	-	4	5	2	99999	6	22	0.940768	884	150	9	-	-
131125_1528	1	subjects	37	3	1	18	1005	0	2	0.6	0.9	0.54	1	18	1	0.985378	1	-	2	9	1	30	6	22	0.868172	795	210	0	-	-
131125_1528	1	subjects	37	4	1	20	845	0	0	0.2	0.9	0.18	1	20	1	0.140399	1	-	10	8	5	27	6	22	0.187562	655	190	6	-	-
131125_1528	1	subjects	37	5	1	14	1062	0	6	0.9	0.2	0.18	1	14	1	0.821926	1	-	3	2	2	22	0	22	0.940768	839	223	1	-	-
131125_1528	1	subjects	37	6	1	20	870	0	0	0.2	0.9	0.18	1	20	1	0.489852	1	-	6	11	3	26	6	22	0.752066	700	170	3	-	-
131125_1528	1	subjects	37	7	1	10	873	0	10	0.9	0.2	0.18	1	10	1	0.41987	1	-	7	1	4	23	0	22	0.794925	754	119	0	-	-
131125_1528	1	subjects	37	8	1	14	1004	0	6	0.9	0.2	0.18	1	14	1	0.31094	1	-	9	4	5	-86	0	22	0.187562	873	131	4	-	-
131125_1528	1	subjects	37	9	1	14	942	0	6	0.9	0.6	0.54	1	14	1	0.998249	1	-	1	3	1	4	2	22	0.868172	744	198	0	-	-
131125_1528	1	subjects	37	10	1	20	822	0	0	0.2	0.6	0.12	1	20	1	0.0732716	1	-	12	12	6	-77	5	22	0.871605	653	169	9	-	-
131125_1528	1	subjects	37	11	1	14	779	0	6	0.9	0.2	0.18	1	14	1	0.687977	1	-	5	6	3	30	0	22	0.752066	606	173	7	-	-
131125_1528	1	subjects	37	12	1	15	867	0	5	0.6	0.2	0.12	1	15	1	0.0959952	1	-	11	10	6	27	0	22	0.871605	665	202	3	-	-
131125_1528	1	globals	Period	NumPeriods	RepeatTreatment	Y	W	Part1_last	P_Series	P_Parallel	P_type	AttendReward	P_Info[1]	P_Info[2]	P_Info[3]	P_Info[4]	P_Info[5]	P_Info[6]	P_Info[7]	P_Info[8]	P_Info[9]	P_Info[10]	P_Info[11]	P_Info[12]	P_Info[13]	P_Info[14]	P_Info[15]	P_Info[16]	P_Info[17]	P_Info[18]	P_Info[19]	P_Info[20]	P_Info[21]	P_Info[22]	P_Info[23]	P_Info[24]	P_Info[25]	P_Info[26]	P_Info[27]	P_Info[28]	X_size	X_list[1]	X_list[2]	X_list[3]	X_list[4]	X_list[5]	X_list[6]	X_list[7]	X_list[8]
131125_1528	1	globals	38	60	0	20	25	30	1	2	1	1500	1	1	1	1	1	1	1	1	1	1	1	1	1	1	0	0	0	0	0	0	0	0	0	0	0	0	0	0	21	0	1	2	3	4	5	6	7
131125_1528	1	subjects	Period	Subject	Group	Profit	TotalProfit	Participate	X	p_1	p_2	P	Z	coin	attend	r1	P_info	TimeWPgJnOK	rank	partner	Team	TimeOKUEOK	X_partner	i	r2	profit_part1	profit_part2	TimeOKPgPQOK	final_profit	TimeWIOK
131125_1528	1	subjects	38	1	1	41	949	0	4	0.6	0.95	0.57	0	41	1	0.931881	1	-	2	10	1	17	12	22	0.071993	712	237	0	-	-
131125_1528	1	subjects	38	2	1	20	1054	0	0	0.2	0.9	0.18	1	20	1	0.882055	1	-	3	7	2	29	6	22	0.914529	884	170	7	-	-
131125_1528	1	subjects	38	3	1	18	1023	0	2	0.6	0.9	0.54	1	18	1	0.0685344	1	-	12	5	6	28	6	22	0.798986	795	228	7	-	-
131125_1528	1	subjects	38	4	1	20	865	0	0	0.2	0.9	0.18	1	20	1	0.615881	1	-	6	11	3	30	6	22	0.988647	655	210	0	-	-
131125_1528	1	subjects	38	5	1	14	1076	0	6	0.9	0.6	0.54	1	14	1	0.0796911	1	-	11	3	6	29	2	22	0.798986	839	237	0	-	-
131125_1528	1	subjects	38	6	1	36	906	0	9	0.9	0.9	0.81	0	36	1	0.551078	1	-	7	12	4	24	6	22	0.13774	700	206	0	-	-
131125_1528	1	subjects	38	7	1	14	887	0	6	0.9	0.2	0.18	1	14	1	0.857307	1	-	4	2	2	27	0	22	0.914529	754	133	0	-	-
131125_1528	1	subjects	38	8	1	14	1018	0	6	0.9	0.9	0.81	1	14	1	0.153436	1	-	10	9	5	29	6	22	0.951808	873	145	2	-	-
131125_1528	1	subjects	38	9	1	14	956	0	6	0.9	0.9	0.81	1	14	1	0.475086	1	-	9	8	5	6	6	22	0.951808	744	212	0	-	-
131125_1528	1	subjects	38	10	1	33	855	0	12	0.95	0.6	0.57	0	33	1	0.998989	1	-	1	1	1	23	4	22	0.071993	653	202	0	-	-
131125_1528	1	subjects	38	11	1	14	793	0	6	0.9	0.2	0.18	1	14	1	0.796193	1	-	5	4	3	29	0	22	0.988647	606	187	0	-	-
131125_1528	1	subjects	38	12	1	39	906	0	6	0.9	0.9	0.81	0	39	1	0.527826	1	-	8	6	4	28	9	22	0.13774	665	241	6	-	-
131125_1528	1	globals	Period	NumPeriods	RepeatTreatment	Y	W	Part1_last	P_Series	P_Parallel	P_type	AttendReward	P_Info[1]	P_Info[2]	P_Info[3]	P_Info[4]	P_Info[5]	P_Info[6]	P_Info[7]	P_Info[8]	P_Info[9]	P_Info[10]	P_Info[11]	P_Info[12]	P_Info[13]	P_Info[14]	P_Info[15]	P_Info[16]	P_Info[17]	P_Info[18]	P_Info[19]	P_Info[20]	P_Info[21]	P_Info[22]	P_Info[23]	P_Info[24]	P_Info[25]	P_Info[26]	P_Info[27]	P_Info[28]	X_size	X_list[1]	X_list[2]	X_list[3]	X_list[4]	X_list[5]	X_list[6]	X_list[7]	X_list[8]
131125_1528	1	globals	39	60	0	20	25	30	1	2	1	1500	1	1	1	1	1	1	1	1	1	1	1	1	1	1	0	0	0	0	0	0	0	0	0	0	0	0	0	0	21	0	1	2	3	4	5	6	7
131125_1528	1	subjects	Period	Subject	Group	Profit	TotalProfit	Participate	X	p_1	p_2	P	Z	coin	attend	r1	P_info	TimeWPgJnOK	rank	partner	Team	TimeOKUEOK	X_partner	i	r2	profit_part1	profit_part2	TimeOKPgPQOK	final_profit	TimeWIOK
131125_1528	1	subjects	39	1	1	13	962	0	7	0.9	0.6	0.54	1	13	1	0.170937	1	-	8	3	4	10	2	22	0.960375	712	250	0	-	-
131125_1528	1	subjects	39	2	1	20	1074	0	0	0.2	0.9	0.18	1	20	1	0.160108	1	-	9	5	5	29	6	22	0.502783	884	190	8	-	-
131125_1528	1	subjects	39	3	1	18	1041	0	2	0.6	0.9	0.54	1	18	1	0.265566	1	-	7	1	4	29	7	22	0.960375	795	246	5	-	-
131125_1528	1	subjects	39	4	1	20	885	0	0	0.2	0.6	0.12	1	20	1	0.103402	1	-	11	12	6	29	5	22	0.187169	655	230	5	-	-
131125_1528	1	subjects	39	5	1	14	1090	0	6	0.9	0.2	0.18	1	14	1	0.148481	1	-	10	2	5	30	0	22	0.502783	839	251	0	-	-
131125_1528	1	subjects	39	6	1	36	942	0	9	0.9	0.9	0.81	0	36	1	0.62834	1	-	2	9	1	29	6	22	0.360435	700	242	0	-	-
131125_1528	1	subjects	39	7	1	20	907	0	0	0.2	0.9	0.18	1	20	1	0.298096	1	-	6	11	3	29	6	22	0.762777	754	153	5	-	-
131125_1528	1	subjects	39	8	1	39	1057	0	6	0.9	0.95	0.855	0	39	1	0.571238	1	-	3	10	2	25	14	22	0.406566	873	184	2	-	-
131125_1528	1	subjects	39	9	1	39	995	0	6	0.9	0.9	0.81	0	39	1	0.877726	1	-	1	6	1	8	9	22	0.360435	744	251	0	-	-
131125_1528	1	subjects	39	10	1	31	886	0	14	0.95	0.9	0.855	0	31	1	0.559978	1	-	4	8	2	28	6	22	0.406566	653	233	9	-	-
131125_1528	1	subjects	39	11	1	14	807	0	6	0.9	0.2	0.18	1	14	1	0.483313	1	-	5	7	3	-79	0	22	0.762777	606	201	6	-	-
131125_1528	1	subjects	39	12	1	15	921	0	5	0.6	0.2	0.12	1	15	1	0.0358266	1	-	12	4	6	28	0	22	0.187169	665	256	0	-	-
131125_1528	1	globals	Period	NumPeriods	RepeatTreatment	Y	W	Part1_last	P_Series	P_Parallel	P_type	AttendReward	P_Info[1]	P_Info[2]	P_Info[3]	P_Info[4]	P_Info[5]	P_Info[6]	P_Info[7]	P_Info[8]	P_Info[9]	P_Info[10]	P_Info[11]	P_Info[12]	P_Info[13]	P_Info[14]	P_Info[15]	P_Info[16]	P_Info[17]	P_Info[18]	P_Info[19]	P_Info[20]	P_Info[21]	P_Info[22]	P_Info[23]	P_Info[24]	P_Info[25]	P_Info[26]	P_Info[27]	P_Info[28]	X_size	X_list[1]	X_list[2]	X_list[3]	X_list[4]	X_list[5]	X_list[6]	X_list[7]	X_list[8]
131125_1528	1	globals	40	60	0	20	25	30	1	2	1	1500	1	1	1	1	1	1	1	1	1	1	1	1	1	1	0	0	0	0	0	0	0	0	0	0	0	0	0	0	21	0	1	2	3	4	5	6	7
131125_1528	1	subjects	Period	Subject	Group	Profit	TotalProfit	Participate	X	p_1	p_2	P	Z	coin	attend	r1	P_info	TimeWPgJnOK	rank	partner	Team	TimeOKUEOK	X_partner	i	r2	profit_part1	profit_part2	TimeOKPgPQOK	final_profit	TimeWIOK
131125_1528	1	subjects	40	1	1	8	970	0	12	0.95	0.2	0.19	1	8	1	0.00818535	1	-	12	7	6	-7	0	22	0.714342	712	258	0	-	-
131125_1528	1	subjects	40	2	1	43	1117	0	2	0.6	0.99	0.594	0	43	1	0.742679	1	-	5	10	3	30	20	22	0.231577	884	233	8	-	-
131125_1528	1	subjects	40	3	1	18	1059	0	2	0.6	0.9	0.54	1	18	1	0.256271	1	-	8	9	4	29	6	22	0.926217	795	264	2	-	-
131125_1528	1	subjects	40	4	1	20	905	0	0	0.2	0.9	0.18	1	20	1	0.830362	1	-	2	12	1	30	6	22	0.98484	655	250	9	-	-
131125_1528	1	subjects	40	5	1	39	1129	0	6	0.9	0.95	0.855	0	39	1	0.775451	1	-	3	8	2	28	12	22	0.848791	839	290	2	-	-
131125_1528	1	subjects	40	6	1	39	981	0	6	0.9	0.9	0.81	0	39	1	0.1268	1	-	9	11	5	24	6	22	0.0474773	700	281	0	-	-
131125_1528	1	subjects	40	7	1	20	927	0	0	0.2	0.95	0.19	1	20	1	0.0925405	1	-	11	1	6	29	12	22	0.714342	754	173	3	-	-
131125_1528	1	subjects	40	8	1	33	1090	0	12	0.95	0.9	0.855	0	33	1	0.756351	1	-	4	5	2	21	6	22	0.848791	873	217	5	-	-
131125_1528	1	subjects	40	9	1	14	1009	0	6	0.9	0.6	0.54	1	14	1	0.402589	1	-	7	3	4	7	2	22	0.926217	744	265	0	-	-
131125_1528	1	subjects	40	10	1	25	911	0	20	0.99	0.6	0.594	0	25	1	0.690181	1	-	6	2	3	28	2	22	0.231577	653	258	9	-	-
131125_1528	1	subjects	40	11	1	39	846	0	6	0.9	0.9	0.81	0	39	1	0.116389	1	-	10	6	5	29	6	22	0.0474773	606	240	6	-	-
131125_1528	1	subjects	40	12	1	14	935	0	6	0.9	0.2	0.18	1	14	1	0.889218	1	-	1	4	1	26	0	22	0.98484	665	270	6	-	-
131125_1528	1	globals	Period	NumPeriods	RepeatTreatment	Y	W	Part1_last	P_Series	P_Parallel	P_type	AttendReward	P_Info[1]	P_Info[2]	P_Info[3]	P_Info[4]	P_Info[5]	P_Info[6]	P_Info[7]	P_Info[8]	P_Info[9]	P_Info[10]	P_Info[11]	P_Info[12]	P_Info[13]	P_Info[14]	P_Info[15]	P_Info[16]	P_Info[17]	P_Info[18]	P_Info[19]	P_Info[20]	P_Info[21]	P_Info[22]	P_Info[23]	P_Info[24]	P_Info[25]	P_Info[26]	P_Info[27]	P_Info[28]	X_size	X_list[1]	X_list[2]	X_list[3]	X_list[4]	X_list[5]	X_list[6]	X_list[7]	X_list[8]
131125_1528	1	globals	41	60	0	20	25	30	1	2	1	1500	1	1	1	1	1	1	1	1	1	1	1	1	1	1	0	0	0	0	0	0	0	0	0	0	0	0	0	0	21	0	1	2	3	4	5	6	7
131125_1528	1	subjects	Period	Subject	Group	Profit	TotalProfit	Participate	X	p_1	p_2	P	Z	coin	attend	r1	P_info	TimeWPgJnOK	rank	partner	Team	TimeOKUEOK	X_partner	i	r2	profit_part1	profit_part2	TimeOKPgPQOK	final_profit	TimeWIOK
131125_1528	1	subjects	41	1	1	39	1009	0	6	0.9	0.9	0.81	0	39	1	0.0387011	1	-	12	4	6	25	6	22	0.493044	712	297	0	-	-
131125_1528	1	subjects	41	2	1	39	1156	0	6	0.9	0.6	0.54	0	39	1	0.207187	1	-	9	3	5	29	2	22	0.369551	884	272	8	-	-
131125_1528	1	subjects	41	3	1	43	1102	0	2	0.6	0.9	0.54	0	43	1	0.123009	1	-	10	2	5	27	6	22	0.369551	795	307	7	-	-
131125_1528	1	subjects	41	4	1	39	944	0	6	0.9	0.9	0.81	0	39	1	0.108937	1	-	11	1	6	29	6	22	0.493044	655	289	8	-	-
131125_1528	1	subjects	41	5	1	14	1143	0	6	0.9	0.9	0.81	1	14	1	0.932441	1	-	2	7	1	28	10	22	0.824902	839	304	0	-	-
131125_1528	1	subjects	41	6	1	43	1024	0	2	0.6	0.9	0.54	0	43	1	0.550319	1	-	4	10	2	21	10	22	0.520462	700	324	0	-	-
131125_1528	1	subjects	41	7	1	10	937	0	10	0.9	0.9	0.81	1	10	1	0.942665	1	-	1	5	1	25	6	22	0.824902	754	183	5	-	-
131125_1528	1	subjects	41	8	1	39	1129	0	6	0.9	0.9	0.81	0	39	1	0.449197	1	-	7	11	4	29	6	22	0.763129	873	256	7	-	-
131125_1528	1	subjects	41	9	1	14	1023	0	6	0.9	0.6	0.54	1	14	1	0.500227	1	-	6	12	3	10	5	22	0.550192	744	279	0	-	-
131125_1528	1	subjects	41	10	1	35	946	0	10	0.9	0.6	0.54	0	35	1	0.653378	1	-	3	6	2	26	2	22	0.520462	653	293	6	-	-
131125_1528	1	subjects	41	11	1	39	885	0	6	0.9	0.9	0.81	0	39	1	0.328117	1	-	8	8	4	29	6	22	0.763129	606	279	10	-	-
131125_1528	1	subjects	41	12	1	15	950	0	5	0.6	0.9	0.54	1	15	1	0.530962	1	-	5	9	3	25	6	22	0.550192	665	285	5	-	-
131125_1528	1	globals	Period	NumPeriods	RepeatTreatment	Y	W	Part1_last	P_Series	P_Parallel	P_type	AttendReward	P_Info[1]	P_Info[2]	P_Info[3]	P_Info[4]	P_Info[5]	P_Info[6]	P_Info[7]	P_Info[8]	P_Info[9]	P_Info[10]	P_Info[11]	P_Info[12]	P_Info[13]	P_Info[14]	P_Info[15]	P_Info[16]	P_Info[17]	P_Info[18]	P_Info[19]	P_Info[20]	P_Info[21]	P_Info[22]	P_Info[23]	P_Info[24]	P_Info[25]	P_Info[26]	P_Info[27]	P_Info[28]	X_size	X_list[1]	X_list[2]	X_list[3]	X_list[4]	X_list[5]	X_list[6]	X_list[7]	X_list[8]
131125_1528	1	globals	42	60	0	20	25	30	1	2	1	1500	1	1	1	1	1	1	1	1	1	1	1	1	1	1	0	0	0	0	0	0	0	0	0	0	0	0	0	0	21	0	1	2	3	4	5	6	7
131125_1528	1	subjects	Period	Subject	Group	Profit	TotalProfit	Participate	X	p_1	p_2	P	Z	coin	attend	r1	P_info	TimeWPgJnOK	rank	partner	Team	TimeOKUEOK	X_partner	i	r2	profit_part1	profit_part2	TimeOKPgPQOK	final_profit	TimeWIOK
131125_1528	1	subjects	42	1	1	20	1029	0	0	0.2	0.95	0.19	1	20	1	0.750714	1	-	6	10	3	21	17	22	0.521958	712	317	0	-	-
131125_1528	1	subjects	42	2	1	18	1174	0	2	0.6	0.2	0.12	1	18	1	0.665501	1	-	7	6	4	27	0	22	0.644081	884	290	8	-	-
131125_1528	1	subjects	42	3	1	18	1120	0	2	0.6	0.9	0.54	1	18	1	0.875359	1	-	3	5	2	30	6	22	0.59834	795	325	7	-	-
131125_1528	1	subjects	42	4	1	14	958	0	6	0.9	0.9	0.81	1	14	1	0.90959	1	-	1	8	1	28	6	22	0.96965	655	303	2	-	-
131125_1528	1	subjects	42	5	1	14	1157	0	6	0.9	0.6	0.54	1	14	1	0.827914	1	-	4	3	2	29	2	22	0.59834	839	318	0	-	-
131125_1528	1	subjects	42	6	1	20	1044	0	0	0.2	0.6	0.12	1	20	1	0.515052	1	-	8	2	4	19	2	22	0.644081	700	344	0	-	-
131125_1528	1	subjects	42	7	1	20	957	0	0	0.2	0.9	0.18	1	20	1	0.483767	1	-	9	9	5	30	6	22	0.219509	754	203	9	-	-
131125_1528	1	subjects	42	8	1	14	1143	0	6	0.9	0.9	0.81	1	14	1	0.908398	1	-	2	4	1	28	6	22	0.96965	873	270	7	-	-
131125_1528	1	subjects	42	9	1	14	1037	0	6	0.9	0.2	0.18	1	14	1	0.460998	1	-	10	7	5	11	0	22	0.219509	744	293	0	-	-
131125_1528	1	subjects	42	10	1	3	949	0	17	0.95	0.2	0.19	1	3	1	0.779347	1	-	5	1	3	23	0	22	0.521958	653	296	9	-	-
131125_1528	1	subjects	42	11	1	39	924	0	6	0.9	0.9	0.81	0	39	1	0.388739	1	-	11	12	6	30	6	22	0.352267	606	318	9	-	-
131125_1528	1	subjects	42	12	1	39	989	0	6	0.9	0.9	0.81	0	39	1	0.0827769	1	-	12	11	6	29	6	22	0.352267	665	324	5	-	-
131125_1528	1	globals	Period	NumPeriods	RepeatTreatment	Y	W	Part1_last	P_Series	P_Parallel	P_type	AttendReward	P_Info[1]	P_Info[2]	P_Info[3]	P_Info[4]	P_Info[5]	P_Info[6]	P_Info[7]	P_Info[8]	P_Info[9]	P_Info[10]	P_Info[11]	P_Info[12]	P_Info[13]	P_Info[14]	P_Info[15]	P_Info[16]	P_Info[17]	P_Info[18]	P_Info[19]	P_Info[20]	P_Info[21]	P_Info[22]	P_Info[23]	P_Info[24]	P_Info[25]	P_Info[26]	P_Info[27]	P_Info[28]	X_size	X_list[1]	X_list[2]	X_list[3]	X_list[4]	X_list[5]	X_list[6]	X_list[7]	X_list[8]
131125_1528	1	globals	43	60	0	20	25	30	1	2	1	1500	1	1	1	1	1	1	1	1	1	1	1	1	1	1	0	0	0	0	0	0	0	0	0	0	0	0	0	0	21	0	1	2	3	4	5	6	7
131125_1528	1	subjects	Period	Subject	Group	Profit	TotalProfit	Participate	X	p_1	p_2	P	Z	coin	attend	r1	P_info	TimeWPgJnOK	rank	partner	Team	TimeOKUEOK	X_partner	i	r2	profit_part1	profit_part2	TimeOKPgPQOK	final_profit	TimeWIOK
131125_1528	1	subjects	43	1	1	39	1068	0	6	0.9	0.9	0.81	0	39	1	0.448951	1	-	6	2	3	17	6	22	0.720743	712	356	0	-	-
131125_1528	1	subjects	43	2	1	39	1213	0	6	0.9	0.9	0.81	0	39	1	0.497025	1	-	5	1	3	29	6	22	0.720743	884	329	8	-	-
131125_1528	1	subjects	43	3	1	43	1163	0	2	0.6	0.9	0.54	0	43	1	0.0658229	1	-	12	8	6	29	6	22	0.0700137	795	368	6	-	-
131125_1528	1	subjects	43	4	1	14	972	0	6	0.9	0.6	0.54	1	14	1	0.126808	1	-	10	12	5	28	5	22	0.810505	655	317	4	-	-
131125_1528	1	subjects	43	5	1	39	1196	0	6	0.9	0.6	0.54	0	39	1	0.308831	1	-	7	10	4	27	3	22	0.209606	839	357	0	-	-
131125_1528	1	subjects	43	6	1	16	1060	0	4	0.6	0.9	0.54	1	16	1	0.670536	1	-	2	9	1	27	6	22	0.993392	700	360	3	-	-
131125_1528	1	subjects	43	7	1	20	977	0	0	0.2	0.9	0.18	1	20	1	0.544501	1	-	3	11	2	29	6	22	0.580914	754	223	8	-	-
131125_1528	1	subjects	43	8	1	39	1182	0	6	0.9	0.6	0.54	0	39	1	0.0724929	1	-	11	3	6	29	2	22	0.0700137	873	309	6	-	-
131125_1528	1	subjects	43	9	1	14	1051	0	6	0.9	0.6	0.54	1	14	1	0.865198	1	-	1	6	1	7	4	22	0.993392	744	307	0	-	-
131125_1528	1	subjects	43	10	1	42	991	0	3	0.6	0.9	0.54	0	42	1	0.283882	1	-	8	5	4	29	6	22	0.209606	653	338	8	-	-
131125_1528	1	subjects	43	11	1	14	938	0	6	0.9	0.2	0.18	1	14	1	0.530913	1	-	4	7	2	29	0	22	0.580914	606	332	8	-	-
131125_1528	1	subjects	43	12	1	15	1004	0	5	0.6	0.9	0.54	1	15	1	0.26322	1	-	9	4	5	27	6	22	0.810505	665	339	8	-	-
131125_1528	1	globals	Period	NumPeriods	RepeatTreatment	Y	W	Part1_last	P_Series	P_Parallel	P_type	AttendReward	P_Info[1]	P_Info[2]	P_Info[3]	P_Info[4]	P_Info[5]	P_Info[6]	P_Info[7]	P_Info[8]	P_Info[9]	P_Info[10]	P_Info[11]	P_Info[12]	P_Info[13]	P_Info[14]	P_Info[15]	P_Info[16]	P_Info[17]	P_Info[18]	P_Info[19]	P_Info[20]	P_Info[21]	P_Info[22]	P_Info[23]	P_Info[24]	P_Info[25]	P_Info[26]	P_Info[27]	P_Info[28]	X_size	X_list[1]	X_list[2]	X_list[3]	X_list[4]	X_list[5]	X_list[6]	X_list[7]	X_list[8]
131125_1528	1	globals	44	60	0	20	25	30	1	2	1	1500	1	1	1	1	1	1	1	1	1	1	1	1	1	1	0	0	0	0	0	0	0	0	0	0	0	0	0	0	21	0	1	2	3	4	5	6	7
131125_1528	1	subjects	Period	Subject	Group	Profit	TotalProfit	Participate	X	p_1	p_2	P	Z	coin	attend	r1	P_info	TimeWPgJnOK	rank	partner	Team	TimeOKUEOK	X_partner	i	r2	profit_part1	profit_part2	TimeOKPgPQOK	final_profit	TimeWIOK
131125_1528	1	subjects	44	1	1	34	1102	0	11	0.9	0.9	0.81	0	34	1	0.706772	1	-	1	12	1	18	6	22	0.808864	712	390	0	-	-
131125_1528	1	subjects	44	2	1	43	1256	0	2	0.6	0.9	0.54	0	43	1	0.480535	1	-	5	6	3	28	6	22	0.0513245	884	372	9	-	-
131125_1528	1	subjects	44	3	1	18	1181	0	2	0.6	0.6	0.36	1	18	1	0.0786497	1	-	11	10	6	27	4	22	0.547293	795	386	7	-	-
131125_1528	1	subjects	44	4	1	39	1011	0	6	0.9	0.9	0.81	0	39	1	0.48135	1	-	4	8	2	29	6	22	0.0187904	655	356	7	-	-
131125_1528	1	subjects	44	5	1	14	1210	0	6	0.9	0.9	0.81	1	14	1	0.221549	1	-	7	11	4	28	6	22	0.936578	839	371	3	-	-
131125_1528	1	subjects	44	6	1	39	1099	0	6	0.9	0.6	0.54	0	39	1	0.413253	1	-	6	2	3	27	2	22	0.0513245	700	399	0	-	-
131125_1528	1	subjects	44	7	1	33	1010	0	12	0.95	0.9	0.855	0	33	1	0.122564	1	-	9	9	5	18	6	22	0.285149	754	256	8	-	-
131125_1528	1	subjects	44	8	1	39	1221	0	6	0.9	0.9	0.81	0	39	1	0.530305	1	-	3	4	2	28	6	22	0.0187904	873	348	8	-	-
131125_1528	1	subjects	44	9	1	39	1090	0	6	0.9	0.95	0.855	0	39	1	0.116239	1	-	10	7	5	18	12	22	0.285149	744	346	0	-	-
131125_1528	1	subjects	44	10	1	16	1007	0	4	0.6	0.6	0.36	1	16	1	0.0490945	1	-	12	3	6	30	2	22	0.547293	653	354	9	-	-
131125_1528	1	subjects	44	11	1	14	952	0	6	0.9	0.9	0.81	1	14	1	0.192657	1	-	8	5	4	29	6	22	0.936578	606	346	8	-	-
131125_1528	1	subjects	44	12	1	39	1043	0	6	0.9	0.9	0.81	0	39	1	0.611627	1	-	2	1	1	28	11	22	0.808864	665	378	6	-	-
131125_1528	1	globals	Period	NumPeriods	RepeatTreatment	Y	W	Part1_last	P_Series	P_Parallel	P_type	AttendReward	P_Info[1]	P_Info[2]	P_Info[3]	P_Info[4]	P_Info[5]	P_Info[6]	P_Info[7]	P_Info[8]	P_Info[9]	P_Info[10]	P_Info[11]	P_Info[12]	P_Info[13]	P_Info[14]	P_Info[15]	P_Info[16]	P_Info[17]	P_Info[18]	P_Info[19]	P_Info[20]	P_Info[21]	P_Info[22]	P_Info[23]	P_Info[24]	P_Info[25]	P_Info[26]	P_Info[27]	P_Info[28]	X_size	X_list[1]	X_list[2]	X_list[3]	X_list[4]	X_list[5]	X_list[6]	X_list[7]	X_list[8]
131125_1528	1	globals	45	60	0	20	25	30	1	2	1	1500	1	1	1	1	1	1	1	1	1	1	1	1	1	1	0	0	0	0	0	0	0	0	0	0	0	0	0	0	21	0	1	2	3	4	5	6	7
131125_1528	1	subjects	Period	Subject	Group	Profit	TotalProfit	Participate	X	p_1	p_2	P	Z	coin	attend	r1	P_info	TimeWPgJnOK	rank	partner	Team	TimeOKUEOK	X_partner	i	r2	profit_part1	profit_part2	TimeOKPgPQOK	final_profit	TimeWIOK
131125_1528	1	subjects	45	1	1	14	1116	0	6	0.9	0.6	0.54	1	14	1	0.322194	1	-	9	2	5	28	2	22	0.794674	712	404	0	-	-
131125_1528	1	subjects	45	2	1	18	1274	0	2	0.6	0.9	0.54	1	18	1	0.304204	1	-	10	1	5	30	6	22	0.794674	884	390	8	-	-
131125_1528	1	subjects	45	3	1	18	1199	0	2	0.6	0.6	0.36	1	18	1	0.391581	1	-	8	12	4	29	5	22	0.852835	795	404	0	-	-
131125_1528	1	subjects	45	4	1	39	1050	0	6	0.9	0.9	0.81	0	39	1	0.483199	1	-	6	8	3	29	6	22	0.164772	655	395	1	-	-
131125_1528	1	subjects	45	5	1	39	1249	0	6	0.9	0.9	0.81	0	39	1	0.724635	1	-	4	9	2	29	6	22	0.32539	839	410	7	-	-
131125_1528	1	subjects	45	6	1	43	1142	0	2	0.6	0.9	0.54	0	43	1	0.953262	1	-	1	11	1	20	6	22	0.296804	700	442	0	-	-
131125_1528	1	subjects	45	7	1	33	1043	0	12	0.95	0.99	0.9405	0	33	1	0.257558	1	-	11	10	6	28	20	22	0.376889	754	289	2	-	-
131125_1528	1	subjects	45	8	1	39	1260	0	6	0.9	0.9	0.81	0	39	1	0.635685	1	-	5	4	3	29	6	22	0.164772	873	387	6	-	-
131125_1528	1	subjects	45	9	1	39	1129	0	6	0.9	0.9	0.81	0	39	1	0.933707	1	-	3	5	2	6	6	22	0.32539	744	385	0	-	-
131125_1528	1	subjects	45	10	1	25	1032	0	20	0.99	0.95	0.9405	0	25	1	0.24385	1	-	12	7	6	29	12	22	0.376889	653	379	9	-	-
131125_1528	1	subjects	45	11	1	39	991	0	6	0.9	0.6	0.54	0	39	1	0.938782	1	-	2	6	1	29	2	22	0.296804	606	385	6	-	-
131125_1528	1	subjects	45	12	1	15	1058	0	5	0.6	0.6	0.36	1	15	1	0.439714	1	-	7	3	4	28	2	22	0.852835	665	393	5	-	-
131125_1528	1	globals	Period	NumPeriods	RepeatTreatment	Y	W	Part1_last	P_Series	P_Parallel	P_type	AttendReward	P_Info[1]	P_Info[2]	P_Info[3]	P_Info[4]	P_Info[5]	P_Info[6]	P_Info[7]	P_Info[8]	P_Info[9]	P_Info[10]	P_Info[11]	P_Info[12]	P_Info[13]	P_Info[14]	P_Info[15]	P_Info[16]	P_Info[17]	P_Info[18]	P_Info[19]	P_Info[20]	P_Info[21]	P_Info[22]	P_Info[23]	P_Info[24]	P_Info[25]	P_Info[26]	P_Info[27]	P_Info[28]	X_size	X_list[1]	X_list[2]	X_list[3]	X_list[4]	X_list[5]	X_list[6]	X_list[7]	X_list[8]
131125_1528	1	globals	46	60	0	20	25	30	1	2	1	1500	1	1	1	1	1	1	1	1	1	1	1	1	1	1	0	0	0	0	0	0	0	0	0	0	0	0	0	0	21	0	1	2	3	4	5	6	7
131125_1528	1	subjects	Period	Subject	Group	Profit	TotalProfit	Participate	X	p_1	p_2	P	Z	coin	attend	r1	P_info	TimeWPgJnOK	rank	partner	Team	TimeOKUEOK	X_partner	i	r2	profit_part1	profit_part2	TimeOKPgPQOK	final_profit	TimeWIOK
131125_1528	1	subjects	46	1	1	19	1135	0	1	0.2	0.95	0.19	1	19	1	0.376974	1	-	9	10	5	23	12	22	0.997837	712	423	0	-	-
131125_1528	1	subjects	46	2	1	39	1313	0	6	0.9	0.9	0.81	0	39	1	0.993008	1	-	1	8	1	30	6	22	0.304255	884	429	9	-	-
131125_1528	1	subjects	46	3	1	18	1217	0	2	0.6	0.9	0.54	1	18	1	0.61853	1	-	6	4	3	29	6	22	0.671506	795	422	0	-	-
131125_1528	1	subjects	46	4	1	14	1064	0	6	0.9	0.6	0.54	1	14	1	0.691013	1	-	5	3	3	22	2	22	0.671506	655	409	6	-	-
131125_1528	1	subjects	46	5	1	39	1288	0	6	0.9	0.9	0.81	0	39	1	0.0620707	1	-	12	9	6	28	6	22	0.0599761	839	449	8	-	-
131125_1528	1	subjects	46	6	1	20	1162	0	0	0.2	0.9	0.18	1	20	1	0.597993	1	-	8	7	4	19	6	22	0.254231	700	462	6	-	-
131125_1528	1	subjects	46	7	1	14	1057	0	6	0.9	0.2	0.18	1	14	1	0.609676	1	-	7	6	4	29	0	22	0.254231	754	303	5	-	-
131125_1528	1	subjects	46	8	1	39	1299	0	6	0.9	0.9	0.81	0	39	1	0.865222	1	-	2	2	1	30	6	22	0.304255	873	426	7	-	-
131125_1528	1	subjects	46	9	1	39	1168	0	6	0.9	0.9	0.81	0	39	1	0.262079	1	-	11	5	6	3	6	22	0.0599761	744	424	0	-	-
131125_1528	1	subjects	46	10	1	8	1040	0	12	0.95	0.2	0.19	1	8	1	0.270331	1	-	10	1	5	29	1	22	0.997837	653	387	10	-	-
131125_1528	1	subjects	46	11	1	39	1030	0	6	0.9	0.9	0.81	0	39	1	0.70045	1	-	4	12	2	26	6	22	0.469704	606	424	9	-	-
131125_1528	1	subjects	46	12	1	39	1097	0	6	0.9	0.9	0.81	0	39	1	0.824791	1	-	3	11	2	28	6	22	0.469704	665	432	4	-	-
131125_1528	1	globals	Period	NumPeriods	RepeatTreatment	Y	W	Part1_last	P_Series	P_Parallel	P_type	AttendReward	P_Info[1]	P_Info[2]	P_Info[3]	P_Info[4]	P_Info[5]	P_Info[6]	P_Info[7]	P_Info[8]	P_Info[9]	P_Info[10]	P_Info[11]	P_Info[12]	P_Info[13]	P_Info[14]	P_Info[15]	P_Info[16]	P_Info[17]	P_Info[18]	P_Info[19]	P_Info[20]	P_Info[21]	P_Info[22]	P_Info[23]	P_Info[24]	P_Info[25]	P_Info[26]	P_Info[27]	P_Info[28]	X_size	X_list[1]	X_list[2]	X_list[3]	X_list[4]	X_list[5]	X_list[6]	X_list[7]	X_list[8]
131125_1528	1	globals	47	60	0	20	25	30	1	2	1	1500	1	1	1	1	1	1	1	1	1	1	1	1	1	1	0	0	0	0	0	0	0	0	0	0	0	0	0	0	21	0	1	2	3	4	5	6	7
131125_1528	1	subjects	Period	Subject	Group	Profit	TotalProfit	Participate	X	p_1	p_2	P	Z	coin	attend	r1	P_info	TimeWPgJnOK	rank	partner	Team	TimeOKUEOK	X_partner	i	r2	profit_part1	profit_part2	TimeOKPgPQOK	final_profit	TimeWIOK
131125_1528	1	subjects	47	1	1	20	1155	0	0	0.2	0.2	0.04	1	20	1	0.807713	1	-	1	4	1	23	0	22	0.769057	712	443	0	-	-
131125_1528	1	subjects	47	2	1	43	1356	0	2	0.6	0.9	0.54	0	43	1	0.247294	1	-	8	8	4	29	6	22	0.49161	884	472	8	-	-
131125_1528	1	subjects	47	3	1	39	1256	0	6	0.9	0.6	0.54	0	39	1	0.604145	1	-	5	6	3	25	2	22	0.0481368	795	461	4	-	-
131125_1528	1	subjects	47	4	1	20	1084	0	0	0.2	0.2	0.04	1	20	1	0.784769	1	-	2	1	1	29	0	22	0.769057	655	429	7	-	-
131125_1528	1	subjects	47	5	1	39	1327	0	6	0.9	0.9	0.81	0	39	1	0.0358877	1	-	12	9	6	27	6	22	0.0249642	839	488	8	-	-
131125_1528	1	subjects	47	6	1	43	1205	0	2	0.6	0.9	0.54	0	43	1	0.59273	1	-	6	3	3	22	6	22	0.0481368	700	505	0	-	-
131125_1528	1	subjects	47	7	1	33	1090	0	12	0.95	0.6	0.57	0	33	1	0.632597	1	-	4	10	2	25	4	22	0.296022	754	336	4	-	-
131125_1528	1	subjects	47	8	1	39	1338	0	6	0.9	0.6	0.54	0	39	1	0.449002	1	-	7	2	4	29	2	22	0.49161	873	465	6	-	-
131125_1528	1	subjects	47	9	1	39	1207	0	6	0.9	0.9	0.81	0	39	1	0.0389866	1	-	11	5	6	7	6	22	0.0249642	744	463	0	-	-
131125_1528	1	subjects	47	10	1	41	1081	0	4	0.6	0.95	0.57	0	41	1	0.72162	1	-	3	7	2	30	12	22	0.296022	653	428	9	-	-
131125_1528	1	subjects	47	11	1	39	1069	0	6	0.9	0.6	0.54	0	39	1	0.230763	1	-	9	12	5	30	5	22	0.189138	606	463	8	-	-
131125_1528	1	subjects	47	12	1	40	1137	0	5	0.6	0.9	0.54	0	40	1	0.165209	1	-	10	11	5	28	6	22	0.189138	665	472	9	-	-
131125_1528	1	globals	Period	NumPeriods	RepeatTreatment	Y	W	Part1_last	P_Series	P_Parallel	P_type	AttendReward	P_Info[1]	P_Info[2]	P_Info[3]	P_Info[4]	P_Info[5]	P_Info[6]	P_Info[7]	P_Info[8]	P_Info[9]	P_Info[10]	P_Info[11]	P_Info[12]	P_Info[13]	P_Info[14]	P_Info[15]	P_Info[16]	P_Info[17]	P_Info[18]	P_Info[19]	P_Info[20]	P_Info[21]	P_Info[22]	P_Info[23]	P_Info[24]	P_Info[25]	P_Info[26]	P_Info[27]	P_Info[28]	X_size	X_list[1]	X_list[2]	X_list[3]	X_list[4]	X_list[5]	X_list[6]	X_list[7]	X_list[8]
131125_1528	1	globals	48	60	0	20	25	30	1	2	1	1500	1	1	1	1	1	1	1	1	1	1	1	1	1	1	0	0	0	0	0	0	0	0	0	0	0	0	0	0	21	0	1	2	3	4	5	6	7
131125_1528	1	subjects	Period	Subject	Group	Profit	TotalProfit	Participate	X	p_1	p_2	P	Z	coin	attend	r1	P_info	TimeWPgJnOK	rank	partner	Team	TimeOKUEOK	X_partner	i	r2	profit_part1	profit_part2	TimeOKPgPQOK	final_profit	TimeWIOK
131125_1528	1	subjects	48	1	1	18	1173	0	2	0.6	0.6	0.36	1	18	1	0.347396	1	-	8	6	4	23	2	22	0.849886	712	461	0	-	-
131125_1528	1	subjects	48	2	1	19	1375	0	1	0.2	0.9	0.18	1	19	1	0.537085	1	-	2	5	1	30	6	22	0.604849	884	491	9	-	-
131125_1528	1	subjects	48	3	1	18	1274	0	2	0.6	0.9	0.54	1	18	1	0.468394	1	-	5	10	3	30	8	22	0.664088	795	479	0	-	-
131125_1528	1	subjects	48	4	1	20	1104	0	0	0.2	0.9	0.18	1	20	1	0.00714137	1	-	12	12	6	30	6	22	0.841708	655	449	3	-	-
131125_1528	1	subjects	48	5	1	14	1341	0	6	0.9	0.2	0.18	1	14	1	0.931951	1	-	1	2	1	29	1	22	0.604849	839	502	1	-	-
131125_1528	1	subjects	48	6	1	18	1223	0	2	0.6	0.6	0.36	1	18	1	0.377855	1	-	7	1	4	24	2	22	0.849886	700	523	0	-	-
131125_1528	1	subjects	48	7	1	34	1124	0	11	0.9	0.9	0.81	0	34	1	0.485352	1	-	4	8	2	22	6	22	0.421214	754	370	1	-	-
131125_1528	1	subjects	48	8	1	39	1377	0	6	0.9	0.9	0.81	0	39	1	0.512752	1	-	3	7	2	28	11	22	0.421214	873	504	8	-	-
131125_1528	1	subjects	48	9	1	39	1246	0	6	0.9	0.9	0.81	0	39	1	0.131567	1	-	10	11	5	5	6	22	0.101568	744	502	0	-	-
131125_1528	1	subjects	48	10	1	12	1093	0	8	0.9	0.6	0.54	1	12	1	0.383503	1	-	6	3	3	30	2	22	0.664088	653	440	8	-	-
131125_1528	1	subjects	48	11	1	39	1108	0	6	0.9	0.9	0.81	0	39	1	0.273982	1	-	9	9	5	29	6	22	0.101568	606	502	9	-	-
131125_1528	1	subjects	48	12	1	14	1151	0	6	0.9	0.2	0.18	1	14	1	0.0163651	1	-	11	4	6	28	0	22	0.841708	665	486	5	-	-
131125_1528	1	globals	Period	NumPeriods	RepeatTreatment	Y	W	Part1_last	P_Series	P_Parallel	P_type	AttendReward	P_Info[1]	P_Info[2]	P_Info[3]	P_Info[4]	P_Info[5]	P_Info[6]	P_Info[7]	P_Info[8]	P_Info[9]	P_Info[10]	P_Info[11]	P_Info[12]	P_Info[13]	P_Info[14]	P_Info[15]	P_Info[16]	P_Info[17]	P_Info[18]	P_Info[19]	P_Info[20]	P_Info[21]	P_Info[22]	P_Info[23]	P_Info[24]	P_Info[25]	P_Info[26]	P_Info[27]	P_Info[28]	X_size	X_list[1]	X_list[2]	X_list[3]	X_list[4]	X_list[5]	X_list[6]	X_list[7]	X_list[8]
131125_1528	1	globals	49	60	0	20	25	30	1	2	1	1500	1	1	1	1	1	1	1	1	1	1	1	1	1	1	0	0	0	0	0	0	0	0	0	0	0	0	0	0	21	0	1	2	3	4	5	6	7
131125_1528	1	subjects	Period	Subject	Group	Profit	TotalProfit	Participate	X	p_1	p_2	P	Z	coin	attend	r1	P_info	TimeWPgJnOK	rank	partner	Team	TimeOKUEOK	X_partner	i	r2	profit_part1	profit_part2	TimeOKPgPQOK	final_profit	TimeWIOK
131125_1528	1	subjects	49	1	1	39	1212	0	6	0.9	0.9	0.81	0	39	1	0.254153	1	-	11	11	6	19	6	22	0.0311938	712	500	0	-	-
131125_1528	1	subjects	49	2	1	18	1393	0	2	0.6	0.6	0.36	1	18	1	0.379706	1	-	9	7	5	30	4	22	0.713579	884	509	10	-	-
131125_1528	1	subjects	49	3	1	39	1313	0	6	0.9	0.6	0.54	0	39	1	0.549318	1	-	6	6	3	28	2	22	0.319535	795	518	0	-	-
131125_1528	1	subjects	49	4	1	20	1124	0	0	0.2	0.6	0.12	1	20	1	0.899543	1	-	3	10	2	30	3	22	0.699545	655	469	5	-	-
131125_1528	1	subjects	49	5	1	39	1380	0	6	0.9	0.9	0.81	0	39	1	0.429432	1	-	8	8	4	28	6	22	0.712871	839	541	5	-	-
131125_1528	1	subjects	49	6	1	43	1266	0	2	0.6	0.9	0.54	0	43	1	0.805711	1	-	5	3	3	13	6	22	0.319535	700	566	3	-	-
131125_1528	1	subjects	49	7	1	16	1140	0	4	0.6	0.6	0.36	1	16	1	0.320683	1	-	10	2	5	27	2	22	0.713579	754	386	4	-	-
131125_1528	1	subjects	49	8	1	39	1416	0	6	0.9	0.9	0.81	0	39	1	0.54398	1	-	7	5	4	30	6	22	0.712871	873	543	7	-	-
131125_1528	1	subjects	49	9	1	39	1285	0	6	0.9	0.6	0.54	0	39	1	0.946764	1	-	1	12	1	5	5	22	0.484638	744	541	0	-	-
131125_1528	1	subjects	49	10	1	17	1110	0	3	0.6	0.2	0.12	1	17	1	0.863036	1	-	4	4	2	28	0	22	0.699545	653	457	5	-	-
131125_1528	1	subjects	49	11	1	39	1147	0	6	0.9	0.9	0.81	0	39	1	0.125553	1	-	12	1	6	30	6	22	0.0311938	606	541	10	-	-
131125_1528	1	subjects	49	12	1	40	1191	0	5	0.6	0.9	0.54	0	40	1	0.917508	1	-	2	9	1	28	6	22	0.484638	665	526	5	-	-
131125_1528	1	globals	Period	NumPeriods	RepeatTreatment	Y	W	Part1_last	P_Series	P_Parallel	P_type	AttendReward	P_Info[1]	P_Info[2]	P_Info[3]	P_Info[4]	P_Info[5]	P_Info[6]	P_Info[7]	P_Info[8]	P_Info[9]	P_Info[10]	P_Info[11]	P_Info[12]	P_Info[13]	P_Info[14]	P_Info[15]	P_Info[16]	P_Info[17]	P_Info[18]	P_Info[19]	P_Info[20]	P_Info[21]	P_Info[22]	P_Info[23]	P_Info[24]	P_Info[25]	P_Info[26]	P_Info[27]	P_Info[28]	X_size	X_list[1]	X_list[2]	X_list[3]	X_list[4]	X_list[5]	X_list[6]	X_list[7]	X_list[8]
131125_1528	1	globals	50	60	0	20	25	30	1	2	1	1500	1	1	1	1	1	1	1	1	1	1	1	1	1	1	0	0	0	0	0	0	0	0	0	0	0	0	0	0	21	0	1	2	3	4	5	6	7
131125_1528	1	subjects	Period	Subject	Group	Profit	TotalProfit	Participate	X	p_1	p_2	P	Z	coin	attend	r1	P_info	TimeWPgJnOK	rank	partner	Team	TimeOKUEOK	X_partner	i	r2	profit_part1	profit_part2	TimeOKPgPQOK	final_profit	TimeWIOK
131125_1528	1	subjects	50	1	1	39	1251	0	6	0.9	0.9	0.81	0	39	1	0.819727	1	-	4	7	2	30	11	22	0.244904	712	539	0	-	-
131125_1528	1	subjects	50	2	1	18	1411	0	2	0.6	0.9	0.54	1	18	1	0.925198	1	-	1	3	1	30	6	22	0.990354	884	527	8	-	-
131125_1528	1	subjects	50	3	1	14	1327	0	6	0.9	0.6	0.54	1	14	1	0.894088	1	-	2	2	1	25	2	22	0.990354	795	532	0	-	-
131125_1528	1	subjects	50	4	1	20	1144	0	0	0.2	0.6	0.12	1	20	1	0.270675	1	-	8	12	4	26	5	22	0.346712	655	489	3	-	-
131125_1528	1	subjects	50	5	1	39	1419	0	6	0.9	0.9	0.81	0	39	1	0.656686	1	-	5	9	3	29	6	22	0.355322	839	580	0	-	-
131125_1528	1	subjects	50	6	1	39	1305	0	6	0.9	0.9	0.81	0	39	1	0.0478328	1	-	12	8	6	26	6	22	0.684475	700	605	6	-	-
131125_1528	1	subjects	50	7	1	34	1174	0	11	0.9	0.9	0.81	0	34	1	0.822927	1	-	3	1	2	23	6	22	0.244904	754	420	5	-	-
131125_1528	1	subjects	50	8	1	39	1455	0	6	0.9	0.9	0.81	0	39	1	0.08776	1	-	11	6	6	30	6	22	0.684475	873	582	7	-	-
131125_1528	1	subjects	50	9	1	39	1324	0	6	0.9	0.9	0.81	0	39	1	0.572364	1	-	6	5	3	7	6	22	0.355322	744	580	0	-	-
131125_1528	1	subjects	50	10	1	20	1130	0	0	0.2	0.9	0.18	1	20	1	0.266069	1	-	9	11	5	30	6	22	0.918666	653	477	8	-	-
131125_1528	1	subjects	50	11	1	14	1161	0	6	0.9	0.2	0.18	1	14	1	0.224723	1	-	10	10	5	29	0	22	0.918666	606	555	8	-	-
131125_1528	1	subjects	50	12	1	15	1206	0	5	0.6	0.2	0.12	1	15	1	0.553023	1	-	7	4	4	29	0	22	0.346712	665	541	5	-	-
131125_1528	1	globals	Period	NumPeriods	RepeatTreatment	Y	W	Part1_last	P_Series	P_Parallel	P_type	AttendReward	P_Info[1]	P_Info[2]	P_Info[3]	P_Info[4]	P_Info[5]	P_Info[6]	P_Info[7]	P_Info[8]	P_Info[9]	P_Info[10]	P_Info[11]	P_Info[12]	P_Info[13]	P_Info[14]	P_Info[15]	P_Info[16]	P_Info[17]	P_Info[18]	P_Info[19]	P_Info[20]	P_Info[21]	P_Info[22]	P_Info[23]	P_Info[24]	P_Info[25]	P_Info[26]	P_Info[27]	P_Info[28]	X_size	X_list[1]	X_list[2]	X_list[3]	X_list[4]	X_list[5]	X_list[6]	X_list[7]	X_list[8]
131125_1528	1	globals	51	60	0	20	25	30	1	2	1	1500	1	1	1	1	1	1	1	1	1	1	1	1	1	1	0	0	0	0	0	0	0	0	0	0	0	0	0	0	21	0	1	2	3	4	5	6	7
131125_1528	1	subjects	Period	Subject	Group	Profit	TotalProfit	Participate	X	p_1	p_2	P	Z	coin	attend	r1	P_info	TimeWPgJnOK	rank	partner	Team	TimeOKUEOK	X_partner	i	r2	profit_part1	profit_part2	TimeOKPgPQOK	final_profit	TimeWIOK
131125_1528	1	subjects	51	1	1	14	1265	0	6	0.9	0.9	0.81	1	14	1	0.982618	1	-	1	10	1	8	10	22	0.944692	712	553	0	-	-
131125_1528	1	subjects	51	2	1	18	1429	0	2	0.6	0.95	0.57	1	18	1	0.71034	1	-	3	6	2	29	12	22	0.875715	884	545	5	-	-
131125_1528	1	subjects	51	3	1	14	1341	0	6	0.9	0.9	0.81	1	14	1	0.316863	1	-	6	12	3	26	6	22	0.868997	795	546	5	-	-
131125_1528	1	subjects	51	4	1	39	1183	0	6	0.9	0.9	0.81	0	39	1	0.226482	1	-	7	5	4	30	6	22	0.520236	655	528	5	-	-
131125_1528	1	subjects	51	5	1	39	1458	0	6	0.9	0.9	0.81	0	39	1	0.170566	1	-	8	4	4	29	6	22	0.520236	839	619	2	-	-
131125_1528	1	subjects	51	6	1	8	1313	0	12	0.95	0.6	0.57	1	8	1	0.663674	1	-	4	2	2	27	2	22	0.875715	700	613	0	-	-
131125_1528	1	subjects	51	7	1	41	1215	0	4	0.6	0.9	0.54	0	41	1	0.065664	1	-	10	11	5	24	6	22	0.152789	754	461	1	-	-
131125_1528	1	subjects	51	8	1	18	1473	0	2	0.6	0.9	0.54	1	18	1	0.0556878	1	-	11	9	6	29	6	22	0.613429	873	600	9	-	-
131125_1528	1	subjects	51	9	1	14	1338	0	6	0.9	0.6	0.54	1	14	1	0.0161588	1	-	12	8	6	6	2	22	0.613429	744	594	0	-	-
131125_1528	1	subjects	51	10	1	10	1140	0	10	0.9	0.9	0.81	1	10	1	0.938401	1	-	2	1	1	29	6	22	0.944692	653	487	9	-	-
131125_1528	1	subjects	51	11	1	39	1200	0	6	0.9	0.6	0.54	0	39	1	0.0979663	1	-	9	7	5	28	4	22	0.152789	606	594	9	-	-
131125_1528	1	subjects	51	12	1	14	1220	0	6	0.9	0.9	0.81	1	14	1	0.588246	1	-	5	3	3	29	6	22	0.868997	665	555	5	-	-
131125_1528	1	globals	Period	NumPeriods	RepeatTreatment	Y	W	Part1_last	P_Series	P_Parallel	P_type	AttendReward	P_Info[1]	P_Info[2]	P_Info[3]	P_Info[4]	P_Info[5]	P_Info[6]	P_Info[7]	P_Info[8]	P_Info[9]	P_Info[10]	P_Info[11]	P_Info[12]	P_Info[13]	P_Info[14]	P_Info[15]	P_Info[16]	P_Info[17]	P_Info[18]	P_Info[19]	P_Info[20]	P_Info[21]	P_Info[22]	P_Info[23]	P_Info[24]	P_Info[25]	P_Info[26]	P_Info[27]	P_Info[28]	X_size	X_list[1]	X_list[2]	X_list[3]	X_list[4]	X_list[5]	X_list[6]	X_list[7]	X_list[8]
131125_1528	1	globals	52	60	0	20	25	30	1	2	1	1500	1	1	1	1	1	1	1	1	1	1	1	1	1	1	0	0	0	0	0	0	0	0	0	0	0	0	0	0	21	0	1	2	3	4	5	6	7
131125_1528	1	subjects	Period	Subject	Group	Profit	TotalProfit	Participate	X	p_1	p_2	P	Z	coin	attend	r1	P_info	TimeWPgJnOK	rank	partner	Team	TimeOKUEOK	X_partner	i	r2	profit_part1	profit_part2	TimeOKPgPQOK	final_profit	TimeWIOK
131125_1528	1	subjects	52	1	1	20	1285	0	0	0.2	0.6	0.12	1	20	1	0.170051	1	-	10	12	5	12	5	22	0.590697	712	573	2	-	-
131125_1528	1	subjects	52	2	1	14	1443	0	6	0.9	0.6	0.54	1	14	1	0.104457	1	-	12	3	6	30	2	22	0.811427	884	559	9	-	-
131125_1528	1	subjects	52	3	1	18	1359	0	2	0.6	0.9	0.54	1	18	1	0.137278	1	-	11	2	6	27	6	22	0.811427	795	564	5	-	-
131125_1528	1	subjects	52	4	1	20	1203	0	0	0.2	0.9	0.18	1	20	1	0.282182	1	-	7	9	4	29	6	22	0.358285	655	548	5	-	-
131125_1528	1	subjects	52	5	1	14	1472	0	6	0.9	0.9	0.81	1	14	1	0.301018	1	-	6	11	3	29	6	22	0.978108	839	633	0	-	-
131125_1528	1	subjects	52	6	1	39	1352	0	6	0.9	0.9	0.81	0	39	1	0.970492	1	-	1	10	1	27	8	22	0.645805	700	652	4	-	-
131125_1528	1	subjects	52	7	1	16	1231	0	4	0.6	0.6	0.36	1	16	1	0.830643	1	-	3	8	2	30	2	22	0.828465	754	477	0	-	-
131125_1528	1	subjects	52	8	1	18	1491	0	2	0.6	0.6	0.36	1	18	1	0.581666	1	-	4	7	2	28	4	22	0.828465	873	618	9	-	-
131125_1528	1	subjects	52	9	1	14	1352	0	6	0.9	0.2	0.18	1	14	1	0.238076	1	-	8	4	4	12	0	22	0.358285	744	608	0	-	-
131125_1528	1	subjects	52	10	1	37	1177	0	8	0.9	0.9	0.81	0	37	1	0.953894	1	-	2	6	1	29	6	22	0.645805	653	524	9	-	-
131125_1528	1	subjects	52	11	1	14	1214	0	6	0.9	0.9	0.81	1	14	1	0.342504	1	-	5	5	3	29	6	22	0.978108	606	608	8	-	-
131125_1528	1	subjects	52	12	1	15	1235	0	5	0.6	0.2	0.12	1	15	1	0.178435	1	-	9	1	5	27	0	22	0.590697	665	570	7	-	-
131125_1528	1	globals	Period	NumPeriods	RepeatTreatment	Y	W	Part1_last	P_Series	P_Parallel	P_type	AttendReward	P_Info[1]	P_Info[2]	P_Info[3]	P_Info[4]	P_Info[5]	P_Info[6]	P_Info[7]	P_Info[8]	P_Info[9]	P_Info[10]	P_Info[11]	P_Info[12]	P_Info[13]	P_Info[14]	P_Info[15]	P_Info[16]	P_Info[17]	P_Info[18]	P_Info[19]	P_Info[20]	P_Info[21]	P_Info[22]	P_Info[23]	P_Info[24]	P_Info[25]	P_Info[26]	P_Info[27]	P_Info[28]	X_size	X_list[1]	X_list[2]	X_list[3]	X_list[4]	X_list[5]	X_list[6]	X_list[7]	X_list[8]
131125_1528	1	globals	53	60	0	20	25	30	1	2	1	1500	1	1	1	1	1	1	1	1	1	1	1	1	1	1	0	0	0	0	0	0	0	0	0	0	0	0	0	0	21	0	1	2	3	4	5	6	7
131125_1528	1	subjects	Period	Subject	Group	Profit	TotalProfit	Participate	X	p_1	p_2	P	Z	coin	attend	r1	P_info	TimeWPgJnOK	rank	partner	Team	TimeOKUEOK	X_partner	i	r2	profit_part1	profit_part2	TimeOKPgPQOK	final_profit	TimeWIOK
131125_1528	1	subjects	53	1	1	40	1325	0	5	0.6	0.9	0.54	0	40	1	0.0484805	1	-	11	8	6	22	6	22	0.471701	712	613	0	-	-
131125_1528	1	subjects	53	2	1	43	1486	0	2	0.6	0.9	0.54	0	43	1	0.457796	1	-	6	5	3	30	6	22	0.520324	884	602	10	-	-
131125_1528	1	subjects	53	3	1	18	1377	0	2	0.6	0.9	0.54	1	18	1	0.619019	1	-	4	4	2	29	6	22	0.822888	795	582	0	-	-
131125_1528	1	subjects	53	4	1	14	1217	0	6	0.9	0.6	0.54	1	14	1	0.639233	1	-	3	3	2	30	2	22	0.822888	655	562	4	-	-
131125_1528	1	subjects	53	5	1	39	1511	0	6	0.9	0.6	0.54	0	39	1	0.607626	1	-	5	2	3	27	2	22	0.520324	839	672	2	-	-
131125_1528	1	subjects	53	6	1	18	1370	0	2	0.6	0.6	0.36	1	18	1	0.312865	1	-	8	7	4	22	4	22	0.362626	700	670	4	-	-
131125_1528	1	subjects	53	7	1	16	1247	0	4	0.6	0.6	0.36	1	16	1	0.313387	1	-	7	6	4	30	2	22	0.362626	754	493	5	-	-
131125_1528	1	subjects	53	8	1	39	1530	0	6	0.9	0.6	0.54	0	39	1	0.0293424	1	-	12	1	6	30	5	22	0.471701	873	657	7	-	-
131125_1528	1	subjects	53	9	1	39	1391	0	6	0.9	0.9	0.81	0	39	1	0.176764	1	-	9	10	5	5	9	22	0.334737	744	647	0	-	-
131125_1528	1	subjects	53	10	1	36	1213	0	9	0.9	0.9	0.81	0	36	1	0.0993734	1	-	10	9	5	30	6	22	0.334737	653	560	9	-	-
131125_1528	1	subjects	53	11	1	39	1253	0	6	0.9	0.6	0.54	0	39	1	0.845419	1	-	2	12	1	29	5	22	0.15716	606	647	9	-	-
131125_1528	1	subjects	53	12	1	40	1275	0	5	0.6	0.9	0.54	0	40	1	0.879444	1	-	1	11	1	29	6	22	0.15716	665	610	8	-	-
131125_1528	1	globals	Period	NumPeriods	RepeatTreatment	Y	W	Part1_last	P_Series	P_Parallel	P_type	AttendReward	P_Info[1]	P_Info[2]	P_Info[3]	P_Info[4]	P_Info[5]	P_Info[6]	P_Info[7]	P_Info[8]	P_Info[9]	P_Info[10]	P_Info[11]	P_Info[12]	P_Info[13]	P_Info[14]	P_Info[15]	P_Info[16]	P_Info[17]	P_Info[18]	P_Info[19]	P_Info[20]	P_Info[21]	P_Info[22]	P_Info[23]	P_Info[24]	P_Info[25]	P_Info[26]	P_Info[27]	P_Info[28]	X_size	X_list[1]	X_list[2]	X_list[3]	X_list[4]	X_list[5]	X_list[6]	X_list[7]	X_list[8]
131125_1528	1	globals	54	60	0	20	25	30	1	2	1	1500	1	1	1	1	1	1	1	1	1	1	1	1	1	1	0	0	0	0	0	0	0	0	0	0	0	0	0	0	21	0	1	2	3	4	5	6	7
131125_1528	1	subjects	Period	Subject	Group	Profit	TotalProfit	Participate	X	p_1	p_2	P	Z	coin	attend	r1	P_info	TimeWPgJnOK	rank	partner	Team	TimeOKUEOK	X_partner	i	r2	profit_part1	profit_part2	TimeOKPgPQOK	final_profit	TimeWIOK
131125_1528	1	subjects	54	1	1	12	1337	0	8	0.9	0.9	0.81	1	12	1	0.7303	1	-	6	11	3	15	6	22	0.986567	712	625	0	-	-
131125_1528	1	subjects	54	2	1	18	1504	0	2	0.6	0.95	0.57	1	18	1	0.57283	1	-	9	6	5	99999	12	22	0.921319	884	620	9	-	-
131125_1528	1	subjects	54	3	1	39	1416	0	6	0.9	0.9	0.81	0	39	1	0.168253	1	-	12	7	6	29	11	22	0.614674	795	621	5	-	-
131125_1528	1	subjects	54	4	1	14	1231	0	6	0.9	0.9	0.81	1	14	1	0.849088	1	-	3	12	2	26	6	22	0.846487	655	576	4	-	-
131125_1528	1	subjects	54	5	1	39	1550	0	6	0.9	0.9	0.81	0	39	1	0.953927	1	-	2	10	1	28	10	22	0.596584	839	711	8	-	-
131125_1528	1	subjects	54	6	1	8	1378	0	12	0.95	0.6	0.57	1	8	1	0.412049	1	-	10	2	5	8	2	22	0.921319	700	678	4	-	-
131125_1528	1	subjects	54	7	1	34	1281	0	11	0.9	0.9	0.81	0	34	1	0.237244	1	-	11	3	6	21	6	22	0.614674	754	527	6	-	-
131125_1528	1	subjects	54	8	1	14	1544	0	6	0.9	0.9	0.81	1	14	1	0.659809	1	-	7	9	4	22	6	22	0.963533	873	671	7	-	-
131125_1528	1	subjects	54	9	1	14	1405	0	6	0.9	0.9	0.81	1	14	1	0.604985	1	-	8	8	4	8	6	22	0.963533	744	661	0	-	-
131125_1528	1	subjects	54	10	1	35	1248	0	10	0.9	0.9	0.81	0	35	1	0.956924	1	-	1	5	1	23	6	22	0.596584	653	595	10	-	-
131125_1528	1	subjects	54	11	1	14	1267	0	6	0.9	0.9	0.81	1	14	1	0.790269	1	-	5	1	3	22	8	22	0.986567	606	661	7	-	-
131125_1528	1	subjects	54	12	1	14	1289	0	6	0.9	0.9	0.81	1	14	1	0.826402	1	-	4	4	2	28	6	22	0.846487	665	624	5	-	-
131125_1528	1	globals	Period	NumPeriods	RepeatTreatment	Y	W	Part1_last	P_Series	P_Parallel	P_type	AttendReward	P_Info[1]	P_Info[2]	P_Info[3]	P_Info[4]	P_Info[5]	P_Info[6]	P_Info[7]	P_Info[8]	P_Info[9]	P_Info[10]	P_Info[11]	P_Info[12]	P_Info[13]	P_Info[14]	P_Info[15]	P_Info[16]	P_Info[17]	P_Info[18]	P_Info[19]	P_Info[20]	P_Info[21]	P_Info[22]	P_Info[23]	P_Info[24]	P_Info[25]	P_Info[26]	P_Info[27]	P_Info[28]	X_size	X_list[1]	X_list[2]	X_list[3]	X_list[4]	X_list[5]	X_list[6]	X_list[7]	X_list[8]
131125_1528	1	globals	55	60	0	20	25	30	1	2	1	1500	1	1	1	1	1	1	1	1	1	1	1	1	1	1	0	0	0	0	0	0	0	0	0	0	0	0	0	0	21	0	1	2	3	4	5	6	7
131125_1528	1	subjects	Period	Subject	Group	Profit	TotalProfit	Participate	X	p_1	p_2	P	Z	coin	attend	r1	P_info	TimeWPgJnOK	rank	partner	Team	TimeOKUEOK	X_partner	i	r2	profit_part1	profit_part2	TimeOKPgPQOK	final_profit	TimeWIOK
131125_1528	1	subjects	55	1	1	15	1352	0	5	0.6	0.9	0.54	1	15	1	0.904756	1	-	3	6	2	26	6	22	0.750447	712	640	0	-	-
131125_1528	1	subjects	55	2	1	43	1547	0	2	0.6	0.9	0.54	0	43	1	0.64558	1	-	6	8	3	29	6	22	0.369936	884	663	9	-	-
131125_1528	1	subjects	55	3	1	39	1455	0	6	0.9	0.95	0.855	0	39	1	0.317663	1	-	9	10	5	28	15	22	0.236326	795	660	9	-	-
131125_1528	1	subjects	55	4	1	20	1251	0	0	0.2	0.9	0.18	1	20	1	0.932817	1	-	2	11	1	29	6	22	0.989527	655	596	1	-	-
131125_1528	1	subjects	55	5	1	39	1589	0	6	0.9	0.9	0.81	0	39	1	0.44624	1	-	8	7	4	27	10	22	0.184949	839	750	0	-	-
131125_1528	1	subjects	55	6	1	14	1392	0	6	0.9	0.6	0.54	1	14	1	0.725788	1	-	4	1	2	22	5	22	0.750447	700	692	0	-	-
131125_1528	1	subjects	55	7	1	35	1316	0	10	0.9	0.9	0.81	0	35	1	0.623465	1	-	7	5	4	22	6	22	0.184949	754	562	6	-	-
131125_1528	1	subjects	55	8	1	39	1583	0	6	0.9	0.6	0.54	0	39	1	0.721731	1	-	5	2	3	28	2	22	0.369936	873	710	9	-	-
131125_1528	1	subjects	55	9	1	39	1444	0	6	0.9	0.6	0.54	0	39	1	0.100166	1	-	12	12	6	9	5	22	0.0732193	744	700	0	-	-
131125_1528	1	subjects	55	10	1	30	1278	0	15	0.95	0.9	0.855	0	30	1	0.151244	1	-	10	3	5	28	6	22	0.236326	653	625	9	-	-
131125_1528	1	subjects	55	11	1	14	1281	0	6	0.9	0.2	0.18	1	14	1	0.965191	1	-	1	4	1	29	0	22	0.989527	606	675	9	-	-
131125_1528	1	subjects	55	12	1	40	1329	0	5	0.6	0.9	0.54	0	40	1	0.138364	1	-	11	9	6	27	6	22	0.0732193	665	664	6	-	-
131125_1528	1	globals	Period	NumPeriods	RepeatTreatment	Y	W	Part1_last	P_Series	P_Parallel	P_type	AttendReward	P_Info[1]	P_Info[2]	P_Info[3]	P_Info[4]	P_Info[5]	P_Info[6]	P_Info[7]	P_Info[8]	P_Info[9]	P_Info[10]	P_Info[11]	P_Info[12]	P_Info[13]	P_Info[14]	P_Info[15]	P_Info[16]	P_Info[17]	P_Info[18]	P_Info[19]	P_Info[20]	P_Info[21]	P_Info[22]	P_Info[23]	P_Info[24]	P_Info[25]	P_Info[26]	P_Info[27]	P_Info[28]	X_size	X_list[1]	X_list[2]	X_list[3]	X_list[4]	X_list[5]	X_list[6]	X_list[7]	X_list[8]
131125_1528	1	globals	56	60	0	20	25	30	1	2	1	1500	1	1	1	1	1	1	1	1	1	1	1	1	1	1	0	0	0	0	0	0	0	0	0	0	0	0	0	0	21	0	1	2	3	4	5	6	7
131125_1528	1	subjects	Period	Subject	Group	Profit	TotalProfit	Participate	X	p_1	p_2	P	Z	coin	attend	r1	P_info	TimeWPgJnOK	rank	partner	Team	TimeOKUEOK	X_partner	i	r2	profit_part1	profit_part2	TimeOKPgPQOK	final_profit	TimeWIOK
131125_1528	1	subjects	56	1	1	42	1394	0	3	0.6	0.9	0.54	0	42	1	0.984498	1	-	1	11	1	19	6	22	0.46973	712	682	0	-	-
131125_1528	1	subjects	56	2	1	43	1590	0	2	0.6	0.95	0.57	0	43	1	0.245889	1	-	10	10	5	29	16	22	0.427265	884	706	9	-	-
131125_1528	1	subjects	56	3	1	14	1469	0	6	0.9	0.2	0.18	1	14	1	0.26657	1	-	8	4	4	27	0	22	0.842612	795	674	7	-	-
131125_1528	1	subjects	56	4	1	20	1271	0	0	0.2	0.9	0.18	1	20	1	0.430356	1	-	7	3	4	30	6	22	0.842612	655	616	3	-	-
131125_1528	1	subjects	56	5	1	39	1628	0	6	0.9	0.9	0.81	0	39	1	0.0571779	1	-	12	12	6	29	6	22	0.806223	839	789	5	-	-
131125_1528	1	subjects	56	6	1	43	1435	0	2	0.6	0.9	0.54	0	43	1	0.650189	1	-	4	7	2	29	9	22	0.230785	700	735	0	-	-
131125_1528	1	subjects	56	7	1	36	1352	0	9	0.9	0.6	0.54	0	36	1	0.712765	1	-	3	6	2	29	2	22	0.230785	754	598	4	-	-
131125_1528	1	subjects	56	8	1	14	1597	0	6	0.9	0.9	0.81	1	14	1	0.621597	1	-	5	9	3	29	6	22	0.904972	873	724	9	-	-
131125_1528	1	subjects	56	9	1	14	1458	0	6	0.9	0.9	0.81	1	14	1	0.497288	1	-	6	8	3	5	6	22	0.904972	744	714	0	-	-
131125_1528	1	subjects	56	10	1	29	1307	0	16	0.95	0.6	0.57	0	29	1	0.259195	1	-	9	2	5	30	2	22	0.427265	653	654	9	-	-
131125_1528	1	subjects	56	11	1	39	1320	0	6	0.9	0.6	0.54	0	39	1	0.866713	1	-	2	1	1	29	3	22	0.46973	606	714	5	-	-
131125_1528	1	subjects	56	12	1	39	1368	0	6	0.9	0.9	0.81	0	39	1	0.0938729	1	-	11	5	6	27	6	22	0.806223	665	703	8	-	-
131125_1528	1	globals	Period	NumPeriods	RepeatTreatment	Y	W	Part1_last	P_Series	P_Parallel	P_type	AttendReward	P_Info[1]	P_Info[2]	P_Info[3]	P_Info[4]	P_Info[5]	P_Info[6]	P_Info[7]	P_Info[8]	P_Info[9]	P_Info[10]	P_Info[11]	P_Info[12]	P_Info[13]	P_Info[14]	P_Info[15]	P_Info[16]	P_Info[17]	P_Info[18]	P_Info[19]	P_Info[20]	P_Info[21]	P_Info[22]	P_Info[23]	P_Info[24]	P_Info[25]	P_Info[26]	P_Info[27]	P_Info[28]	X_size	X_list[1]	X_list[2]	X_list[3]	X_list[4]	X_list[5]	X_list[6]	X_list[7]	X_list[8]
131125_1528	1	globals	57	60	0	20	25	30	1	2	1	1500	1	1	1	1	1	1	1	1	1	1	1	1	1	1	0	0	0	0	0	0	0	0	0	0	0	0	0	0	21	0	1	2	3	4	5	6	7
131125_1528	1	subjects	Period	Subject	Group	Profit	TotalProfit	Participate	X	p_1	p_2	P	Z	coin	attend	r1	P_info	TimeWPgJnOK	rank	partner	Team	TimeOKUEOK	X_partner	i	r2	profit_part1	profit_part2	TimeOKPgPQOK	final_profit	TimeWIOK
131125_1528	1	subjects	57	1	1	36	1430	0	9	0.9	0.6	0.54	0	36	1	0.481984	1	-	8	2	4	18	2	22	0.382927	712	718	0	-	-
131125_1528	1	subjects	57	2	1	43	1633	0	2	0.6	0.9	0.54	0	43	1	0.531522	1	-	7	1	4	29	9	22	0.382927	884	749	10	-	-
131125_1528	1	subjects	57	3	1	39	1508	0	6	0.9	0.9	0.81	0	39	1	0.880893	1	-	4	10	2	29	6	22	0.797574	795	713	0	-	-
131125_1528	1	subjects	57	4	1	20	1291	0	0	0.2	0.9	0.18	1	20	1	0.850242	1	-	5	7	3	30	8	22	0.403843	655	636	1	-	-
131125_1528	1	subjects	57	5	1	14	1642	0	6	0.9	0.2	0.18	1	14	1	0.93043	1	-	2	6	1	29	0	22	0.351923	839	803	0	-	-
131125_1528	1	subjects	57	6	1	20	1455	0	0	0.2	0.9	0.18	1	20	1	0.946269	1	-	1	5	1	26	6	22	0.351923	700	755	2	-	-
131125_1528	1	subjects	57	7	1	12	1364	0	8	0.9	0.2	0.18	1	12	1	0.760292	1	-	6	4	3	29	0	22	0.403843	754	610	7	-	-
131125_1528	1	subjects	57	8	1	39	1636	0	6	0.9	0.9	0.81	0	39	1	0.00675153	1	-	12	11	6	30	6	22	0.473033	873	763	7	-	-
131125_1528	1	subjects	57	9	1	39	1497	0	6	0.9	0.6	0.54	0	39	1	0.385538	1	-	9	12	5	6	5	22	0.0236882	744	753	0	-	-
131125_1528	1	subjects	57	10	1	39	1346	0	6	0.9	0.9	0.81	0	39	1	0.920685	1	-	3	3	2	29	6	22	0.797574	653	693	10	-	-
131125_1528	1	subjects	57	11	1	39	1359	0	6	0.9	0.9	0.81	0	39	1	0.135849	1	-	11	8	6	29	6	22	0.473033	606	753	7	-	-
131125_1528	1	subjects	57	12	1	40	1408	0	5	0.6	0.9	0.54	0	40	1	0.220147	1	-	10	9	5	29	6	22	0.0236882	665	743	6	-	-
131125_1528	1	globals	Period	NumPeriods	RepeatTreatment	Y	W	Part1_last	P_Series	P_Parallel	P_type	AttendReward	P_Info[1]	P_Info[2]	P_Info[3]	P_Info[4]	P_Info[5]	P_Info[6]	P_Info[7]	P_Info[8]	P_Info[9]	P_Info[10]	P_Info[11]	P_Info[12]	P_Info[13]	P_Info[14]	P_Info[15]	P_Info[16]	P_Info[17]	P_Info[18]	P_Info[19]	P_Info[20]	P_Info[21]	P_Info[22]	P_Info[23]	P_Info[24]	P_Info[25]	P_Info[26]	P_Info[27]	P_Info[28]	X_size	X_list[1]	X_list[2]	X_list[3]	X_list[4]	X_list[5]	X_list[6]	X_list[7]	X_list[8]
131125_1528	1	globals	58	60	0	20	25	30	1	2	1	1500	1	1	1	1	1	1	1	1	1	1	1	1	1	1	0	0	0	0	0	0	0	0	0	0	0	0	0	0	21	0	1	2	3	4	5	6	7
131125_1528	1	subjects	Period	Subject	Group	Profit	TotalProfit	Participate	X	p_1	p_2	P	Z	coin	attend	r1	P_info	TimeWPgJnOK	rank	partner	Team	TimeOKUEOK	X_partner	i	r2	profit_part1	profit_part2	TimeOKPgPQOK	final_profit	TimeWIOK
131125_1528	1	subjects	58	1	1	16	1446	0	4	0.6	0.9	0.54	1	16	1	0.849991	1	-	3	12	2	10	6	22	0.834914	712	734	0	-	-
131125_1528	1	subjects	58	2	1	43	1676	0	2	0.6	0.9	0.54	0	43	1	0.3858	1	-	8	9	4	30	6	22	0.0989927	884	792	10	-	-
131125_1528	1	subjects	58	3	1	14	1522	0	6	0.9	0.6	0.54	1	14	1	0.161407	1	-	10	7	5	26	2	22	0.730204	795	727	6	-	-
131125_1528	1	subjects	58	4	1	20	1311	0	0	0.2	0.9	0.18	1	20	1	0.660583	1	-	5	6	3	28	6	22	0.912624	655	656	4	-	-
131125_1528	1	subjects	58	5	1	39	1681	0	6	0.9	0.9	0.81	0	39	1	0.981606	1	-	1	11	1	29	6	22	0.614036	839	842	5	-	-
131125_1528	1	subjects	58	6	1	14	1469	0	6	0.9	0.2	0.18	1	14	1	0.421366	1	-	6	4	3	25	0	22	0.912624	700	769	4	-	-
131125_1528	1	subjects	58	7	1	18	1382	0	2	0.6	0.9	0.54	1	18	1	0.287906	1	-	9	3	5	30	6	22	0.730204	754	628	4	-	-
131125_1528	1	subjects	58	8	1	39	1675	0	6	0.9	0.95	0.855	0	39	1	0.0647139	1	-	12	10	6	30	12	22	0.838902	873	802	8	-	-
131125_1528	1	subjects	58	9	1	39	1536	0	6	0.9	0.6	0.54	0	39	1	0.416697	1	-	7	2	4	29	2	22	0.0989927	744	792	0	-	-
131125_1528	1	subjects	58	10	1	33	1379	0	12	0.95	0.9	0.855	0	33	1	0.13552	1	-	11	8	6	29	6	22	0.838902	653	726	9	-	-
131125_1528	1	subjects	58	11	1	39	1398	0	6	0.9	0.9	0.81	0	39	1	0.918525	1	-	2	5	1	29	6	22	0.614036	606	792	9	-	-
131125_1528	1	subjects	58	12	1	14	1422	0	6	0.9	0.6	0.54	1	14	1	0.826615	1	-	4	1	2	28	4	22	0.834914	665	757	7	-	-
131125_1528	1	globals	Period	NumPeriods	RepeatTreatment	Y	W	Part1_last	P_Series	P_Parallel	P_type	AttendReward	P_Info[1]	P_Info[2]	P_Info[3]	P_Info[4]	P_Info[5]	P_Info[6]	P_Info[7]	P_Info[8]	P_Info[9]	P_Info[10]	P_Info[11]	P_Info[12]	P_Info[13]	P_Info[14]	P_Info[15]	P_Info[16]	P_Info[17]	P_Info[18]	P_Info[19]	P_Info[20]	P_Info[21]	P_Info[22]	P_Info[23]	P_Info[24]	P_Info[25]	P_Info[26]	P_Info[27]	P_Info[28]	X_size	X_list[1]	X_list[2]	X_list[3]	X_list[4]	X_list[5]	X_list[6]	X_list[7]	X_list[8]
131125_1528	1	globals	59	60	0	20	25	30	1	2	1	1500	1	1	1	1	1	1	1	1	1	1	1	1	1	1	0	0	0	0	0	0	0	0	0	0	0	0	0	0	21	0	1	2	3	4	5	6	7
131125_1528	1	subjects	Period	Subject	Group	Profit	TotalProfit	Participate	X	p_1	p_2	P	Z	coin	attend	r1	P_info	TimeWPgJnOK	rank	partner	Team	TimeOKUEOK	X_partner	i	r2	profit_part1	profit_part2	TimeOKPgPQOK	final_profit	TimeWIOK
131125_1528	1	subjects	59	1	1	1	1447	0	19	0.99	0.9	0.891	1	1	1	0.770353	1	-	2	11	1	16	6	22	0.912884	712	735	0	-	-
131125_1528	1	subjects	59	2	1	18	1694	0	2	0.6	0.9	0.54	1	18	1	0.501449	1	-	6	9	3	30	6	22	0.611474	884	810	10	-	-
131125_1528	1	subjects	59	3	1	14	1536	0	6	0.9	0.2	0.18	1	14	1	0.29208	1	-	10	7	5	30	0	22	0.532316	795	741	1	-	-
131125_1528	1	subjects	59	4	1	20	1331	0	0	0.2	0.6	0.12	1	20	1	0.678153	1	-	3	12	2	30	5	22	0.127608	655	676	5	-	-
131125_1528	1	subjects	59	5	1	39	1720	0	6	0.9	0.9	0.81	0	39	1	0.375304	1	-	8	8	4	30	6	22	0.383924	839	881	6	-	-
131125_1528	1	subjects	59	6	1	16	1485	0	4	0.6	0.99	0.594	1	16	1	0.122708	1	-	11	10	6	23	19	22	0.678618	700	785	5	-	-
131125_1528	1	subjects	59	7	1	20	1402	0	0	0.2	0.9	0.18	1	20	1	0.315351	1	-	9	3	5	30	6	22	0.532316	754	648	4	-	-
131125_1528	1	subjects	59	8	1	39	1714	0	6	0.9	0.9	0.81	0	39	1	0.437374	1	-	7	5	4	28	6	22	0.383924	873	841	7	-	-
131125_1528	1	subjects	59	9	1	14	1550	0	6	0.9	0.6	0.54	1	14	1	0.615957	1	-	5	2	3	21	2	22	0.611474	744	806	0	-	-
131125_1528	1	subjects	59	10	1	1	1380	0	19	0.99	0.6	0.594	1	1	1	0.0463859	1	-	12	6	6	28	4	22	0.678618	653	727	10	-	-
131125_1528	1	subjects	59	11	1	14	1412	0	6	0.9	0.99	0.891	1	14	1	0.771903	1	-	1	1	1	30	19	22	0.912884	606	806	7	-	-
131125_1528	1	subjects	59	12	1	15	1437	0	5	0.6	0.2	0.12	1	15	1	0.617326	1	-	4	4	2	28	0	22	0.127608	665	772	7	-	-
131125_1528	1	globals	Period	NumPeriods	RepeatTreatment	Y	W	Part1_last	P_Series	P_Parallel	P_type	AttendReward	P_Info[1]	P_Info[2]	P_Info[3]	P_Info[4]	P_Info[5]	P_Info[6]	P_Info[7]	P_Info[8]	P_Info[9]	P_Info[10]	P_Info[11]	P_Info[12]	P_Info[13]	P_Info[14]	P_Info[15]	P_Info[16]	P_Info[17]	P_Info[18]	P_Info[19]	P_Info[20]	P_Info[21]	P_Info[22]	P_Info[23]	P_Info[24]	P_Info[25]	P_Info[26]	P_Info[27]	P_Info[28]	X_size	X_list[1]	X_list[2]	X_list[3]	X_list[4]	X_list[5]	X_list[6]	X_list[7]	X_list[8]
131125_1528	1	globals	60	60	0	20	25	30	1	2	1	1500	1	1	1	1	1	1	1	1	1	1	1	1	1	1	0	0	0	0	0	0	0	0	0	0	0	0	0	0	21	0	1	2	3	4	5	6	7
131125_1528	1	subjects	Period	Subject	Group	Profit	TotalProfit	Participate	X	p_1	p_2	P	Z	coin	attend	r1	P_info	TimeWPgJnOK	rank	partner	Team	TimeOKUEOK	X_partner	i	r2	profit_part1	profit_part2	TimeOKPgPQOK	final_profit	TimeWIOK
131125_1528	1	subjects	60	1	1	42	1489	1	3	0.6	0.6	0.36	0	42	1	0.569089	1	-	8	2	4	26	2	22	0.0997532	712	777	0	2277	272
131125_1528	1	subjects	60	2	1	43	1737	1	2	0.6	0.6	0.36	0	43	1	0.5753	1	-	7	1	4	22	3	22	0.0997532	884	853	2	2353	272
131125_1528	1	subjects	60	3	1	39	1575	1	6	0.9	0.9	0.81	0	39	1	0.113812	1	-	12	8	6	27	6	22	0.614323	795	780	0	2280	272
131125_1528	1	subjects	60	4	1	14	1345	1	6	0.9	0.9	0.81	1	14	1	0.533504	1	-	10	5	5	25	6	22	0.891046	655	690	0	2190	271
131125_1528	1	subjects	60	5	1	14	1734	1	6	0.9	0.9	0.81	1	14	1	0.552168	1	-	9	4	5	30	6	22	0.891046	839	895	0	2395	270
131125_1528	1	subjects	60	6	1	15	1500	1	5	0.6	0.9	0.54	1	15	1	0.923284	1	-	1	11	1	25	6	22	0.702825	700	800	0	2300	272
131125_1528	1	subjects	60	7	1	35	1437	1	10	0.9	0.9	0.81	0	35	1	0.633016	1	-	5	12	3	23	6	22	0.770086	754	683	0	2183	273
131125_1528	1	subjects	60	8	1	39	1753	1	6	0.9	0.9	0.81	0	39	1	0.372629	1	-	11	3	6	30	6	22	0.614323	873	880	4	2380	269
131125_1528	1	subjects	60	9	1	39	1589	1	6	0.9	0.2	0.18	0	39	1	0.764718	1	-	3	10	2	29	0	22	0.0117743	744	845	0	2345	270
131125_1528	1	subjects	60	10	1	45	1425	1	0	0.2	0.9	0.18	0	45	1	0.755431	1	-	4	9	2	29	6	22	0.0117743	653	772	9	2272	265
131125_1528	1	subjects	60	11	1	14	1426	1	6	0.9	0.6	0.54	1	14	1	0.773226	1	-	2	6	1	30	5	22	0.702825	606	820	4	2320	271
131125_1528	1	subjects	60	12	1	39	1476	1	6	0.9	0.9	0.81	0	39	1	0.61409	1	-	6	7	3	29	10	22	0.770086	665	811	0	2311	268
131125_1528	1	summary	Period
131125_1528	1	summary	1
131125_1528	1	summary	2
131125_1528	1	summary	3
131125_1528	1	summary	4
131125_1528	1	summary	5
131125_1528	1	summary	6
131125_1528	1	summary	7
131125_1528	1	summary	8
131125_1528	1	summary	9
131125_1528	1	summary	10
131125_1528	1	summary	11
131125_1528	1	summary	12
131125_1528	1	summary	13
131125_1528	1	summary	14
131125_1528	1	summary	15
131125_1528	1	summary	16
131125_1528	1	summary	17
131125_1528	1	summary	18
131125_1528	1	summary	19
131125_1528	1	summary	20
131125_1528	1	summary	21
131125_1528	1	summary	22
131125_1528	1	summary	23
131125_1528	1	summary	24
131125_1528	1	summary	25
131125_1528	1	summary	26
131125_1528	1	summary	27
131125_1528	1	summary	28
131125_1528	1	summary	29
131125_1528	1	summary	30
131125_1528	1	summary	31
131125_1528	1	summary	32
131125_1528	1	summary	33
131125_1528	1	summary	34
131125_1528	1	summary	35
131125_1528	1	summary	36
131125_1528	1	summary	37
131125_1528	1	summary	38
131125_1528	1	summary	39
131125_1528	1	summary	40
131125_1528	1	summary	41
131125_1528	1	summary	42
131125_1528	1	summary	43
131125_1528	1	summary	44
131125_1528	1	summary	45
131125_1528	1	summary	46
131125_1528	1	summary	47
131125_1528	1	summary	48
131125_1528	1	summary	49
131125_1528	1	summary	50
131125_1528	1	summary	51
131125_1528	1	summary	52
131125_1528	1	summary	53
131125_1528	1	summary	54
131125_1528	1	summary	55
131125_1528	1	summary	56
131125_1528	1	summary	57
131125_1528	1	summary	58
131125_1528	1	summary	59
131125_1528	1	summary	60
131125_1528	1	session	Subject	FinalProfit	ShowUpFee	ShowUpFeeInvested	MoneyAdded	MoneyToPay	MoneyEarned	attend[1]	attend[2]	attend[3]	attend[4]	attend[5]	attend[6]	attend[7]	attend[8]	attend[9]	attend[10]	attend[11]	attend[12]	attend[13]	attend[14]	attend[15]	attend[16]	attend[17]	attend[18]	attend[19]	attend[20]	attend[21]	attend[22]	attend[23]	attend[24]	attend[25]	attend[26]	attend[27]	attend[28]	attend[29]	attend[30]	attend[31]	attend[32]	attend[33]	attend[34]	attend[35]	attend[36]	attend[37]	attend[38]	attend[39]	attend[40]
131125_1528	1	session	1	3766	0	0	0	3766	3766	1	1	1	1	1	1	1	1	1	1	1	1	1	1	1	1	1	1	1	1	1	1	1	1	1	1	1	1	1	1	1	1	1	1	1	1	1	1	1	1
131125_1528	1	session	2	4090	0	0	0	4090	4090	1	1	1	1	1	1	1	1	1	1	1	1	1	1	1	1	1	1	1	1	1	1	1	1	1	1	1	1	1	1	1	1	1	1	1	1	1	1	1	1
131125_1528	1	session	3	3855	0	0	0	3855	3855	1	1	1	1	1	1	1	1	1	1	1	1	1	1	1	1	1	1	1	1	1	1	1	1	1	1	1	1	1	1	1	1	1	1	1	1	1	1	1	1
131125_1528	1	session	4	3535	0	0	0	3535	3535	1	1	1	1	1	1	1	1	1	1	1	1	1	1	1	1	1	1	1	1	1	1	1	1	1	1	1	1	1	1	1	1	1	1	1	1	1	1	1	1
131125_1528	1	session	5	4129	0	0	0	4129	4129	1	1	1	1	1	1	1	1	1	1	1	1	1	1	1	1	1	1	1	1	1	1	1	1	1	1	1	1	1	1	1	1	1	1	1	1	1	1	1	1
131125_1528	1	session	6	3800	0	0	0	3800	3800	1	1	1	1	1	1	1	1	1	1	1	1	1	1	1	1	1	1	1	1	1	1	1	1	1	1	1	1	1	1	1	1	1	1	1	1	1	1	1	1
131125_1528	1	session	7	3620	0	0	0	3620	3620	1	1	1	1	1	1	1	1	1	1	1	1	1	1	1	1	1	1	1	1	1	1	1	1	1	1	1	1	1	1	1	1	1	1	1	1	1	1	1	1
131125_1528	1	session	8	4133	0	0	0	4133	4133	1	1	1	1	1	1	1	1	1	1	1	1	1	1	1	1	1	1	1	1	1	1	1	1	1	1	1	1	1	1	1	1	1	1	1	1	1	1	1	1
131125_1528	1	session	9	3934	0	0	0	3934	3934	1	1	1	1	1	1	1	1	1	1	1	1	1	1	1	1	1	1	1	1	1	1	1	1	1	1	1	1	1	1	1	1	1	1	1	1	1	1	1	1
131125_1528	1	session	10	3697	0	0	0	3697	3697	1	1	1	1	1	1	1	1	1	1	1	1	1	1	1	1	1	1	1	1	1	1	1	1	1	1	1	1	1	1	1	1	1	1	1	1	1	1	1	1
131125_1528	1	session	11	3746	0	0	0	3746	3746	1	1	1	1	1	1	1	1	1	1	1	1	1	1	1	1	1	1	1	1	1	1	1	1	1	1	1	1	1	1	1	1	1	1	1	1	1	1	1	1
131125_1528	1	session	12	3787	0	0	0	3787	3787	1	1	1	1	1	1	1	1	1	1	1	1	1	1	1	1	1	1	1	1	1	1	1	1	1	1	1	1	1	1	1	1	1	1	1	1	1	1	1	1
[truncated: 60 more columns]

## Sheet: 140127_S2_Series.xls
140127_1218	1	globals	Period	NumPeriods	RepeatTreatment	Y	W	Part1_last	P_Series	P_Parallel	P_type	AttendReward	P_Info[1]	P_Info[2]	P_Info[3]	P_Info[4]	P_Info[5]	P_Info[6]	P_Info[7]	P_Info[8]	P_Info[9]	P_Info[10]	P_Info[11]	P_Info[12]	P_Info[13]	P_Info[14]	P_Info[15]	P_Info[16]	P_Info[17]	P_Info[18]	P_Info[19]	P_Info[20]	P_Info[21]	P_Info[22]	P_Info[23]	P_Info[24]	P_Info[25]	P_Info[26]	P_Info[27]	P_Info[28]	X_size	X_list[1]	X_list[2]	X_list[3]	X_list[4]	X_list[5]	X_list[6]	X_list[7]	X_list[8]
140127_1218	1	globals	1	60	0	20	25	30	1	2	1	1500	1	1	1	1	1	1	1	1	1	1	1	1	1	1	0	0	0	0	0	0	0	0	0	0	0	0	0	0	21	0	1	2	3	4	5	6	7
140127_1218	1	subjects	Period	Subject	Group	Profit	TotalProfit	Participate	X	p_1	p_2	P	Z	coin	attend	r1	P_info	TimeWPgJnOK	rank	partner	Team	TimeOKUEOK	X_partner	i	r2	profit_part1	profit_part2	TimeOKPgPQOK	final_profit	TimeWIOK
140127_1218	1	subjects	1	1	1	16	16	0	4	0.6	0.6	0.36	1	16	1	0.68076	1	961	4	12	2	23	5	22	0.448419	16	0	6	1520	0
140127_1218	1	subjects	1	2	1	20	20	0	0	0.2	0.9	0.18	1	20	1	0.521936	1	961	7	3	4	24	10	22	0.320437	20	0	0	-	-
140127_1218	1	subjects	1	3	1	10	10	0	10	0.9	0.2	0.18	1	10	1	0.432051	1	939	8	2	4	21	0	22	0.320437	10	0	0	-	-
140127_1218	1	subjects	1	4	1	19	19	0	1	0.2	0.2	0.04	1	19	1	0.592678	1	947	6	7	3	15	1	22	0.205668	19	0	0	-	-
140127_1218	1	subjects	1	5	1	19	19	0	1	0.2	0.9	0.18	1	19	1	0.933877	1	961	1	10	1	23	6	22	0.362725	19	0	0	-	-
140127_1218	1	subjects	1	6	1	8	8	0	12	0.95	0.2	0.19	1	8	1	0.354591	1	938	9	9	5	13	1	22	0.392066	8	0	0	-	-
140127_1218	1	subjects	1	7	1	19	19	0	1	0.2	0.2	0.04	1	19	1	0.639845	1	959	5	4	3	12	1	22	0.205668	19	0	3	-	-
140127_1218	1	subjects	1	8	1	20	20	0	0	0.2	0.2	0.04	1	20	1	0.185358	1	947	12	11	6	10	1	22	0.138254	20	0	0	-	-
140127_1218	1	subjects	1	9	1	19	19	0	1	0.2	0.95	0.19	1	19	1	0.323701	1	955	10	6	5	17	12	22	0.392066	19	0	0	-	-
140127_1218	1	subjects	1	10	1	14	14	0	6	0.9	0.2	0.18	1	14	1	0.874343	1	955	2	5	1	18	1	22	0.362725	14	0	0	-	-
140127_1218	1	subjects	1	11	1	19	19	0	1	0.2	0.2	0.04	1	19	1	0.259664	1	959	11	8	6	13	0	22	0.138254	19	0	0	-	-
140127_1218	1	subjects	1	12	1	15	15	0	5	0.6	0.6	0.36	1	15	1	0.712817	1	958	3	1	2	16	4	22	0.448419	15	0	5	-	-
140127_1218	1	globals	Period	NumPeriods	RepeatTreatment	Y	W	Part1_last	P_Series	P_Parallel	P_type	AttendReward	P_Info[1]	P_Info[2]	P_Info[3]	P_Info[4]	P_Info[5]	P_Info[6]	P_Info[7]	P_Info[8]	P_Info[9]	P_Info[10]	P_Info[11]	P_Info[12]	P_Info[13]	P_Info[14]	P_Info[15]	P_Info[16]	P_Info[17]	P_Info[18]	P_Info[19]	P_Info[20]	P_Info[21]	P_Info[22]	P_Info[23]	P_Info[24]	P_Info[25]	P_Info[26]	P_Info[27]	P_Info[28]	X_size	X_list[1]	X_list[2]	X_list[3]	X_list[4]	X_list[5]	X_list[6]	X_list[7]	X_list[8]
140127_1218	1	globals	2	60	0	20	25	30	1	2	1	1500	1	1	1	1	1	1	1	1	1	1	1	1	1	1	0	0	0	0	0	0	0	0	0	0	0	0	0	0	21	0	1	2	3	4	5	6	7
140127_1218	1	subjects	Period	Subject	Group	Profit	TotalProfit	Participate	X	p_1	p_2	P	Z	coin	attend	r1	P_info	TimeWPgJnOK	rank	partner	Team	TimeOKUEOK	X_partner	i	r2	profit_part1	profit_part2	TimeOKPgPQOK	final_profit	TimeWIOK
140127_1218	1	subjects	2	1	1	15	31	0	5	0.6	0.2	0.12	1	15	1	0.451026	1	-	5	7	3	28	1	22	0.265117	31	0	0	-	-
140127_1218	1	subjects	2	2	1	20	40	0	0	0.2	0.99	0.198	1	20	1	0.162117	1	-	9	6	5	27	20	22	0.292846	40	0	0	-	-
140127_1218	1	subjects	2	3	1	30	40	0	15	0.95	0.2	0.19	0	30	1	0.0991376	1	-	11	8	6	13	1	22	0.0790571	40	0	0	-	-
140127_1218	1	subjects	2	4	1	26	45	0	19	0.99	0.6	0.594	0	26	1	0.39891	1	-	7	5	4	15	2	22	0.203156	45	0	0	-	-
140127_1218	1	subjects	2	5	1	43	62	0	2	0.6	0.99	0.594	0	43	1	0.391033	1	-	8	4	4	1	19	22	0.203156	62	0	0	-	-
140127_1218	1	subjects	2	6	1	0	8	0	20	0.99	0.2	0.198	1	0	1	0.111112	1	-	10	2	5	22	0	22	0.292846	8	0	1	-	-
140127_1218	1	subjects	2	7	1	19	38	0	1	0.2	0.6	0.12	1	19	1	0.430839	1	-	6	1	3	28	5	22	0.265117	38	0	6	-	-
140127_1218	1	subjects	2	8	1	44	64	0	1	0.2	0.95	0.19	0	44	1	0.028667	1	-	12	3	6	28	15	22	0.0790571	64	0	0	-	-
140127_1218	1	subjects	2	9	1	19	38	0	1	0.2	0.6	0.12	1	19	1	0.533183	1	-	4	12	2	23	3	22	0.396464	38	0	2	-	-
140127_1218	1	subjects	2	10	1	17	31	0	3	0.6	0.2	0.12	1	17	1	0.674388	1	-	2	11	1	13	1	22	0.462937	31	0	4	-	-
140127_1218	1	subjects	2	11	1	19	38	0	1	0.2	0.6	0.12	1	19	1	0.846474	1	-	1	10	1	24	3	22	0.462937	38	0	2	-	-
140127_1218	1	subjects	2	12	1	17	32	0	3	0.6	0.2	0.12	1	17	1	0.665811	1	-	3	9	2	27	1	22	0.396464	32	0	2	-	-
140127_1218	1	globals	Period	NumPeriods	RepeatTreatment	Y	W	Part1_last	P_Series	P_Parallel	P_type	AttendReward	P_Info[1]	P_Info[2]	P_Info[3]	P_Info[4]	P_Info[5]	P_Info[6]	P_Info[7]	P_Info[8]	P_Info[9]	P_Info[10]	P_Info[11]	P_Info[12]	P_Info[13]	P_Info[14]	P_Info[15]	P_Info[16]	P_Info[17]	P_Info[18]	P_Info[19]	P_Info[20]	P_Info[21]	P_Info[22]	P_Info[23]	P_Info[24]	P_Info[25]	P_Info[26]	P_Info[27]	P_Info[28]	X_size	X_list[1]	X_list[2]	X_list[3]	X_list[4]	X_list[5]	X_list[6]	X_list[7]	X_list[8]
140127_1218	1	globals	3	60	0	20	25	30	1	2	1	1500	1	1	1	1	1	1	1	1	1	1	1	1	1	1	0	0	0	0	0	0	0	0	0	0	0	0	0	0	21	0	1	2	3	4	5	6	7
140127_1218	1	subjects	Period	Subject	Group	Profit	TotalProfit	Participate	X	p_1	p_2	P	Z	coin	attend	r1	P_info	TimeWPgJnOK	rank	partner	Team	TimeOKUEOK	X_partner	i	r2	profit_part1	profit_part2	TimeOKPgPQOK	final_profit	TimeWIOK
140127_1218	1	subjects	3	1	1	17	48	0	3	0.6	0.2	0.12	1	17	1	0.253066	1	-	11	7	6	27	1	22	0.97968	48	0	0	-	-
140127_1218	1	subjects	3	2	1	19	59	0	1	0.2	0.6	0.12	1	19	1	0.990819	1	-	1	10	1	28	3	22	0.740277	59	0	4	-	-
140127_1218	1	subjects	3	3	1	0	40	0	20	0.99	0.6	0.594	1	0	1	0.50652	1	-	9	8	5	20	3	22	0.74082	40	0	0	-	-
140127_1218	1	subjects	3	4	1	26	71	0	19	0.99	0.2	0.198	0	26	1	0.687989	1	-	7	9	4	13	1	22	0.13785	71	0	0	-	-
140127_1218	1	subjects	3	5	1	42	104	0	3	0.6	0.2	0.12	0	42	1	0.855725	1	-	3	11	2	27	1	22	0.0881331	104	0	0	-	-
140127_1218	1	subjects	3	6	1	33	41	0	12	0.95	0.6	0.57	0	33	1	0.827868	1	-	5	12	3	27	2	22	0.172798	41	0	0	-	-
140127_1218	1	subjects	3	7	1	19	57	0	1	0.2	0.6	0.12	1	19	1	0.180168	1	-	12	1	6	28	3	22	0.97968	57	0	4	-	-
140127_1218	1	subjects	3	8	1	17	81	0	3	0.6	0.99	0.594	1	17	1	0.287168	1	-	10	3	5	27	20	22	0.74082	81	0	0	-	-
140127_1218	1	subjects	3	9	1	44	82	0	1	0.2	0.99	0.198	0	44	1	0.686569	1	-	8	4	4	27	19	22	0.13785	82	0	0	-	-
140127_1218	1	subjects	3	10	1	17	48	0	3	0.6	0.2	0.12	1	17	1	0.970785	1	-	2	2	1	21	1	22	0.740277	48	0	7	-	-
140127_1218	1	subjects	3	11	1	44	82	0	1	0.2	0.6	0.12	0	44	1	0.844923	1	-	4	5	2	27	3	22	0.0881331	82	0	4	-	-
140127_1218	1	subjects	3	12	1	43	75	0	2	0.6	0.95	0.57	0	43	1	0.746359	1	-	6	6	3	24	12	22	0.172798	75	0	5	-	-
140127_1218	1	globals	Period	NumPeriods	RepeatTreatment	Y	W	Part1_last	P_Series	P_Parallel	P_type	AttendReward	P_Info[1]	P_Info[2]	P_Info[3]	P_Info[4]	P_Info[5]	P_Info[6]	P_Info[7]	P_Info[8]	P_Info[9]	P_Info[10]	P_Info[11]	P_Info[12]	P_Info[13]	P_Info[14]	P_Info[15]	P_Info[16]	P_Info[17]	P_Info[18]	P_Info[19]	P_Info[20]	P_Info[21]	P_Info[22]	P_Info[23]	P_Info[24]	P_Info[25]	P_Info[26]	P_Info[27]	P_Info[28]	X_size	X_list[1]	X_list[2]	X_list[3]	X_list[4]	X_list[5]	X_list[6]	X_list[7]	X_list[8]
140127_1218	1	globals	4	60	0	20	25	30	1	2	1	1500	1	1	1	1	1	1	1	1	1	1	1	1	1	1	0	0	0	0	0	0	0	0	0	0	0	0	0	0	21	0	1	2	3	4	5	6	7
140127_1218	1	subjects	Period	Subject	Group	Profit	TotalProfit	Participate	X	p_1	p_2	P	Z	coin	attend	r1	P_info	TimeWPgJnOK	rank	partner	Team	TimeOKUEOK	X_partner	i	r2	profit_part1	profit_part2	TimeOKPgPQOK	final_profit	TimeWIOK
140127_1218	1	subjects	4	1	1	17	65	0	3	0.6	0.99	0.594	1	17	1	0.139637	1	-	11	6	6	25	20	22	0.677343	65	0	0	-	-
140127_1218	1	subjects	4	2	1	19	78	0	1	0.2	0.99	0.198	1	19	1	0.613242	1	-	4	4	2	28	19	22	0.686365	78	0	1	-	-
140127_1218	1	subjects	4	3	1	15	55	0	5	0.6	0.2	0.12	1	15	1	0.317245	1	-	6	9	3	23	1	22	0.688223	55	0	0	-	-
140127_1218	1	subjects	4	4	1	1	72	0	19	0.99	0.2	0.198	1	1	1	0.699078	1	-	3	2	2	17	1	22	0.686365	72	0	0	-	-
140127_1218	1	subjects	4	5	1	18	122	0	2	0.6	0.2	0.12	1	18	1	0.967736	1	-	1	7	1	28	1	22	0.581006	122	0	0	-	-
140127_1218	1	subjects	4	6	1	0	41	0	20	0.99	0.6	0.594	1	0	1	0.0757633	1	-	12	1	6	1	3	22	0.677343	41	0	4	-	-
140127_1218	1	subjects	4	7	1	19	76	0	1	0.2	0.6	0.12	1	19	1	0.764753	1	-	2	5	1	28	2	22	0.581006	76	0	5	-	-
140127_1218	1	subjects	4	8	1	18	99	0	2	0.6	0.9	0.54	1	18	1	0.262092	1	-	7	12	4	28	9	22	0.805614	99	0	0	-	-
140127_1218	1	subjects	4	9	1	19	101	0	1	0.2	0.6	0.12	1	19	1	0.323903	1	-	5	3	3	26	5	22	0.688223	101	0	2	-	-
140127_1218	1	subjects	4	10	1	42	90	0	3	0.6	0.2	0.12	0	42	1	0.168595	1	-	10	11	5	4	1	22	0.0817077	90	0	7	-	-
140127_1218	1	subjects	4	11	1	44	126	0	1	0.2	0.6	0.12	0	44	1	0.211501	1	-	9	10	5	29	3	22	0.0817077	126	0	6	-	-
140127_1218	1	subjects	4	12	1	11	86	0	9	0.9	0.6	0.54	1	11	1	0.212063	1	-	8	8	4	28	2	22	0.805614	86	0	6	-	-
140127_1218	1	globals	Period	NumPeriods	RepeatTreatment	Y	W	Part1_last	P_Series	P_Parallel	P_type	AttendReward	P_Info[1]	P_Info[2]	P_Info[3]	P_Info[4]	P_Info[5]	P_Info[6]	P_Info[7]	P_Info[8]	P_Info[9]	P_Info[10]	P_Info[11]	P_Info[12]	P_Info[13]	P_Info[14]	P_Info[15]	P_Info[16]	P_Info[17]	P_Info[18]	P_Info[19]	P_Info[20]	P_Info[21]	P_Info[22]	P_Info[23]	P_Info[24]	P_Info[25]	P_Info[26]	P_Info[27]	P_Info[28]	X_size	X_list[1]	X_list[2]	X_list[3]	X_list[4]	X_list[5]	X_list[6]	X_list[7]	X_list[8]
140127_1218	1	globals	5	60	0	20	25	30	1	2	1	1500	1	1	1	1	1	1	1	1	1	1	1	1	1	1	0	0	0	0	0	0	0	0	0	0	0	0	0	0	21	0	1	2	3	4	5	6	7
140127_1218	1	subjects	Period	Subject	Group	Profit	TotalProfit	Participate	X	p_1	p_2	P	Z	coin	attend	r1	P_info	TimeWPgJnOK	rank	partner	Team	TimeOKUEOK	X_partner	i	r2	profit_part1	profit_part2	TimeOKPgPQOK	final_profit	TimeWIOK
140127_1218	1	subjects	5	1	1	15	80	0	5	0.6	0.2	0.12	1	15	1	0.425044	1	-	9	9	5	28	1	22	0.919852	80	0	0	-	-
140127_1218	1	subjects	5	2	1	10	88	0	10	0.9	0.2	0.18	1	10	1	0.966976	1	-	1	3	1	25	0	22	0.993569	88	0	3	-	-
140127_1218	1	subjects	5	3	1	20	75	0	0	0.2	0.9	0.18	1	20	1	0.965754	1	-	2	2	1	20	10	22	0.993569	75	0	0	-	-
140127_1218	1	subjects	5	4	1	1	73	0	19	0.99	0.2	0.198	1	1	1	0.0493016	1	-	11	11	6	24	1	22	0.969485	73	0	0	-	-
140127_1218	1	subjects	5	5	1	35	157	0	10	0.9	0.9	0.81	0	35	1	0.5753	1	-	8	10	4	22	6	22	0.728281	157	0	0	-	-
140127_1218	1	subjects	5	6	1	0	41	0	20	0.99	0.6	0.594	1	0	1	0.909088	1	-	5	8	3	28	4	22	0.849147	41	0	6	-	-
140127_1218	1	subjects	5	7	1	19	95	0	1	0.2	0.9	0.18	1	19	1	0.952246	1	-	4	12	2	28	8	22	0.842788	95	0	7	-	-
140127_1218	1	subjects	5	8	1	16	115	0	4	0.6	0.99	0.594	1	16	1	0.612345	1	-	6	6	3	18	20	22	0.849147	115	0	0	-	-
140127_1218	1	subjects	5	9	1	19	120	0	1	0.2	0.6	0.12	1	19	1	0.264483	1	-	10	1	5	25	5	22	0.919852	120	0	6	-	-
140127_1218	1	subjects	5	10	1	39	129	0	6	0.9	0.9	0.81	0	39	1	0.588019	1	-	7	5	4	28	10	22	0.728281	129	0	8	-	-
140127_1218	1	subjects	5	11	1	19	145	0	1	0.2	0.99	0.198	1	19	1	0.0143389	1	-	12	4	6	28	19	22	0.969485	145	0	2	-	-
140127_1218	1	subjects	5	12	1	12	98	0	8	0.9	0.2	0.18	1	12	1	0.961523	1	-	3	7	2	29	1	22	0.842788	98	0	5	-	-
140127_1218	1	globals	Period	NumPeriods	RepeatTreatment	Y	W	Part1_last	P_Series	P_Parallel	P_type	AttendReward	P_Info[1]	P_Info[2]	P_Info[3]	P_Info[4]	P_Info[5]	P_Info[6]	P_Info[7]	P_Info[8]	P_Info[9]	P_Info[10]	P_Info[11]	P_Info[12]	P_Info[13]	P_Info[14]	P_Info[15]	P_Info[16]	P_Info[17]	P_Info[18]	P_Info[19]	P_Info[20]	P_Info[21]	P_Info[22]	P_Info[23]	P_Info[24]	P_Info[25]	P_Info[26]	P_Info[27]	P_Info[28]	X_size	X_list[1]	X_list[2]	X_list[3]	X_list[4]	X_list[5]	X_list[6]	X_list[7]	X_list[8]
140127_1218	1	globals	6	60	0	20	25	30	1	2	1	1500	1	1	1	1	1	1	1	1	1	1	1	1	1	1	0	0	0	0	0	0	0	0	0	0	0	0	0	0	21	0	1	2	3	4	5	6	7
140127_1218	1	subjects	Period	Subject	Group	Profit	TotalProfit	Participate	X	p_1	p_2	P	Z	coin	attend	r1	P_info	TimeWPgJnOK	rank	partner	Team	TimeOKUEOK	X_partner	i	r2	profit_part1	profit_part2	TimeOKPgPQOK	final_profit	TimeWIOK
140127_1218	1	subjects	6	1	1	14	94	0	6	0.9	0.6	0.54	1	14	1	0.0518915	1	-	12	5	6	29	5	22	0.704879	94	0	3	-	-
140127_1218	1	subjects	6	2	1	25	113	0	20	0.99	0.6	0.594	0	25	1	0.68543	1	-	4	12	2	28	3	22	0.129988	113	0	0	-	-
140127_1218	1	subjects	6	3	1	15	90	0	5	0.6	0.2	0.12	1	15	1	0.970887	1	-	1	9	1	3	1	22	0.929144	90	0	0	-	-
140127_1218	1	subjects	6	4	1	18	91	0	2	0.6	0.2	0.12	1	18	1	0.214573	1	-	9	11	5	22	1	22	0.940544	91	0	0	-	-
140127_1218	1	subjects	6	5	1	15	172	0	5	0.6	0.9	0.54	1	15	1	0.0961319	1	-	11	1	6	21	6	22	0.704879	172	0	0	-	-
140127_1218	1	subjects	6	6	1	19	60	0	1	0.2	0.2	0.04	1	19	1	0.586956	1	-	5	7	3	25	1	22	0.90932	60	0	0	-	-
140127_1218	1	subjects	6	7	1	19	114	0	1	0.2	0.2	0.04	1	19	1	0.551221	1	-	6	6	3	28	1	22	0.90932	114	0	7	-	-
140127_1218	1	subjects	6	8	1	19	134	0	1	0.2	0.6	0.12	1	19	1	0.31423	1	-	8	10	4	26	3	22	0.493615	134	0	0	-	-
140127_1218	1	subjects	6	9	1	19	139	0	1	0.2	0.6	0.12	1	19	1	0.836549	1	-	2	3	1	26	5	22	0.929144	139	0	5	-	-
140127_1218	1	subjects	6	10	1	17	146	0	3	0.6	0.2	0.12	1	17	1	0.391749	1	-	7	8	4	29	1	22	0.493615	146	0	6	-	-
140127_1218	1	subjects	6	11	1	19	164	0	1	0.2	0.6	0.12	1	19	1	0.14545	1	-	10	4	5	28	2	22	0.940544	164	0	5	-	-
140127_1218	1	subjects	6	12	1	42	140	0	3	0.6	0.99	0.594	0	42	1	0.702818	1	-	3	2	2	29	20	22	0.129988	140	0	6	-	-
140127_1218	1	globals	Period	NumPeriods	RepeatTreatment	Y	W	Part1_last	P_Series	P_Parallel	P_type	AttendReward	P_Info[1]	P_Info[2]	P_Info[3]	P_Info[4]	P_Info[5]	P_Info[6]	P_Info[7]	P_Info[8]	P_Info[9]	P_Info[10]	P_Info[11]	P_Info[12]	P_Info[13]	P_Info[14]	P_Info[15]	P_Info[16]	P_Info[17]	P_Info[18]	P_Info[19]	P_Info[20]	P_Info[21]	P_Info[22]	P_Info[23]	P_Info[24]	P_Info[25]	P_Info[26]	P_Info[27]	P_Info[28]	X_size	X_list[1]	X_list[2]	X_list[3]	X_list[4]	X_list[5]	X_list[6]	X_list[7]	X_list[8]
140127_1218	1	globals	7	60	0	20	25	30	1	2	1	1500	1	1	1	1	1	1	1	1	1	1	1	1	1	1	0	0	0	0	0	0	0	0	0	0	0	0	0	0	21	0	1	2	3	4	5	6	7
140127_1218	1	subjects	Period	Subject	Group	Profit	TotalProfit	Participate	X	p_1	p_2	P	Z	coin	attend	r1	P_info	TimeWPgJnOK	rank	partner	Team	TimeOKUEOK	X_partner	i	r2	profit_part1	profit_part2	TimeOKPgPQOK	final_profit	TimeWIOK
140127_1218	1	subjects	7	1	1	10	104	0	10	0.9	0.2	0.18	1	10	1	0.579154	1	-	5	9	3	24	1	22	0.346921	104	0	1	-	-
140127_1218	1	subjects	7	2	1	5	118	0	15	0.95	0.2	0.19	1	5	1	0.0268579	1	-	12	7	6	27	1	22	0.264077	118	0	3	-	-
140127_1218	1	subjects	7	3	1	33	123	0	12	0.95	0.9	0.855	0	33	1	0.372518	1	-	9	10	5	11	9	22	0.691054	123	0	0	-	-
140127_1218	1	subjects	7	4	1	19	110	0	1	0.2	0.99	0.198	1	19	1	0.373261	1	-	8	8	4	22	20	22	0.706967	110	0	2	-	-
140127_1218	1	subjects	7	5	1	7	179	0	13	0.95	0.95	0.9025	1	7	1	0.607917	1	-	4	12	2	27	14	22	0.922927	179	0	0	-	-
140127_1218	1	subjects	7	6	1	8	68	0	12	0.95	0.2	0.19	1	8	1	0.950954	1	-	1	11	1	16	1	22	0.793723	68	0	5	-	-
140127_1218	1	subjects	7	7	1	19	133	0	1	0.2	0.95	0.19	1	19	1	0.187826	1	-	11	2	6	28	15	22	0.264077	133	0	2	-	-
140127_1218	1	subjects	7	8	1	0	134	0	20	0.99	0.2	0.198	1	0	1	0.462991	1	-	7	4	4	27	1	22	0.706967	134	0	0	-	-
140127_1218	1	subjects	7	9	1	19	158	0	1	0.2	0.9	0.18	1	19	1	0.578945	1	-	6	1	3	24	10	22	0.346921	158	0	6	-	-
140127_1218	1	subjects	7	10	1	36	182	0	9	0.9	0.95	0.855	0	36	1	0.283391	1	-	10	3	5	18	12	22	0.691054	182	0	5	-	-
140127_1218	1	subjects	7	11	1	19	183	0	1	0.2	0.95	0.19	1	19	1	0.878722	1	-	2	6	1	29	12	22	0.793723	183	0	7	-	-
140127_1218	1	subjects	7	12	1	6	146	0	14	0.95	0.95	0.9025	1	6	1	0.608214	1	-	3	5	2	26	13	22	0.922927	146	0	5	-	-
140127_1218	1	globals	Period	NumPeriods	RepeatTreatment	Y	W	Part1_last	P_Series	P_Parallel	P_type	AttendReward	P_Info[1]	P_Info[2]	P_Info[3]	P_Info[4]	P_Info[5]	P_Info[6]	P_Info[7]	P_Info[8]	P_Info[9]	P_Info[10]	P_Info[11]	P_Info[12]	P_Info[13]	P_Info[14]	P_Info[15]	P_Info[16]	P_Info[17]	P_Info[18]	P_Info[19]	P_Info[20]	P_Info[21]	P_Info[22]	P_Info[23]	P_Info[24]	P_Info[25]	P_Info[26]	P_Info[27]	P_Info[28]	X_size	X_list[1]	X_list[2]	X_list[3]	X_list[4]	X_list[5]	X_list[6]	X_list[7]	X_list[8]
140127_1218	1	globals	8	60	0	20	25	30	1	2	1	1500	1	1	1	1	1	1	1	1	1	1	1	1	1	1	0	0	0	0	0	0	0	0	0	0	0	0	0	0	21	0	1	2	3	4	5	6	7
140127_1218	1	subjects	Period	Subject	Group	Profit	TotalProfit	Participate	X	p_1	p_2	P	Z	coin	attend	r1	P_info	TimeWPgJnOK	rank	partner	Team	TimeOKUEOK	X_partner	i	r2	profit_part1	profit_part2	TimeOKPgPQOK	final_profit	TimeWIOK
140127_1218	1	subjects	8	1	1	35	139	0	10	0.9	0.95	0.855	0	35	1	0.050017	1	-	11	3	6	29	14	22	0.0967028	139	0	5	-	-
140127_1218	1	subjects	8	2	1	20	138	0	0	0.2	0.9	0.18	1	20	1	0.128282	1	-	10	10	5	30	9	22	0.491285	138	0	1	-	-
140127_1218	1	subjects	8	3	1	31	154	0	14	0.95	0.9	0.855	0	31	1	0.00223083	1	-	12	1	6	3	10	22	0.0967028	154	0	0	-	-
140127_1218	1	subjects	8	4	1	19	129	0	1	0.2	0.2	0.04	1	19	1	0.95684	1	-	1	11	1	9	1	22	0.2016	129	0	0	-	-
140127_1218	1	subjects	8	5	1	19	198	0	1	0.2	0.95	0.19	1	19	1	0.69334	1	-	3	6	2	28	12	22	0.965585	198	0	2	-	-
140127_1218	1	subjects	8	6	1	8	76	0	12	0.95	0.2	0.19	1	8	1	0.636751	1	-	4	5	2	28	1	22	0.965585	76	0	5	-	-
140127_1218	1	subjects	8	7	1	19	152	0	1	0.2	0.2	0.04	1	19	1	0.450949	1	-	7	9	4	28	1	22	0.102349	152	0	6	-	-
140127_1218	1	subjects	8	8	1	35	169	0	10	0.9	0.9	0.81	0	35	1	0.586506	1	-	5	12	3	26	6	22	0.290682	169	0	0	-	-
140127_1218	1	subjects	8	9	1	19	177	0	1	0.2	0.2	0.04	1	19	1	0.402383	1	-	8	7	4	25	1	22	0.102349	177	0	3	-	-
140127_1218	1	subjects	8	10	1	11	193	0	9	0.9	0.2	0.18	1	11	1	0.342889	1	-	9	2	5	25	0	22	0.491285	193	0	5	-	-
140127_1218	1	subjects	8	11	1	19	202	0	1	0.2	0.2	0.04	1	19	1	0.878324	1	-	2	4	1	26	1	22	0.2016	202	0	1	-	-
140127_1218	1	subjects	8	12	1	39	185	0	6	0.9	0.9	0.81	0	39	1	0.478852	1	-	6	8	3	29	10	22	0.290682	185	0	5	-	-
140127_1218	1	globals	Period	NumPeriods	RepeatTreatment	Y	W	Part1_last	P_Series	P_Parallel	P_type	AttendReward	P_Info[1]	P_Info[2]	P_Info[3]	P_Info[4]	P_Info[5]	P_Info[6]	P_Info[7]	P_Info[8]	P_Info[9]	P_Info[10]	P_Info[11]	P_Info[12]	P_Info[13]	P_Info[14]	P_Info[15]	P_Info[16]	P_Info[17]	P_Info[18]	P_Info[19]	P_Info[20]	P_Info[21]	P_Info[22]	P_Info[23]	P_Info[24]	P_Info[25]	P_Info[26]	P_Info[27]	P_Info[28]	X_size	X_list[1]	X_list[2]	X_list[3]	X_list[4]	X_list[5]	X_list[6]	X_list[7]	X_list[8]
140127_1218	1	globals	9	60	0	20	25	30	1	2	1	1500	1	1	1	1	1	1	1	1	1	1	1	1	1	1	0	0	0	0	0	0	0	0	0	0	0	0	0	0	21	0	1	2	3	4	5	6	7
140127_1218	1	subjects	Period	Subject	Group	Profit	TotalProfit	Participate	X	p_1	p_2	P	Z	coin	attend	r1	P_info	TimeWPgJnOK	rank	partner	Team	TimeOKUEOK	X_partner	i	r2	profit_part1	profit_part2	TimeOKPgPQOK	final_profit	TimeWIOK
140127_1218	1	subjects	9	1	1	31	170	0	14	0.95	0.2	0.19	0	31	1	0.849317	1	-	6	2	3	29	0	22	0.0740168	170	0	0	-	-
140127_1218	1	subjects	9	2	1	45	183	0	0	0.2	0.95	0.19	0	45	1	0.869899	1	-	5	1	3	29	14	22	0.0740168	183	0	0	-	-
140127_1218	1	subjects	9	3	1	7	161	0	13	0.95	0.2	0.19	1	7	1	0.75439	1	-	8	7	4	23	1	22	0.636106	161	0	0	-	-
140127_1218	1	subjects	9	4	1	27	156	0	18	0.95	0.2	0.19	0	27	1	0.711227	1	-	9	11	5	12	1	22	0.186468	156	0	0	-	-
140127_1218	1	subjects	9	5	1	16	214	0	4	0.6	0.2	0.12	1	16	1	0.178925	1	-	11	10	6	29	0	22	0.702663	214	0	0	-	-
140127_1218	1	subjects	9	6	1	8	84	0	12	0.95	0.2	0.19	1	8	1	0.879376	1	-	3	9	2	0	1	22	0.224829	84	0	9	-	-
140127_1218	1	subjects	9	7	1	19	171	0	1	0.2	0.95	0.19	1	19	1	0.782781	1	-	7	3	4	29	13	22	0.636106	171	0	7	-	-
140127_1218	1	subjects	9	8	1	30	199	0	15	0.95	0.95	0.9025	0	30	1	0.924106	1	-	2	12	1	23	18	22	0.318936	199	0	0	-	-
140127_1218	1	subjects	9	9	1	19	196	0	1	0.2	0.95	0.19	1	19	1	0.873144	1	-	4	6	2	22	12	22	0.224829	196	0	6	-	-
140127_1218	1	subjects	9	10	1	20	213	0	0	0.2	0.6	0.12	1	20	1	0.0400597	1	-	12	5	6	27	4	22	0.702663	213	0	5	-	-
140127_1218	1	subjects	9	11	1	44	246	0	1	0.2	0.95	0.19	0	44	1	0.445448	1	-	10	4	5	29	18	22	0.186468	246	0	6	-	-
140127_1218	1	subjects	9	12	1	27	212	0	18	0.95	0.95	0.9025	0	27	1	0.96688	1	-	1	8	1	26	15	22	0.318936	212	0	0	-	-
140127_1218	1	globals	Period	NumPeriods	RepeatTreatment	Y	W	Part1_last	P_Series	P_Parallel	P_type	AttendReward	P_Info[1]	P_Info[2]	P_Info[3]	P_Info[4]	P_Info[5]	P_Info[6]	P_Info[7]	P_Info[8]	P_Info[9]	P_Info[10]	P_Info[11]	P_Info[12]	P_Info[13]	P_Info[14]	P_Info[15]	P_Info[16]	P_Info[17]	P_Info[18]	P_Info[19]	P_Info[20]	P_Info[21]	P_Info[22]	P_Info[23]	P_Info[24]	P_Info[25]	P_Info[26]	P_Info[27]	P_Info[28]	X_size	X_list[1]	X_list[2]	X_list[3]	X_list[4]	X_list[5]	X_list[6]	X_list[7]	X_list[8]
140127_1218	1	globals	10	60	0	20	25	30	1	2	1	1500	1	1	1	1	1	1	1	1	1	1	1	1	1	1	0	0	0	0	0	0	0	0	0	0	0	0	0	0	21	0	1	2	3	4	5	6	7
140127_1218	1	subjects	Period	Subject	Group	Profit	TotalProfit	Participate	X	p_1	p_2	P	Z	coin	attend	r1	P_info	TimeWPgJnOK	rank	partner	Team	TimeOKUEOK	X_partner	i	r2	profit_part1	profit_part2	TimeOKPgPQOK	final_profit	TimeWIOK
140127_1218	1	subjects	10	1	1	10	180	0	10	0.9	0.2	0.18	1	10	1	0.380364	1	-	5	11	3	28	1	22	0.551799	180	0	3	-	-
140127_1218	1	subjects	10	2	1	20	203	0	0	0.2	0.9	0.18	1	20	1	0.975569	1	-	1	10	1	29	6	22	0.667087	203	0	2	-	-
140127_1218	1	subjects	10	3	1	33	194	0	12	0.95	0.2	0.19	0	33	1	0.559675	1	-	3	4	2	22	1	22	0.0386482	194	0	0	-	-
140127_1218	1	subjects	10	4	1	44	200	0	1	0.2	0.95	0.19	0	44	1	0.400897	1	-	4	3	2	-8	12	22	0.0386482	200	0	0	-	-
140127_1218	1	subjects	10	5	1	20	234	0	0	0.2	0.95	0.19	1	20	1	0.249967	1	-	7	12	4	25	13	22	0.520002	234	0	0	-	-
140127_1218	1	subjects	10	6	1	25	109	0	20	0.99	0.95	0.9405	0	25	1	0.123414	1	-	9	8	5	27	15	22	0.6292	109	0	1	-	-
140127_1218	1	subjects	10	7	1	19	190	0	1	0.2	0.2	0.04	1	19	1	5.54766e-05	1	-	12	9	6	28	1	22	0.151891	190	0	6	-	-
140127_1218	1	subjects	10	8	1	30	229	0	15	0.95	0.99	0.9405	0	30	1	0.106688	1	-	10	6	5	14	20	22	0.6292	229	0	0	-	-
140127_1218	1	subjects	10	9	1	19	215	0	1	0.2	0.2	0.04	1	19	1	0.0925007	1	-	11	7	6	27	1	22	0.151891	215	0	8	-	-
140127_1218	1	subjects	10	10	1	14	227	0	6	0.9	0.2	0.18	1	14	1	0.748388	1	-	2	2	1	27	0	22	0.667087	227	0	5	-	-
140127_1218	1	subjects	10	11	1	19	265	0	1	0.2	0.9	0.18	1	19	1	0.323131	1	-	6	1	3	29	10	22	0.551799	265	0	7	-	-
140127_1218	1	subjects	10	12	1	7	219	0	13	0.95	0.2	0.19	1	7	1	0.223553	1	-	8	5	4	25	0	22	0.520002	219	0	6	-	-
140127_1218	1	globals	Period	NumPeriods	RepeatTreatment	Y	W	Part1_last	P_Series	P_Parallel	P_type	AttendReward	P_Info[1]	P_Info[2]	P_Info[3]	P_Info[4]	P_Info[5]	P_Info[6]	P_Info[7]	P_Info[8]	P_Info[9]	P_Info[10]	P_Info[11]	P_Info[12]	P_Info[13]	P_Info[14]	P_Info[15]	P_Info[16]	P_Info[17]	P_Info[18]	P_Info[19]	P_Info[20]	P_Info[21]	P_Info[22]	P_Info[23]	P_Info[24]	P_Info[25]	P_Info[26]	P_Info[27]	P_Info[28]	X_size	X_list[1]	X_list[2]	X_list[3]	X_list[4]	X_list[5]	X_list[6]	X_list[7]	X_list[8]
140127_1218	1	globals	11	60	0	20	25	30	1	2	1	1500	1	1	1	1	1	1	1	1	1	1	1	1	1	1	0	0	0	0	0	0	0	0	0	0	0	0	0	0	21	0	1	2	3	4	5	6	7
140127_1218	1	subjects	Period	Subject	Group	Profit	TotalProfit	Participate	X	p_1	p_2	P	Z	coin	attend	r1	P_info	TimeWPgJnOK	rank	partner	Team	TimeOKUEOK	X_partner	i	r2	profit_part1	profit_part2	TimeOKPgPQOK	final_profit	TimeWIOK
140127_1218	1	subjects	11	1	1	10	190	0	10	0.9	0.2	0.18	1	10	1	0.64569	1	-	5	12	3	28	0	22	0.732347	190	0	0	-	-
140127_1218	1	subjects	11	2	1	43	246	0	2	0.6	0.95	0.57	0	43	1	0.18453	1	-	10	5	5	28	13	22	0.0833784	246	0	0	-	-
140127_1218	1	subjects	11	3	1	34	228	0	11	0.9	0.95	0.855	0	34	1	0.832533	1	-	2	4	1	15	12	22	0.635573	228	0	0	-	-
140127_1218	1	subjects	11	4	1	33	233	0	12	0.95	0.9	0.855	0	33	1	0.986633	1	-	1	3	1	8	11	22	0.635573	233	0	0	-	-
140127_1218	1	subjects	11	5	1	32	266	0	13	0.95	0.6	0.57	0	32	1	0.191567	1	-	9	2	5	28	2	22	0.0833784	266	0	0	-	-
140127_1218	1	subjects	11	6	1	5	114	0	15	0.95	0.2	0.19	1	5	1	0.66913	1	-	4	10	2	28	0	22	0.963244	114	0	10	-	-
140127_1218	1	subjects	11	7	1	44	234	0	1	0.2	0.95	0.19	0	44	1	0.3374	1	-	8	8	4	29	15	22	0.0565091	234	0	10	-	-
140127_1218	1	subjects	11	8	1	30	259	0	15	0.95	0.2	0.19	0	30	1	0.341469	1	-	7	7	4	25	1	22	0.0565091	259	0	0	-	-
140127_1218	1	subjects	11	9	1	19	234	0	1	0.2	0.2	0.04	1	19	1	0.0474008	1	-	12	11	6	25	1	22	0.432665	234	0	7	-	-
140127_1218	1	subjects	11	10	1	20	247	0	0	0.2	0.95	0.19	1	20	1	0.684841	1	-	3	6	2	19	15	22	0.963244	247	0	10	-	-
140127_1218	1	subjects	11	11	1	19	284	0	1	0.2	0.2	0.04	1	19	1	0.146846	1	-	11	9	6	29	1	22	0.432665	284	0	10	-	-
140127_1218	1	subjects	11	12	1	20	239	0	0	0.2	0.9	0.18	1	20	1	0.395785	1	-	6	1	3	28	10	22	0.732347	239	0	7	-	-
140127_1218	1	globals	Period	NumPeriods	RepeatTreatment	Y	W	Part1_last	P_Series	P_Parallel	P_type	AttendReward	P_Info[1]	P_Info[2]	P_Info[3]	P_Info[4]	P_Info[5]	P_Info[6]	P_Info[7]	P_Info[8]	P_Info[9]	P_Info[10]	P_Info[11]	P_Info[12]	P_Info[13]	P_Info[14]	P_Info[15]	P_Info[16]	P_Info[17]	P_Info[18]	P_Info[19]	P_Info[20]	P_Info[21]	P_Info[22]	P_Info[23]	P_Info[24]	P_Info[25]	P_Info[26]	P_Info[27]	P_Info[28]	X_size	X_list[1]	X_list[2]	X_list[3]	X_list[4]	X_list[5]	X_list[6]	X_list[7]	X_list[8]
140127_1218	1	globals	12	60	0	20	25	30	1	2	1	1500	1	1	1	1	1	1	1	1	1	1	1	1	1	1	0	0	0	0	0	0	0	0	0	0	0	0	0	0	21	0	1	2	3	4	5	6	7
140127_1218	1	subjects	Period	Subject	Group	Profit	TotalProfit	Participate	X	p_1	p_2	P	Z	coin	attend	r1	P_info	TimeWPgJnOK	rank	partner	Team	TimeOKUEOK	X_partner	i	r2	profit_part1	profit_part2	TimeOKPgPQOK	final_profit	TimeWIOK
140127_1218	1	subjects	12	1	1	15	205	0	5	0.6	0.95	0.57	1	15	1	0.0308829	1	-	12	8	6	-93	16	22	0.977636	205	0	2	-	-
140127_1218	1	subjects	12	2	1	18	264	0	2	0.6	0.2	0.12	1	18	1	0.659918	1	-	4	6	2	26	1	22	0.125868	264	0	0	-	-
140127_1218	1	subjects	12	3	1	34	262	0	11	0.9	0.9	0.81	0	34	1	0.802141	1	-	2	12	1	9	10	22	0.583763	262	0	0	-	-
140127_1218	1	subjects	12	4	1	8	241	0	12	0.95	0.2	0.19	1	8	1	0.548044	1	-	6	10	3	1	0	22	0.608015	241	0	0	-	-
140127_1218	1	subjects	12	5	1	30	296	0	15	0.95	0.2	0.19	0	30	1	0.463458	1	-	7	9	4	26	1	22	0.0628065	296	0	0	-	-
140127_1218	1	subjects	12	6	1	19	133	0	1	0.2	0.6	0.12	1	19	1	0.669486	1	-	3	2	2	24	2	22	0.125868	133	0	0	-	-
140127_1218	1	subjects	12	7	1	19	253	0	1	0.2	0.2	0.04	1	19	1	0.248425	1	-	10	11	5	15	1	22	0.443089	253	0	1	-	-
140127_1218	1	subjects	12	8	1	4	263	0	16	0.95	0.6	0.57	1	4	1	0.0721404	1	-	11	1	6	28	5	22	0.977636	263	0	0	-	-
140127_1218	1	subjects	12	9	1	44	278	0	1	0.2	0.95	0.19	0	44	1	0.355362	1	-	8	5	4	27	15	22	0.0628065	278	0	0	-	-
140127_1218	1	subjects	12	10	1	20	267	0	0	0.2	0.95	0.19	1	20	1	0.589012	1	-	5	4	3	23	12	22	0.608015	267	0	5	-	-
140127_1218	1	subjects	12	11	1	19	303	0	1	0.2	0.2	0.04	1	19	1	0.354613	1	-	9	7	5	17	1	22	0.443089	303	0	2	-	-
140127_1218	1	subjects	12	12	1	35	274	0	10	0.9	0.9	0.81	0	35	1	0.989445	1	-	1	3	1	28	11	22	0.583763	274	0	0	-	-
140127_1218	1	globals	Period	NumPeriods	RepeatTreatment	Y	W	Part1_last	P_Series	P_Parallel	P_type	AttendReward	P_Info[1]	P_Info[2]	P_Info[3]	P_Info[4]	P_Info[5]	P_Info[6]	P_Info[7]	P_Info[8]	P_Info[9]	P_Info[10]	P_Info[11]	P_Info[12]	P_Info[13]	P_Info[14]	P_Info[15]	P_Info[16]	P_Info[17]	P_Info[18]	P_Info[19]	P_Info[20]	P_Info[21]	P_Info[22]	P_Info[23]	P_Info[24]	P_Info[25]	P_Info[26]	P_Info[27]	P_Info[28]	X_size	X_list[1]	X_list[2]	X_list[3]	X_list[4]	X_list[5]	X_list[6]	X_list[7]	X_list[8]
140127_1218	1	globals	13	60	0	20	25	30	1	2	1	1500	1	1	1	1	1	1	1	1	1	1	1	1	1	1	0	0	0	0	0	0	0	0	0	0	0	0	0	0	21	0	1	2	3	4	5	6	7
140127_1218	1	subjects	Period	Subject	Group	Profit	TotalProfit	Participate	X	p_1	p_2	P	Z	coin	attend	r1	P_info	TimeWPgJnOK	rank	partner	Team	TimeOKUEOK	X_partner	i	r2	profit_part1	profit_part2	TimeOKPgPQOK	final_profit	TimeWIOK
140127_1218	1	subjects	13	1	1	10	215	0	10	0.9	0.95	0.855	1	10	1	0.331162	1	-	9	12	5	26	17	22	0.932395	215	0	4	-	-
140127_1218	1	subjects	13	2	1	20	284	0	0	0.2	0.9	0.18	1	20	1	0.665403	1	-	2	3	1	27	10	22	0.977309	284	0	1	-	-
140127_1218	1	subjects	13	3	1	10	272	0	10	0.9	0.2	0.18	1	10	1	0.846155	1	-	1	2	1	8	0	22	0.977309	272	0	0	-	-
140127_1218	1	subjects	13	4	1	20	261	0	0	0.2	0.95	0.19	1	20	1	0.638158	1	-	5	5	3	16	18	22	0.463432	261	0	0	-	-
140127_1218	1	subjects	13	5	1	2	298	0	18	0.95	0.2	0.19	1	2	1	0.573824	1	-	6	4	3	26	0	22	0.463432	298	0	0	-	-
140127_1218	1	subjects	13	6	1	33	166	0	12	0.95	0.2	0.19	0	33	1	0.0960754	1	-	12	7	6	25	1	22	0.140277	166	0	0	-	-
140127_1218	1	subjects	13	7	1	44	297	0	1	0.2	0.95	0.19	0	44	1	0.23726	1	-	11	6	6	28	12	22	0.140277	297	0	4	-	-
140127_1218	1	subjects	13	8	1	5	268	0	15	0.95	0.2	0.19	1	5	1	0.335065	1	-	8	11	4	28	1	22	0.893919	268	0	0	-	-
140127_1218	1	subjects	13	9	1	19	297	0	1	0.2	0.2	0.04	1	19	1	0.640951	1	-	4	10	2	23	1	22	0.660353	297	0	5	-	-
140127_1218	1	subjects	13	10	1	19	286	0	1	0.2	0.2	0.04	1	19	1	0.646799	1	-	3	9	2	26	1	22	0.660353	286	0	8	-	-
140127_1218	1	subjects	13	11	1	19	322	0	1	0.2	0.95	0.19	1	19	1	0.404022	1	-	7	8	4	27	15	22	0.893919	322	0	4	-	-
140127_1218	1	subjects	13	12	1	3	277	0	17	0.95	0.9	0.855	1	3	1	0.30189	1	-	10	1	5	24	10	22	0.932395	277	0	4	-	-
140127_1218	1	globals	Period	NumPeriods	RepeatTreatment	Y	W	Part1_last	P_Series	P_Parallel	P_type	AttendReward	P_Info[1]	P_Info[2]	P_Info[3]	P_Info[4]	P_Info[5]	P_Info[6]	P_Info[7]	P_Info[8]	P_Info[9]	P_Info[10]	P_Info[11]	P_Info[12]	P_Info[13]	P_Info[14]	P_Info[15]	P_Info[16]	P_Info[17]	P_Info[18]	P_Info[19]	P_Info[20]	P_Info[21]	P_Info[22]	P_Info[23]	P_Info[24]	P_Info[25]	P_Info[26]	P_Info[27]	P_Info[28]	X_size	X_list[1]	X_list[2]	X_list[3]	X_list[4]	X_list[5]	X_list[6]	X_list[7]	X_list[8]
140127_1218	1	globals	14	60	0	20	25	30	1	2	1	1500	1	1	1	1	1	1	1	1	1	1	1	1	1	1	0	0	0	0	0	0	0	0	0	0	0	0	0	0	21	0	1	2	3	4	5	6	7
140127_1218	1	subjects	Period	Subject	Group	Profit	TotalProfit	Participate	X	p_1	p_2	P	Z	coin	attend	r1	P_info	TimeWPgJnOK	rank	partner	Team	TimeOKUEOK	X_partner	i	r2	profit_part1	profit_part2	TimeOKPgPQOK	final_profit	TimeWIOK
140127_1218	1	subjects	14	1	1	32	247	0	13	0.95	0.9	0.855	0	32	1	0.455748	1	-	9	3	5	25	11	22	0.283467	247	0	1	-	-
140127_1218	1	subjects	14	2	1	15	299	0	5	0.6	0.2	0.12	1	15	1	0.958435	1	-	1	11	1	29	1	22	0.622042	299	0	2	-	-
140127_1218	1	subjects	14	3	1	34	306	0	11	0.9	0.95	0.855	0	34	1	0.257156	1	-	10	1	5	21	13	22	0.283467	306	0	0	-	-
140127_1218	1	subjects	14	4	1	37	298	0	8	0.9	0.95	0.855	0	37	1	0.531322	1	-	7	5	4	25	14	22	0.0375266	298	0	0	-	-
140127_1218	1	subjects	14	5	1	31	329	0	14	0.95	0.9	0.855	0	31	1	0.507189	1	-	8	4	4	27	8	22	0.0375266	329	0	0	-	-
140127_1218	1	subjects	14	6	1	33	199	0	12	0.95	0.2	0.19	0	33	1	0.11532	1	-	11	7	6	28	1	22	0.0264195	199	0	0	-	-
140127_1218	1	subjects	14	7	1	44	341	0	1	0.2	0.95	0.19	0	44	1	0.00162543	1	-	12	6	6	29	12	22	0.0264195	341	0	5	-	-
140127_1218	1	subjects	14	8	1	25	293	0	20	0.99	0.6	0.594	0	25	1	0.835321	1	-	3	12	2	18	4	22	0.370031	293	0	0	-	-
140127_1218	1	subjects	14	9	1	19	316	0	1	0.2	0.6	0.12	1	19	1	0.622537	1	-	6	10	3	26	3	22	0.912365	316	0	7	-	-
140127_1218	1	subjects	14	10	1	17	303	0	3	0.6	0.2	0.12	1	17	1	0.739738	1	-	5	9	3	23	1	22	0.912365	303	0	5	-	-
140127_1218	1	subjects	14	11	1	19	341	0	1	0.2	0.6	0.12	1	19	1	0.872812	1	-	2	2	1	28	5	22	0.622042	341	0	3	-	-
140127_1218	1	subjects	14	12	1	41	318	0	4	0.6	0.99	0.594	0	41	1	0.753356	1	-	4	8	2	26	20	22	0.370031	318	0	6	-	-
140127_1218	1	globals	Period	NumPeriods	RepeatTreatment	Y	W	Part1_last	P_Series	P_Parallel	P_type	AttendReward	P_Info[1]	P_Info[2]	P_Info[3]	P_Info[4]	P_Info[5]	P_Info[6]	P_Info[7]	P_Info[8]	P_Info[9]	P_Info[10]	P_Info[11]	P_Info[12]	P_Info[13]	P_Info[14]	P_Info[15]	P_Info[16]	P_Info[17]	P_Info[18]	P_Info[19]	P_Info[20]	P_Info[21]	P_Info[22]	P_Info[23]	P_Info[24]	P_Info[25]	P_Info[26]	P_Info[27]	P_Info[28]	X_size	X_list[1]	X_list[2]	X_list[3]	X_list[4]	X_list[5]	X_list[6]	X_list[7]	X_list[8]
140127_1218	1	globals	15	60	0	20	25	30	1	2	1	1500	1	1	1	1	1	1	1	1	1	1	1	1	1	1	0	0	0	0	0	0	0	0	0	0	0	0	0	0	21	0	1	2	3	4	5	6	7
140127_1218	1	subjects	Period	Subject	Group	Profit	TotalProfit	Participate	X	p_1	p_2	P	Z	coin	attend	r1	P_info	TimeWPgJnOK	rank	partner	Team	TimeOKUEOK	X_partner	i	r2	profit_part1	profit_part2	TimeOKPgPQOK	final_profit	TimeWIOK
140127_1218	1	subjects	15	1	1	36	283	0	9	0.9	0.2	0.18	0	36	1	0.655091	1	-	2	11	1	27	1	22	0.00984235	283	0	0	-	-
140127_1218	1	subjects	15	2	1	41	340	0	4	0.6	0.9	0.54	0	41	1	0.398591	1	-	5	12	3	26	9	22	0.420324	340	0	2	-	-
140127_1218	1	subjects	15	3	1	8	314	0	12	0.95	0.2	0.19	1	8	1	0.122307	1	-	9	10	5	22	0	22	0.903799	314	0	0	-	-
140127_1218	1	subjects	15	4	1	37	335	0	8	0.9	0.95	0.855	0	37	1	0.2426	1	-	8	5	4	25	12	22	0.0506736	335	0	1	-	-
140127_1218	1	subjects	15	5	1	33	362	0	12	0.95	0.9	0.855	0	33	1	0.318678	1	-	7	4	4	30	8	22	0.0506736	362	0	1	-	-
140127_1218	1	subjects	15	6	1	20	219	0	0	0.2	0.2	0.04	1	20	1	0.0140658	1	-	12	9	6	16	1	22	0.151721	219	0	0	-	-
140127_1218	1	subjects	15	7	1	19	360	0	1	0.2	0.2	0.04	1	19	1	0.606287	1	-	3	8	2	29	1	22	0.414414	360	0	7	-	-
140127_1218	1	subjects	15	8	1	19	312	0	1	0.2	0.2	0.04	1	19	1	0.42947	1	-	4	7	2	26	1	22	0.414414	312	0	0	-	-
140127_1218	1	subjects	15	9	1	19	335	0	1	0.2	0.2	0.04	1	19	1	0.0333097	1	-	11	6	6	26	0	22	0.151721	335	0	6	-	-
140127_1218	1	subjects	15	10	1	20	323	0	0	0.2	0.95	0.19	1	20	1	0.095889	1	-	10	3	5	26	12	22	0.903799	323	0	6	-	-
140127_1218	1	subjects	15	11	1	44	385	0	1	0.2	0.9	0.18	0	44	1	0.844966	1	-	1	1	1	29	9	22	0.00984235	385	0	4	-	-
140127_1218	1	subjects	15	12	1	36	354	0	9	0.9	0.6	0.54	0	36	1	0.335696	1	-	6	2	3	22	4	22	0.420324	354	0	4	-	-
140127_1218	1	globals	Period	NumPeriods	RepeatTreatment	Y	W	Part1_last	P_Series	P_Parallel	P_type	AttendReward	P_Info[1]	P_Info[2]	P_Info[3]	P_Info[4]	P_Info[5]	P_Info[6]	P_Info[7]	P_Info[8]	P_Info[9]	P_Info[10]	P_Info[11]	P_Info[12]	P_Info[13]	P_Info[14]	P_Info[15]	P_Info[16]	P_Info[17]	P_Info[18]	P_Info[19]	P_Info[20]	P_Info[21]	P_Info[22]	P_Info[23]	P_Info[24]	P_Info[25]	P_Info[26]	P_Info[27]	P_Info[28]	X_size	X_list[1]	X_list[2]	X_list[3]	X_list[4]	X_list[5]	X_list[6]	X_list[7]	X_list[8]
140127_1218	1	globals	16	60	0	20	25	30	1	2	1	1500	1	1	1	1	1	1	1	1	1	1	1	1	1	1	0	0	0	0	0	0	0	0	0	0	0	0	0	0	21	0	1	2	3	4	5	6	7
140127_1218	1	subjects	Period	Subject	Group	Profit	TotalProfit	Participate	X	p_1	p_2	P	Z	coin	attend	r1	P_info	TimeWPgJnOK	rank	partner	Team	TimeOKUEOK	X_partner	i	r2	profit_part1	profit_part2	TimeOKPgPQOK	final_profit	TimeWIOK
140127_1218	1	subjects	16	1	1	15	298	0	5	0.6	0.2	0.12	1	15	1	0.35746	1	-	10	6	5	29	0	22	0.671842	298	0	3	-	-
140127_1218	1	subjects	16	2	1	17	357	0	3	0.6	0.6	0.36	1	17	1	0.859028	1	-	3	8	2	24	4	22	0.478352	357	0	3	-	-
140127_1218	1	subjects	16	3	1	34	348	0	11	0.9	0.9	0.81	0	34	1	0.451844	1	-	7	5	4	7	10	22	0.485968	348	0	0	-	-
140127_1218	1	subjects	16	4	1	16	351	0	4	0.6	0.6	0.36	1	16	1	0.651348	1	-	6	12	3	27	5	22	0.589256	351	0	1	-	-
140127_1218	1	subjects	16	5	1	35	397	0	10	0.9	0.9	0.81	0	35	1	0.428982	1	-	8	3	4	30	11	22	0.485968	397	0	1	-	-
140127_1218	1	subjects	16	6	1	20	239	0	0	0.2	0.6	0.12	1	20	1	0.394763	1	-	9	1	5	8	5	22	0.671842	239	0	6	-	-
140127_1218	1	subjects	16	7	1	19	379	0	1	0.2	0.2	0.04	1	19	1	0.904138	1	-	2	10	1	28	0	22	0.7554	379	0	2	-	-
140127_1218	1	subjects	16	8	1	16	328	0	4	0.6	0.6	0.36	1	16	1	0.827923	1	-	4	2	2	19	3	22	0.478352	328	0	0	-	-
140127_1218	1	subjects	16	9	1	19	354	0	1	0.2	0.2	0.04	1	19	1	0.113229	1	-	11	11	6	26	1	22	0.045878	354	0	7	-	-
140127_1218	1	subjects	16	10	1	20	343	0	0	0.2	0.2	0.04	1	20	1	0.972003	1	-	1	7	1	29	1	22	0.7554	343	0	8	-	-
140127_1218	1	subjects	16	11	1	19	404	0	1	0.2	0.2	0.04	1	19	1	0.107512	1	-	12	9	6	29	1	22	0.045878	404	0	7	-	-
140127_1218	1	subjects	16	12	1	15	369	0	5	0.6	0.6	0.36	1	15	1	0.658038	1	-	5	4	3	26	4	22	0.589256	369	0	7	-	-
140127_1218	1	globals	Period	NumPeriods	RepeatTreatment	Y	W	Part1_last	P_Series	P_Parallel	P_type	AttendReward	P_Info[1]	P_Info[2]	P_Info[3]	P_Info[4]	P_Info[5]	P_Info[6]	P_Info[7]	P_Info[8]	P_Info[9]	P_Info[10]	P_Info[11]	P_Info[12]	P_Info[13]	P_Info[14]	P_Info[15]	P_Info[16]	P_Info[17]	P_Info[18]	P_Info[19]	P_Info[20]	P_Info[21]	P_Info[22]	P_Info[23]	P_Info[24]	P_Info[25]	P_Info[26]	P_Info[27]	P_Info[28]	X_size	X_list[1]	X_list[2]	X_list[3]	X_list[4]	X_list[5]	X_list[6]	X_list[7]	X_list[8]
140127_1218	1	globals	17	60	0	20	25	30	1	2	1	1500	1	1	1	1	1	1	1	1	1	1	1	1	1	1	0	0	0	0	0	0	0	0	0	0	0	0	0	0	21	0	1	2	3	4	5	6	7
140127_1218	1	subjects	Period	Subject	Group	Profit	TotalProfit	Participate	X	p_1	p_2	P	Z	coin	attend	r1	P_info	TimeWPgJnOK	rank	partner	Team	TimeOKUEOK	X_partner	i	r2	profit_part1	profit_part2	TimeOKPgPQOK	final_profit	TimeWIOK
140127_1218	1	subjects	17	1	1	20	318	0	0	0.2	0.9	0.18	1	20	1	0.906905	1	-	1	12	1	29	11	22	0.680078	318	0	0	-	-
140127_1218	1	subjects	17	2	1	18	375	0	2	0.6	0.99	0.594	1	18	1	0.681825	1	-	4	8	2	29	20	22	0.698471	375	0	1	-	-
140127_1218	1	subjects	17	3	1	34	382	0	11	0.9	0.95	0.855	0	34	1	0.65619	1	-	5	4	3	13	12	22	0.381872	382	0	0	-	-
140127_1218	1	subjects	17	4	1	33	384	0	12	0.95	0.9	0.855	0	33	1	0.632535	1	-	6	3	3	27	11	22	0.381872	384	0	0	-	-
140127_1218	1	subjects	17	5	1	37	434	0	8	0.9	0.2	0.18	0	37	1	0.204324	1	-	8	7	4	29	0	22	0.167322	434	0	1	-	-
140127_1218	1	subjects	17	6	1	19	258	0	1	0.2	0.2	0.04	1	19	1	0.128348	1	-	9	11	5	23	1	22	0.238926	258	0	3	-	-
140127_1218	1	subjects	17	7	1	45	424	0	0	0.2	0.9	0.18	0	45	1	0.357196	1	-	7	5	4	28	8	22	0.167322	424	0	6	-	-
140127_1218	1	subjects	17	8	1	0	328	0	20	0.99	0.6	0.594	1	0	1	0.773727	1	-	3	2	2	26	2	22	0.698471	328	0	0	-	-
140127_1218	1	subjects	17	9	1	19	373	0	1	0.2	0.95	0.19	1	19	1	0.036357	1	-	12	10	6	23	12	22	0.346761	373	0	5	-	-
140127_1218	1	subjects	17	10	1	8	351	0	12	0.95	0.2	0.19	1	8	1	0.0527411	1	-	11	9	6	28	1	22	0.346761	351	0	7	-	-
140127_1218	1	subjects	17	11	1	19	423	0	1	0.2	0.2	0.04	1	19	1	0.073946	1	-	10	6	5	28	1	22	0.238926	423	0	9	-	-
140127_1218	1	subjects	17	12	1	9	378	0	11	0.9	0.2	0.18	1	9	1	0.774805	1	-	2	1	1	28	0	22	0.680078	378	0	1	-	-
140127_1218	1	globals	Period	NumPeriods	RepeatTreatment	Y	W	Part1_last	P_Series	P_Parallel	P_type	AttendReward	P_Info[1]	P_Info[2]	P_Info[3]	P_Info[4]	P_Info[5]	P_Info[6]	P_Info[7]	P_Info[8]	P_Info[9]	P_Info[10]	P_Info[11]	P_Info[12]	P_Info[13]	P_Info[14]	P_Info[15]	P_Info[16]	P_Info[17]	P_Info[18]	P_Info[19]	P_Info[20]	P_Info[21]	P_Info[22]	P_Info[23]	P_Info[24]	P_Info[25]	P_Info[26]	P_Info[27]	P_Info[28]	X_size	X_list[1]	X_list[2]	X_list[3]	X_list[4]	X_list[5]	X_list[6]	X_list[7]	X_list[8]
140127_1218	1	globals	18	60	0	20	25	30	1	2	1	1500	1	1	1	1	1	1	1	1	1	1	1	1	1	1	0	0	0	0	0	0	0	0	0	0	0	0	0	0	21	0	1	2	3	4	5	6	7
140127_1218	1	subjects	Period	Subject	Group	Profit	TotalProfit	Participate	X	p_1	p_2	P	Z	coin	attend	r1	P_info	TimeWPgJnOK	rank	partner	Team	TimeOKUEOK	X_partner	i	r2	profit_part1	profit_part2	TimeOKPgPQOK	final_profit	TimeWIOK
140127_1218	1	subjects	18	1	1	45	363	0	0	0.2	0.9	0.18	0	45	1	0.0695948	1	-	12	4	6	26	10	22	0.0340973	363	0	1	-	-
140127_1218	1	subjects	18	2	1	19	394	0	1	0.2	0.2	0.04	1	19	1	0.980952	1	-	1	8	1	28	0	22	0.8099	394	0	3	-	-
140127_1218	1	subjects	18	3	1	0	382	0	20	0.99	0.2	0.198	1	0	1	0.647905	1	-	5	11	3	10	1	22	0.281699	382	0	0	-	-
140127_1218	1	subjects	18	4	1	35	419	0	10	0.9	0.2	0.18	0	35	1	0.0794419	1	-	11	1	6	17	0	22	0.0340973	419	0	0	-	-
140127_1218	1	subjects	18	5	1	31	465	0	14	0.95	0.2	0.19	0	31	1	0.228624	1	-	8	7	4	26	0	22	0.0710079	465	0	1	-	-
140127_1218	1	subjects	18	6	1	19	277	0	1	0.2	0.2	0.04	1	19	1	0.702859	1	-	4	12	2	30	0	22	0.769303	277	0	0	-	-
140127_1218	1	subjects	18	7	1	45	469	0	0	0.2	0.95	0.19	0	45	1	0.369673	1	-	7	5	4	28	14	22	0.0710079	469	0	7	-	-
140127_1218	1	subjects	18	8	1	20	348	0	0	0.2	0.2	0.04	1	20	1	0.943609	1	-	2	2	1	16	1	22	0.8099	348	0	0	-	-
140127_1218	1	subjects	18	9	1	0	373	0	20	0.99	0.2	0.198	1	0	1	0.201574	1	-	9	10	5	24	0	22	0.853044	373	0	4	-	-
140127_1218	1	subjects	18	10	1	20	371	0	0	0.2	0.99	0.198	1	20	1	0.180834	1	-	10	9	5	30	20	22	0.853044	371	0	8	-	-
140127_1218	1	subjects	18	11	1	19	442	0	1	0.2	0.99	0.198	1	19	1	0.627875	1	-	6	3	3	30	20	22	0.281699	442	0	6	-	-
140127_1218	1	subjects	18	12	1	20	398	0	0	0.2	0.2	0.04	1	20	1	0.872301	1	-	3	6	2	24	1	22	0.769303	398	0	5	-	-
140127_1218	1	globals	Period	NumPeriods	RepeatTreatment	Y	W	Part1_last	P_Series	P_Parallel	P_type	AttendReward	P_Info[1]	P_Info[2]	P_Info[3]	P_Info[4]	P_Info[5]	P_Info[6]	P_Info[7]	P_Info[8]	P_Info[9]	P_Info[10]	P_Info[11]	P_Info[12]	P_Info[13]	P_Info[14]	P_Info[15]	P_Info[16]	P_Info[17]	P_Info[18]	P_Info[19]	P_Info[20]	P_Info[21]	P_Info[22]	P_Info[23]	P_Info[24]	P_Info[25]	P_Info[26]	P_Info[27]	P_Info[28]	X_size	X_list[1]	X_list[2]	X_list[3]	X_list[4]	X_list[5]	X_list[6]	X_list[7]	X_list[8]
140127_1218	1	globals	19	60	0	20	25	30	1	2	1	1500	1	1	1	1	1	1	1	1	1	1	1	1	1	1	0	0	0	0	0	0	0	0	0	0	0	0	0	0	21	0	1	2	3	4	5	6	7
140127_1218	1	subjects	Period	Subject	Group	Profit	TotalProfit	Participate	X	p_1	p_2	P	Z	coin	attend	r1	P_info	TimeWPgJnOK	rank	partner	Team	TimeOKUEOK	X_partner	i	r2	profit_part1	profit_part2	TimeOKPgPQOK	final_profit	TimeWIOK
140127_1218	1	subjects	19	1	1	10	373	0	10	0.9	0.2	0.18	1	10	1	0.157831	1	-	7	9	4	29	1	22	0.536552	373	0	7	-	-
140127_1218	1	subjects	19	2	1	20	414	0	0	0.2	0.9	0.18	1	20	1	0.105404	1	-	9	12	5	27	7	22	0.316655	414	0	3	-	-
140127_1218	1	subjects	19	3	1	35	417	0	10	0.9	0.2	0.18	0	35	1	0.344349	1	-	6	11	3	22	1	22	0.133757	417	0	0	-	-
140127_1218	1	subjects	19	4	1	10	429	0	10	0.9	0.2	0.18	1	10	1	0.643491	1	-	2	8	1	23	0	22	0.277032	429	0	0	-	-
140127_1218	1	subjects	19	5	1	8	473	0	12	0.95	0.2	0.19	1	8	1	0.524493	1	-	4	10	2	26	0	22	0.862517	473	0	0	-	-
140127_1218	1	subjects	19	6	1	19	296	0	1	0.2	0.2	0.04	1	19	1	0.0131637	1	-	12	7	6	29	0	22	0.55898	296	0	0	-	-
140127_1218	1	subjects	19	7	1	20	489	0	0	0.2	0.2	0.04	1	20	1	0.0589848	1	-	11	6	6	29	1	22	0.55898	489	0	4	-	-
140127_1218	1	subjects	19	8	1	20	368	0	0	0.2	0.9	0.18	1	20	1	0.665198	1	-	1	4	1	28	10	22	0.277032	368	0	3	-	-
140127_1218	1	subjects	19	9	1	19	392	0	1	0.2	0.9	0.18	1	19	1	0.114498	1	-	8	1	4	24	10	22	0.536552	392	0	5	-	-
140127_1218	1	subjects	19	10	1	20	391	0	0	0.2	0.95	0.19	1	20	1	0.613377	1	-	3	5	2	19	12	22	0.862517	391	0	7	-	-
140127_1218	1	subjects	19	11	1	44	486	0	1	0.2	0.9	0.18	0	44	1	0.389237	1	-	5	3	3	29	10	22	0.133757	486	0	7	-	-
140127_1218	1	subjects	19	12	1	13	411	0	7	0.9	0.2	0.18	1	13	1	0.101364	1	-	10	2	5	29	0	22	0.316655	411	0	5	-	-
140127_1218	1	globals	Period	NumPeriods	RepeatTreatment	Y	W	Part1_last	P_Series	P_Parallel	P_type	AttendReward	P_Info[1]	P_Info[2]	P_Info[3]	P_Info[4]	P_Info[5]	P_Info[6]	P_Info[7]	P_Info[8]	P_Info[9]	P_Info[10]	P_Info[11]	P_Info[12]	P_Info[13]	P_Info[14]	P_Info[15]	P_Info[16]	P_Info[17]	P_Info[18]	P_Info[19]	P_Info[20]	P_Info[21]	P_Info[22]	P_Info[23]	P_Info[24]	P_Info[25]	P_Info[26]	P_Info[27]	P_Info[28]	X_size	X_list[1]	X_list[2]	X_list[3]	X_list[4]	X_list[5]	X_list[6]	X_list[7]	X_list[8]
140127_1218	1	globals	20	60	0	20	25	30	1	2	1	1500	1	1	1	1	1	1	1	1	1	1	1	1	1	1	0	0	0	0	0	0	0	0	0	0	0	0	0	0	21	0	1	2	3	4	5	6	7
140127_1218	1	subjects	Period	Subject	Group	Profit	TotalProfit	Participate	X	p_1	p_2	P	Z	coin	attend	r1	P_info	TimeWPgJnOK	rank	partner	Team	TimeOKUEOK	X_partner	i	r2	profit_part1	profit_part2	TimeOKPgPQOK	final_profit	TimeWIOK
140127_1218	1	subjects	20	1	1	10	383	0	10	0.9	0.2	0.18	1	10	1	0.187268	1	-	8	6	4	28	1	22	0.601016	383	0	0	-	-
140127_1218	1	subjects	20	2	1	14	428	0	6	0.9	0.2	0.18	1	14	1	0.780664	1	-	2	9	1	27	1	22	0.837511	428	0	3	-	-
140127_1218	1	subjects	20	3	1	44	461	0	1	0.2	0.95	0.19	0	44	1	0.0332932	1	-	11	5	6	12	15	22	0.173951	461	0	0	-	-
140127_1218	1	subjects	20	4	1	10	439	0	10	0.9	0.2	0.18	1	10	1	0.408801	1	-	5	11	3	19	1	22	0.323183	439	0	1	-	-
140127_1218	1	subjects	20	5	1	30	503	0	15	0.95	0.2	0.19	0	30	1	0.0115528	1	-	12	3	6	29	1	22	0.173951	503	0	0	-	-
140127_1218	1	subjects	20	6	1	19	315	0	1	0.2	0.9	0.18	1	19	1	0.236711	1	-	7	1	4	13	10	22	0.601016	315	0	0	-	-
140127_1218	1	subjects	20	7	1	20	509	0	0	0.2	0.2	0.04	1	20	1	0.675661	1	-	4	8	2	27	0	22	0.419204	509	0	6	-	-
140127_1218	1	subjects	20	8	1	20	388	0	0	0.2	0.2	0.04	1	20	1	0.712652	1	-	3	7	2	28	0	22	0.419204	388	0	0	-	-
140127_1218	1	subjects	20	9	1	19	411	0	1	0.2	0.9	0.18	1	19	1	0.837546	1	-	1	2	1	26	6	22	0.837511	411	0	5	-	-
140127_1218	1	subjects	20	10	1	20	411	0	0	0.2	0.95	0.19	1	20	1	0.0347271	1	-	10	12	5	29	13	22	0.579117	411	0	8	-	-
140127_1218	1	subjects	20	11	1	19	505	0	1	0.2	0.9	0.18	1	19	1	0.389099	1	-	6	4	3	28	10	22	0.323183	505	0	6	-	-
140127_1218	1	subjects	20	12	1	7	418	0	13	0.95	0.2	0.19	1	7	1	0.0531866	1	-	9	10	5	26	0	22	0.579117	418	0	6	-	-
140127_1218	1	globals	Period	NumPeriods	RepeatTreatment	Y	W	Part1_last	P_Series	P_Parallel	P_type	AttendReward	P_Info[1]	P_Info[2]	P_Info[3]	P_Info[4]	P_Info[5]	P_Info[6]	P_Info[7]	P_Info[8]	P_Info[9]	P_Info[10]	P_Info[11]	P_Info[12]	P_Info[13]	P_Info[14]	P_Info[15]	P_Info[16]	P_Info[17]	P_Info[18]	P_Info[19]	P_Info[20]	P_Info[21]	P_Info[22]	P_Info[23]	P_Info[24]	P_Info[25]	P_Info[26]	P_Info[27]	P_Info[28]	X_size	X_list[1]	X_list[2]	X_list[3]	X_list[4]	X_list[5]	X_list[6]	X_list[7]	X_list[8]
140127_1218	1	globals	21	60	0	20	25	30	1	2	1	1500	1	1	1	1	1	1	1	1	1	1	1	1	1	1	0	0	0	0	0	0	0	0	0	0	0	0	0	0	21	0	1	2	3	4	5	6	7
140127_1218	1	subjects	Period	Subject	Group	Profit	TotalProfit	Participate	X	p_1	p_2	P	Z	coin	attend	r1	P_info	TimeWPgJnOK	rank	partner	Team	TimeOKUEOK	X_partner	i	r2	profit_part1	profit_part2	TimeOKPgPQOK	final_profit	TimeWIOK
140127_1218	1	subjects	21	1	1	20	403	0	0	0.2	0.9	0.18	1	20	1	0.470223	1	-	9	4	5	26	8	22	0.656929	403	0	0	-	-
140127_1218	1	subjects	21	2	1	16	444	0	4	0.6	0.2	0.12	1	16	1	0.630539	1	-	6	6	3	26	1	22	0.685858	444	0	3	-	-
140127_1218	1	subjects	21	3	1	20	481	0	0	0.2	0.2	0.04	1	20	1	0.852777	1	-	2	9	1	16	1	22	0.179147	481	0	0	-	-
140127_1218	1	subjects	21	4	1	12	451	0	8	0.9	0.2	0.18	1	12	1	0.32502	1	-	10	1	5	25	0	22	0.656929	451	0	0	-	-
140127_1218	1	subjects	21	5	1	10	513	0	10	0.9	0.2	0.18	1	10	1	0.735411	1	-	3	8	2	22	0	22	0.489899	513	0	0	-	-
140127_1218	1	subjects	21	6	1	19	334	0	1	0.2	0.6	0.12	1	19	1	0.709129	1	-	5	2	3	29	4	22	0.685858	334	0	0	-	-
140127_1218	1	subjects	21	7	1	45	554	0	0	0.2	0.9	0.18	0	45	1	0.215694	1	-	11	10	6	26	9	22	0.103726	554	0	7	-	-
140127_1218	1	subjects	21	8	1	20	408	0	0	0.2	0.9	0.18	1	20	1	0.718695	1	-	4	5	2	30	10	22	0.489899	408	0	3	-	-
140127_1218	1	subjects	21	9	1	19	430	0	1	0.2	0.2	0.04	1	19	1	0.95394	1	-	1	3	1	26	0	22	0.179147	430	0	7	-	-
140127_1218	1	subjects	21	10	1	36	447	0	9	0.9	0.2	0.18	0	36	1	0.145696	1	-	12	7	6	30	0	22	0.103726	447	0	7	-	-
140127_1218	1	subjects	21	11	1	19	524	0	1	0.2	0.2	0.04	1	19	1	0.555611	1	-	8	12	4	29	0	22	0.908026	524	0	4	-	-
140127_1218	1	subjects	21	12	1	20	438	0	0	0.2	0.2	0.04	1	20	1	0.617738	1	-	7	11	4	29	1	22	0.908026	438	0	7	-	-
140127_1218	1	globals	Period	NumPeriods	RepeatTreatment	Y	W	Part1_last	P_Series	P_Parallel	P_type	AttendReward	P_Info[1]	P_Info[2]	P_Info[3]	P_Info[4]	P_Info[5]	P_Info[6]	P_Info[7]	P_Info[8]	P_Info[9]	P_Info[10]	P_Info[11]	P_Info[12]	P_Info[13]	P_Info[14]	P_Info[15]	P_Info[16]	P_Info[17]	P_Info[18]	P_Info[19]	P_Info[20]	P_Info[21]	P_Info[22]	P_Info[23]	P_Info[24]	P_Info[25]	P_Info[26]	P_Info[27]	P_Info[28]	X_size	X_list[1]	X_list[2]	X_list[3]	X_list[4]	X_list[5]	X_list[6]	X_list[7]	X_list[8]
140127_1218	1	globals	22	60	0	20	25	30	1	2	1	1500	1	1	1	1	1	1	1	1	1	1	1	1	1	1	0	0	0	0	0	0	0	0	0	0	0	0	0	0	21	0	1	2	3	4	5	6	7
140127_1218	1	subjects	Period	Subject	Group	Profit	TotalProfit	Participate	X	p_1	p_2	P	Z	coin	attend	r1	P_info	TimeWPgJnOK	rank	partner	Team	TimeOKUEOK	X_partner	i	r2	profit_part1	profit_part2	TimeOKPgPQOK	final_profit	TimeWIOK
140127_1218	1	subjects	22	1	1	15	418	0	5	0.6	0.2	0.12	1	15	1	0.420045	1	-	5	11	3	15	1	22	0.9932	418	0	9	-	-
140127_1218	1	subjects	22	2	1	9	453	0	11	0.9	0.2	0.18	1	9	1	0.0495517	1	-	10	3	5	27	0	22	0.477234	453	0	3	-	-
140127_1218	1	subjects	22	3	1	20	501	0	0	0.2	0.9	0.18	1	20	1	0.136887	1	-	9	2	5	28	11	22	0.477234	501	0	0	-	-
140127_1218	1	subjects	22	4	1	8	459	0	12	0.95	0.2	0.19	1	8	1	0.945435	1	-	2	8	1	22	0	22	0.281549	459	0	0	-	-
140127_1218	1	subjects	22	5	1	12	525	0	8	0.9	0.2	0.18	1	12	1	0.243288	1	-	7	7	4	29	0	22	0.254593	525	0	0	-	-
140127_1218	1	subjects	22	6	1	19	353	0	1	0.2	0.6	0.12	1	19	1	0.0119406	1	-	12	12	6	4	4	22	0.161202	353	0	6	-	-
140127_1218	1	subjects	22	7	1	20	574	0	0	0.2	0.9	0.18	1	20	1	0.219433	1	-	8	5	4	30	8	22	0.254593	574	0	6	-	-
140127_1218	1	subjects	22	8	1	20	428	0	0	0.2	0.95	0.19	1	20	1	0.954483	1	-	1	4	1	30	12	22	0.281549	428	0	1	-	-
140127_1218	1	subjects	22	9	1	19	449	0	1	0.2	0.9	0.18	1	19	1	0.780981	1	-	3	10	2	27	9	22	0.375396	449	0	5	-	-
140127_1218	1	subjects	22	10	1	11	458	0	9	0.9	0.2	0.18	1	11	1	0.741083	1	-	4	9	2	27	1	22	0.375396	458	0	9	-	-
140127_1218	1	subjects	22	11	1	19	543	0	1	0.2	0.6	0.12	1	19	1	0.374544	1	-	6	1	3	29	5	22	0.9932	543	0	8	-	-
140127_1218	1	subjects	22	12	1	16	454	0	4	0.6	0.2	0.12	1	16	1	0.0296813	1	-	11	6	6	30	1	22	0.161202	454	0	6	-	-
140127_1218	1	globals	Period	NumPeriods	RepeatTreatment	Y	W	Part1_last	P_Series	P_Parallel	P_type	AttendReward	P_Info[1]	P_Info[2]	P_Info[3]	P_Info[4]	P_Info[5]	P_Info[6]	P_Info[7]	P_Info[8]	P_Info[9]	P_Info[10]	P_Info[11]	P_Info[12]	P_Info[13]	P_Info[14]	P_Info[15]	P_Info[16]	P_Info[17]	P_Info[18]	P_Info[19]	P_Info[20]	P_Info[21]	P_Info[22]	P_Info[23]	P_Info[24]	P_Info[25]	P_Info[26]	P_Info[27]	P_Info[28]	X_size	X_list[1]	X_list[2]	X_list[3]	X_list[4]	X_list[5]	X_list[6]	X_list[7]	X_list[8]
140127_1218	1	globals	23	60	0	20	25	30	1	2	1	1500	1	1	1	1	1	1	1	1	1	1	1	1	1	1	0	0	0	0	0	0	0	0	0	0	0	0	0	0	21	0	1	2	3	4	5	6	7
140127_1218	1	subjects	Period	Subject	Group	Profit	TotalProfit	Participate	X	p_1	p_2	P	Z	coin	attend	r1	P_info	TimeWPgJnOK	rank	partner	Team	TimeOKUEOK	X_partner	i	r2	profit_part1	profit_part2	TimeOKPgPQOK	final_profit	TimeWIOK
140127_1218	1	subjects	23	1	1	35	453	0	10	0.9	0.95	0.855	0	35	1	0.283342	1	-	7	12	4	27	16	22	0.704909	453	0	6	-	-
140127_1218	1	subjects	23	2	1	20	473	0	0	0.2	0.2	0.04	1	20	1	0.900809	1	-	3	11	2	30	1	22	0.568171	473	0	4	-	-
140127_1218	1	subjects	23	3	1	9	510	0	11	0.9	0.2	0.18	1	9	1	0.181177	1	-	9	9	5	18	1	22	0.816154	510	0	0	-	-
140127_1218	1	subjects	23	4	1	37	496	0	8	0.9	0.2	0.18	0	37	1	0.719658	1	-	5	7	3	25	0	22	0.00568156	496	0	0	-	-
140127_1218	1	subjects	23	5	1	20	545	0	0	0.2	0.2	0.04	1	20	1	0.10551	1	-	11	10	6	25	0	22	0.071685	545	0	0	-	-
140127_1218	1	subjects	23	6	1	19	372	0	1	0.2	0.2	0.04	1	19	1	0.996201	1	-	1	8	1	2	1	22	0.95276	372	0	3	-	-
140127_1218	1	subjects	23	7	1	45	619	0	0	0.2	0.9	0.18	0	45	1	0.669675	1	-	6	4	3	28	8	22	0.00568156	619	0	4	-	-
140127_1218	1	subjects	23	8	1	19	447	0	1	0.2	0.2	0.04	1	19	1	0.931777	1	-	2	6	1	28	1	22	0.95276	447	0	3	-	-
140127_1218	1	subjects	23	9	1	19	468	0	1	0.2	0.9	0.18	1	19	1	0.141828	1	-	10	3	5	25	11	22	0.816154	468	0	7	-	-
140127_1218	1	subjects	23	10	1	20	478	0	0	0.2	0.2	0.04	1	20	1	0.000938953	1	-	12	5	6	29	0	22	0.071685	478	0	7	-	-
140127_1218	1	subjects	23	11	1	19	562	0	1	0.2	0.2	0.04	1	19	1	0.762579	1	-	4	2	2	29	0	22	0.568171	562	0	8	-	-
140127_1218	1	subjects	23	12	1	29	483	0	16	0.95	0.9	0.855	0	29	1	0.237883	1	-	8	1	4	25	10	22	0.704909	483	0	0	-	-
140127_1218	1	globals	Period	NumPeriods	RepeatTreatment	Y	W	Part1_last	P_Series	P_Parallel	P_type	AttendReward	P_Info[1]	P_Info[2]	P_Info[3]	P_Info[4]	P_Info[5]	P_Info[6]	P_Info[7]	P_Info[8]	P_Info[9]	P_Info[10]	P_Info[11]	P_Info[12]	P_Info[13]	P_Info[14]	P_Info[15]	P_Info[16]	P_Info[17]	P_Info[18]	P_Info[19]	P_Info[20]	P_Info[21]	P_Info[22]	P_Info[23]	P_Info[24]	P_Info[25]	P_Info[26]	P_Info[27]	P_Info[28]	X_size	X_list[1]	X_list[2]	X_list[3]	X_list[4]	X_list[5]	X_list[6]	X_list[7]	X_list[8]
140127_1218	1	globals	24	60	0	20	25	30	1	2	1	1500	1	1	1	1	1	1	1	1	1	1	1	1	1	1	0	0	0	0	0	0	0	0	0	0	0	0	0	0	21	0	1	2	3	4	5	6	7
140127_1218	1	subjects	Period	Subject	Group	Profit	TotalProfit	Participate	X	p_1	p_2	P	Z	coin	attend	r1	P_info	TimeWPgJnOK	rank	partner	Team	TimeOKUEOK	X_partner	i	r2	profit_part1	profit_part2	TimeOKPgPQOK	final_profit	TimeWIOK
140127_1218	1	subjects	24	1	1	7	460	0	13	0.95	0.2	0.19	1	7	1	0.398777	1	-	8	4	4	28	0	22	0.718215	460	0	5	-	-
140127_1218	1	subjects	24	2	1	20	493	0	0	0.2	0.2	0.04	1	20	1	0.292441	1	-	9	10	5	29	0	22	0.0407139	493	0	3	-	-
140127_1218	1	subjects	24	3	1	20	530	0	0	0.2	0.9	0.18	1	20	1	0.0540383	1	-	12	12	6	18	9	22	0.898289	530	0	0	-	-
140127_1218	1	subjects	24	4	1	20	516	0	0	0.2	0.95	0.19	1	20	1	0.402689	1	-	7	1	4	23	13	22	0.718215	516	0	0	-	-
140127_1218	1	subjects	24	5	1	20	565	0	0	0.2	0.2	0.04	1	20	1	0.780937	1	-	5	9	3	28	1	22	0.15868	565	0	0	-	-
140127_1218	1	subjects	24	6	1	19	391	0	1	0.2	0.2	0.04	1	19	1	0.810122	1	-	4	8	2	8	0	22	0.514902	391	0	0	-	-
140127_1218	1	subjects	24	7	1	20	639	0	0	0.2	0.2	0.04	1	20	1	0.989008	1	-	1	11	1	28	1	22	0.616245	639	0	7	-	-
140127_1218	1	subjects	24	8	1	20	467	0	0	0.2	0.2	0.04	1	20	1	0.874093	1	-	3	6	2	29	1	22	0.514902	467	0	3	-	-
140127_1218	1	subjects	24	9	1	19	487	0	1	0.2	0.2	0.04	1	19	1	0.57353	1	-	6	5	3	25	0	22	0.15868	487	0	5	-	-
140127_1218	1	subjects	24	10	1	20	498	0	0	0.2	0.2	0.04	1	20	1	0.279163	1	-	10	2	5	30	0	22	0.0407139	498	0	9	-	-
140127_1218	1	subjects	24	11	1	19	581	0	1	0.2	0.2	0.04	1	19	1	0.890386	1	-	2	7	1	28	0	22	0.616245	581	0	7	-	-
140127_1218	1	subjects	24	12	1	11	494	0	9	0.9	0.2	0.18	1	11	1	0.221962	1	-	11	3	6	27	0	22	0.898289	494	0	8	-	-
140127_1218	1	globals	Period	NumPeriods	RepeatTreatment	Y	W	Part1_last	P_Series	P_Parallel	P_type	AttendReward	P_Info[1]	P_Info[2]	P_Info[3]	P_Info[4]	P_Info[5]	P_Info[6]	P_Info[7]	P_Info[8]	P_Info[9]	P_Info[10]	P_Info[11]	P_Info[12]	P_Info[13]	P_Info[14]	P_Info[15]	P_Info[16]	P_Info[17]	P_Info[18]	P_Info[19]	P_Info[20]	P_Info[21]	P_Info[22]	P_Info[23]	P_Info[24]	P_Info[25]	P_Info[26]	P_Info[27]	P_Info[28]	X_size	X_list[1]	X_list[2]	X_list[3]	X_list[4]	X_list[5]	X_list[6]	X_list[7]	X_list[8]
140127_1218	1	globals	25	60	0	20	25	30	1	2	1	1500	1	1	1	1	1	1	1	1	1	1	1	1	1	1	0	0	0	0	0	0	0	0	0	0	0	0	0	0	21	0	1	2	3	4	5	6	7
140127_1218	1	subjects	Period	Subject	Group	Profit	TotalProfit	Participate	X	p_1	p_2	P	Z	coin	attend	r1	P_info	TimeWPgJnOK	rank	partner	Team	TimeOKUEOK	X_partner	i	r2	profit_part1	profit_part2	TimeOKPgPQOK	final_profit	TimeWIOK
140127_1218	1	subjects	25	1	1	35	495	0	10	0.9	0.9	0.81	0	35	1	0.954791	1	-	1	3	1	29	10	22	0.514126	495	0	0	-	-
140127_1218	1	subjects	25	2	1	16	509	0	4	0.6	0.2	0.12	1	16	1	0.542083	1	-	7	6	4	28	1	22	0.848595	509	0	2	-	-
140127_1218	1	subjects	25	3	1	35	565	0	10	0.9	0.9	0.81	0	35	1	0.921875	1	-	2	1	1	20	10	22	0.514126	565	0	0	-	-
140127_1218	1	subjects	25	4	1	12	528	0	8	0.9	0.2	0.18	1	12	1	0.256984	1	-	11	10	6	27	0	22	0.901641	528	0	0	-	-
140127_1218	1	subjects	25	5	1	41	606	0	4	0.6	0.2	0.12	0	41	1	0.314878	1	-	9	9	5	27	1	22	0.0681596	606	0	0	-	-
140127_1218	1	subjects	25	6	1	19	410	0	1	0.2	0.6	0.12	1	19	1	0.317152	1	-	8	2	4	29	4	22	0.848595	410	0	9	-	-
140127_1218	1	subjects	25	7	1	20	659	0	0	0.2	0.9	0.18	1	20	1	0.787817	1	-	5	12	3	30	7	22	0.456449	659	0	8	-	-
140127_1218	1	subjects	25	8	1	20	487	0	0	0.2	0.2	0.04	1	20	1	0.909667	1	-	3	11	2	26	1	22	0.0726859	487	0	1	-	-
140127_1218	1	subjects	25	9	1	44	531	0	1	0.2	0.6	0.12	0	44	1	0.304092	1	-	10	5	5	27	4	22	0.0681596	531	0	5	-	-
140127_1218	1	subjects	25	10	1	20	518	0	0	0.2	0.9	0.18	1	20	1	0.206932	1	-	12	4	6	22	8	22	0.901641	518	0	9	-	-
140127_1218	1	subjects	25	11	1	19	600	0	1	0.2	0.2	0.04	1	19	1	0.872051	1	-	4	8	2	28	0	22	0.0726859	600	0	4	-	-
140127_1218	1	subjects	25	12	1	13	507	0	7	0.9	0.2	0.18	1	13	1	0.75038	1	-	6	7	3	22	0	22	0.456449	507	0	5	-	-
140127_1218	1	globals	Period	NumPeriods	RepeatTreatment	Y	W	Part1_last	P_Series	P_Parallel	P_type	AttendReward	P_Info[1]	P_Info[2]	P_Info[3]	P_Info[4]	P_Info[5]	P_Info[6]	P_Info[7]	P_Info[8]	P_Info[9]	P_Info[10]	P_Info[11]	P_Info[12]	P_Info[13]	P_Info[14]	P_Info[15]	P_Info[16]	P_Info[17]	P_Info[18]	P_Info[19]	P_Info[20]	P_Info[21]	P_Info[22]	P_Info[23]	P_Info[24]	P_Info[25]	P_Info[26]	P_Info[27]	P_Info[28]	X_size	X_list[1]	X_list[2]	X_list[3]	X_list[4]	X_list[5]	X_list[6]	X_list[7]	X_list[8]
140127_1218	1	globals	26	60	0	20	25	30	1	2	1	1500	1	1	1	1	1	1	1	1	1	1	1	1	1	1	0	0	0	0	0	0	0	0	0	0	0	0	0	0	21	0	1	2	3	4	5	6	7
140127_1218	1	subjects	Period	Subject	Group	Profit	TotalProfit	Participate	X	p_1	p_2	P	Z	coin	attend	r1	P_info	TimeWPgJnOK	rank	partner	Team	TimeOKUEOK	X_partner	i	r2	profit_part1	profit_part2	TimeOKPgPQOK	final_profit	TimeWIOK
140127_1218	1	subjects	26	1	1	10	505	0	10	0.9	0.2	0.18	1	10	1	0.0583411	1	-	11	4	6	25	0	22	0.641418	505	0	7	-	-
140127_1218	1	subjects	26	2	1	17	526	0	3	0.6	0.2	0.12	1	17	1	0.402693	1	-	9	6	5	29	1	22	0.323471	526	0	1	-	-
140127_1218	1	subjects	26	3	1	34	599	0	11	0.9	0.95	0.855	0	34	1	0.551348	1	-	8	12	4	-107	14	22	0.228182	599	0	0	-	-
140127_1218	1	subjects	26	4	1	20	548	0	0	0.2	0.9	0.18	1	20	1	0.0392279	1	-	12	1	6	23	10	22	0.641418	548	0	0	-	-
140127_1218	1	subjects	26	5	1	18	624	0	2	0.6	0.2	0.12	1	18	1	0.602771	1	-	6	9	3	29	1	22	0.932873	624	0	0	-	-
140127_1218	1	subjects	26	6	1	19	429	0	1	0.2	0.6	0.12	1	19	1	0.339183	1	-	10	2	5	27	3	22	0.323471	429	0	0	-	-
140127_1218	1	subjects	26	7	1	20	679	0	0	0.2	0.2	0.04	1	20	1	0.839862	1	-	3	11	2	29	0	22	0.487241	679	0	5	-	-
140127_1218	1	subjects	26	8	1	20	507	0	0	0.2	0.2	0.04	1	20	1	0.89797	1	-	1	10	1	29	0	22	0.220021	507	0	0	-	-
140127_1218	1	subjects	26	9	1	19	550	0	1	0.2	0.6	0.12	1	19	1	0.671926	1	-	5	5	3	24	2	22	0.932873	550	0	6	-	-
140127_1218	1	subjects	26	10	1	20	538	0	0	0.2	0.2	0.04	1	20	1	0.882386	1	-	2	8	1	18	0	22	0.220021	538	0	7	-	-
140127_1218	1	subjects	26	11	1	20	620	0	0	0.2	0.2	0.04	1	20	1	0.805179	1	-	4	7	2	29	0	22	0.487241	620	0	1	-	-
140127_1218	1	subjects	26	12	1	31	538	0	14	0.95	0.9	0.855	0	31	1	0.569018	1	-	7	3	4	28	11	22	0.228182	538	0	3	-	-
140127_1218	1	globals	Period	NumPeriods	RepeatTreatment	Y	W	Part1_last	P_Series	P_Parallel	P_type	AttendReward	P_Info[1]	P_Info[2]	P_Info[3]	P_Info[4]	P_Info[5]	P_Info[6]	P_Info[7]	P_Info[8]	P_Info[9]	P_Info[10]	P_Info[11]	P_Info[12]	P_Info[13]	P_Info[14]	P_Info[15]	P_Info[16]	P_Info[17]	P_Info[18]	P_Info[19]	P_Info[20]	P_Info[21]	P_Info[22]	P_Info[23]	P_Info[24]	P_Info[25]	P_Info[26]	P_Info[27]	P_Info[28]	X_size	X_list[1]	X_list[2]	X_list[3]	X_list[4]	X_list[5]	X_list[6]	X_list[7]	X_list[8]
140127_1218	1	globals	27	60	0	20	25	30	1	2	1	1500	1	1	1	1	1	1	1	1	1	1	1	1	1	1	0	0	0	0	0	0	0	0	0	0	0	0	0	0	21	0	1	2	3	4	5	6	7
140127_1218	1	subjects	Period	Subject	Group	Profit	TotalProfit	Participate	X	p_1	p_2	P	Z	coin	attend	r1	P_info	TimeWPgJnOK	rank	partner	Team	TimeOKUEOK	X_partner	i	r2	profit_part1	profit_part2	TimeOKPgPQOK	final_profit	TimeWIOK
140127_1218	1	subjects	27	1	1	14	519	0	6	0.9	0.2	0.18	1	14	1	0.630949	1	-	10	8	5	25	0	22	0.341683	519	0	0	-	-
140127_1218	1	subjects	27	2	1	1	527	0	19	0.99	0.2	0.198	1	1	1	0.988244	1	-	1	4	1	30	0	22	0.4107	527	0	2	-	-
140127_1218	1	subjects	27	3	1	9	608	0	11	0.9	0.2	0.18	1	9	1	0.78091	1	-	5	5	3	20	0	22	0.701398	608	0	0	-	-
140127_1218	1	subjects	27	4	1	20	568	0	0	0.2	0.99	0.198	1	20	1	0.887401	1	-	2	2	1	25	19	22	0.4107	568	0	0	-	-
140127_1218	1	subjects	27	5	1	20	644	0	0	0.2	0.9	0.18	1	20	1	0.697071	1	-	6	3	3	27	11	22	0.701398	644	0	0	-	-
140127_1218	1	subjects	27	6	1	19	448	0	1	0.2	0.9	0.18	1	19	1	0.796775	1	-	4	12	2	30	10	22	0.896607	448	0	0	-	-
140127_1218	1	subjects	27	7	1	20	699	0	0	0.2	0.2	0.04	1	20	1	0.665212	1	-	8	10	4	28	0	22	0.888145	699	0	7	-	-
140127_1218	1	subjects	27	8	1	20	527	0	0	0.2	0.9	0.18	1	20	1	0.643583	1	-	9	1	5	30	6	22	0.341683	527	0	3	-	-
140127_1218	1	subjects	27	9	1	44	594	0	1	0.2	0.2	0.04	0	44	1	0.597898	1	-	11	11	6	3	0	22	0.00490781	594	0	4	-	-
140127_1218	1	subjects	27	10	1	20	558	0	0	0.2	0.2	0.04	1	20	1	0.696569	1	-	7	7	4	28	0	22	0.888145	558	0	8	-	-
140127_1218	1	subjects	27	11	1	45	665	0	0	0.2	0.2	0.04	0	45	1	0.0517184	1	-	12	9	6	29	1	22	0.00490781	665	0	4	-	-
140127_1218	1	subjects	27	12	1	10	548	0	10	0.9	0.2	0.18	1	10	1	0.862956	1	-	3	6	2	20	1	22	0.896607	548	0	7	-	-
140127_1218	1	globals	Period	NumPeriods	RepeatTreatment	Y	W	Part1_last	P_Series	P_Parallel	P_type	AttendReward	P_Info[1]	P_Info[2]	P_Info[3]	P_Info[4]	P_Info[5]	P_Info[6]	P_Info[7]	P_Info[8]	P_Info[9]	P_Info[10]	P_Info[11]	P_Info[12]	P_Info[13]	P_Info[14]	P_Info[15]	P_Info[16]	P_Info[17]	P_Info[18]	P_Info[19]	P_Info[20]	P_Info[21]	P_Info[22]	P_Info[23]	P_Info[24]	P_Info[25]	P_Info[26]	P_Info[27]	P_Info[28]	X_size	X_list[1]	X_list[2]	X_list[3]	X_list[4]	X_list[5]	X_list[6]	X_list[7]	X_list[8]
140127_1218	1	globals	28	60	0	20	25	30	1	2	1	1500	1	1	1	1	1	1	1	1	1	1	1	1	1	1	0	0	0	0	0	0	0	0	0	0	0	0	0	0	21	0	1	2	3	4	5	6	7
140127_1218	1	subjects	Period	Subject	Group	Profit	TotalProfit	Participate	X	p_1	p_2	P	Z	coin	attend	r1	P_info	TimeWPgJnOK	rank	partner	Team	TimeOKUEOK	X_partner	i	r2	profit_part1	profit_part2	TimeOKPgPQOK	final_profit	TimeWIOK
140127_1218	1	subjects	28	1	1	20	539	0	0	0.2	0.2	0.04	1	20	1	0.178108	1	-	9	10	5	30	0	22	0.5716	539	0	2	-	-
140127_1218	1	subjects	28	2	1	25	552	0	20	0.99	0.9	0.891	0	25	1	0.559044	1	-	6	4	3	28	8	22	0.177386	552	0	3	-	-
140127_1218	1	subjects	28	3	1	34	642	0	11	0.9	0.99	0.891	0	34	1	0.849281	1	-	2	9	1	0	19	22	0.757403	642	0	0	-	-
140127_1218	1	subjects	28	4	1	37	605	0	8	0.9	0.99	0.891	0	37	1	0.577312	1	-	5	2	3	23	20	22	0.177386	605	0	0	-	-
140127_1218	1	subjects	28	5	1	19	663	0	1	0.2	0.2	0.04	1	19	1	0.214791	1	-	8	8	4	25	0	22	0.995727	663	0	0	-	-
140127_1218	1	subjects	28	6	1	19	467	0	1	0.2	0.2	0.04	1	19	1	0.830243	1	-	3	12	2	17	1	22	0.874789	467	0	5	-	-
140127_1218	1	subjects	28	7	1	20	719	0	0	0.2	0.2	0.04	1	20	1	0.0591899	1	-	12	11	6	28	1	22	0.587098	719	0	7	-	-
140127_1218	1	subjects	28	8	1	20	547	0	0	0.2	0.2	0.04	1	20	1	0.272242	1	-	7	5	4	29	1	22	0.995727	547	0	1	-	-
140127_1218	1	subjects	28	9	1	26	620	0	19	0.99	0.9	0.891	0	26	1	0.874563	1	-	1	3	1	19	11	22	0.757403	620	0	4	-	-
140127_1218	1	subjects	28	10	1	20	578	0	0	0.2	0.2	0.04	1	20	1	0.127576	1	-	10	1	5	28	0	22	0.5716	578	0	7	-	-
140127_1218	1	subjects	28	11	1	19	684	0	1	0.2	0.2	0.04	1	19	1	0.121858	1	-	11	7	6	28	0	22	0.587098	684	0	5	-	-
140127_1218	1	subjects	28	12	1	19	567	0	1	0.2	0.2	0.04	1	19	1	0.751941	1	-	4	6	2	26	1	22	0.874789	567	0	7	-	-
140127_1218	1	globals	Period	NumPeriods	RepeatTreatment	Y	W	Part1_last	P_Series	P_Parallel	P_type	AttendReward	P_Info[1]	P_Info[2]	P_Info[3]	P_Info[4]	P_Info[5]	P_Info[6]	P_Info[7]	P_Info[8]	P_Info[9]	P_Info[10]	P_Info[11]	P_Info[12]	P_Info[13]	P_Info[14]	P_Info[15]	P_Info[16]	P_Info[17]	P_Info[18]	P_Info[19]	P_Info[20]	P_Info[21]	P_Info[22]	P_Info[23]	P_Info[24]	P_Info[25]	P_Info[26]	P_Info[27]	P_Info[28]	X_size	X_list[1]	X_list[2]	X_list[3]	X_list[4]	X_list[5]	X_list[6]	X_list[7]	X_list[8]
140127_1218	1	globals	29	60	0	20	25	30	1	2	1	1500	1	1	1	1	1	1	1	1	1	1	1	1	1	1	0	0	0	0	0	0	0	0	0	0	0	0	0	0	21	0	1	2	3	4	5	6	7
140127_1218	1	subjects	Period	Subject	Group	Profit	TotalProfit	Participate	X	p_1	p_2	P	Z	coin	attend	r1	P_info	TimeWPgJnOK	rank	partner	Team	TimeOKUEOK	X_partner	i	r2	profit_part1	profit_part2	TimeOKPgPQOK	final_profit	TimeWIOK
140127_1218	1	subjects	29	1	1	20	559	0	0	0.2	0.99	0.198	1	20	1	0.176008	1	-	7	2	4	29	20	22	0.788004	559	0	0	-	-
140127_1218	1	subjects	29	2	1	0	552	0	20	0.99	0.2	0.198	1	0	1	0.172946	1	-	8	1	4	29	0	22	0.788004	552	0	1	-	-
140127_1218	1	subjects	29	3	1	10	652	0	10	0.9	0.2	0.18	1	10	1	0.136013	1	-	10	11	5	21	0	22	0.231922	652	0	0	-	-
140127_1218	1	subjects	29	4	1	12	617	0	8	0.9	0.2	0.18	1	12	1	0.363175	1	-	4	10	2	26	0	22	0.80351	617	0	3	-	-
140127_1218	1	subjects	29	5	1	7	670	0	13	0.95	0.95	0.9025	1	7	1	0.310987	1	-	5	12	3	24	17	22	0.941621	670	0	0	-	-
140127_1218	1	subjects	29	6	1	19	486	0	1	0.2	0.2	0.04	1	19	1	0.0621664	1	-	11	8	6	21	0	22	0.642711	486	0	1	-	-
140127_1218	1	subjects	29	7	1	20	739	0	0	0.2	0.2	0.04	1	20	1	0.825198	1	-	2	9	1	29	1	22	0.509429	739	0	5	-	-
140127_1218	1	subjects	29	8	1	20	567	0	0	0.2	0.2	0.04	1	20	1	0.0613331	1	-	12	6	6	29	1	22	0.642711	567	0	2	-	-
140127_1218	1	subjects	29	9	1	19	639	0	1	0.2	0.2	0.04	1	19	1	0.978002	1	-	1	7	1	23	0	22	0.509429	639	0	5	-	-
140127_1218	1	subjects	29	10	1	20	598	0	0	0.2	0.9	0.18	1	20	1	0.640965	1	-	3	4	2	29	8	22	0.80351	598	0	4	-	-
140127_1218	1	subjects	29	11	1	20	704	0	0	0.2	0.9	0.18	1	20	1	0.152221	1	-	9	3	5	29	10	22	0.231922	704	0	0	-	-
140127_1218	1	subjects	29	12	1	3	570	0	17	0.95	0.95	0.9025	1	3	1	0.289581	1	-	6	5	3	28	13	22	0.941621	570	0	8	-	-
140127_1218	1	globals	Period	NumPeriods	RepeatTreatment	Y	W	Part1_last	P_Series	P_Parallel	P_type	AttendReward	P_Info[1]	P_Info[2]	P_Info[3]	P_Info[4]	P_Info[5]	P_Info[6]	P_Info[7]	P_Info[8]	P_Info[9]	P_Info[10]	P_Info[11]	P_Info[12]	P_Info[13]	P_Info[14]	P_Info[15]	P_Info[16]	P_Info[17]	P_Info[18]	P_Info[19]	P_Info[20]	P_Info[21]	P_Info[22]	P_Info[23]	P_Info[24]	P_Info[25]	P_Info[26]	P_Info[27]	P_Info[28]	X_size	X_list[1]	X_list[2]	X_list[3]	X_list[4]	X_list[5]	X_list[6]	X_list[7]	X_list[8]
140127_1218	1	globals	30	60	0	20	25	30	1	2	1	1500	1	1	1	1	1	1	1	1	1	1	1	1	1	1	0	0	0	0	0	0	0	0	0	0	0	0	0	0	21	0	1	2	3	4	5	6	7
140127_1218	1	subjects	Period	Subject	Group	Profit	TotalProfit	Participate	X	p_1	p_2	P	Z	coin	attend	r1	P_info	TimeWPgJnOK	rank	partner	Team	TimeOKUEOK	X_partner	i	r2	profit_part1	profit_part2	TimeOKPgPQOK	final_profit	TimeWIOK
140127_1218	1	subjects	30	1	1	10	569	0	10	0.9	0.2	0.18	1	10	1	0.556098	1	-	6	2	3	23	0	22	0.898058	569	0	3	-	-
140127_1218	1	subjects	30	2	1	20	572	0	0	0.2	0.9	0.18	1	20	1	0.67425	1	-	5	1	3	23	10	22	0.898058	572	0	4	-	-
140127_1218	1	subjects	30	3	1	11	663	0	9	0.9	0.2	0.18	1	11	1	0.907369	1	-	3	7	2	12	0	22	0.48562	663	0	0	-	-
140127_1218	1	subjects	30	4	1	37	654	0	8	0.9	0.2	0.18	0	37	1	0.361012	1	-	11	6	6	27	1	22	0.156357	654	0	0	-	-
140127_1218	1	subjects	30	5	1	20	690	0	0	0.2	0.2	0.04	1	20	1	0.983923	1	-	1	10	1	29	0	22	0.976515	690	0	0	-	-
140127_1218	1	subjects	30	6	1	44	530	0	1	0.2	0.9	0.18	0	44	1	0.00556372	1	-	12	4	6	29	8	22	0.156357	530	0	0	-	-
140127_1218	1	subjects	30	7	1	20	759	0	0	0.2	0.9	0.18	1	20	1	0.809708	1	-	4	3	2	28	9	22	0.48562	759	0	3	-	-
140127_1218	1	subjects	30	8	1	20	587	0	0	0.2	0.2	0.04	1	20	1	0.482411	1	-	9	11	5	29	0	22	0.661557	587	0	0	-	-
140127_1218	1	subjects	30	9	1	26	665	0	19	0.99	0.6	0.594	0	26	1	0.53423	1	-	8	12	4	23	4	22	0.287841	665	0	3	-	-
140127_1218	1	subjects	30	10	1	20	618	0	0	0.2	0.2	0.04	1	20	1	0.981929	1	-	2	5	1	30	0	22	0.976515	618	0	8	-	-
140127_1218	1	subjects	30	11	1	20	724	0	0	0.2	0.2	0.04	1	20	1	0.438294	1	-	10	8	5	27	0	22	0.661557	724	0	5	-	-
140127_1218	1	subjects	30	12	1	41	611	0	4	0.6	0.99	0.594	0	41	1	0.538976	1	-	7	9	4	29	19	22	0.287841	611	0	3	-	-
140127_1218	1	globals	Period	NumPeriods	RepeatTreatment	Y	W	Part1_last	P_Series	P_Parallel	P_type	AttendReward	P_Info[1]	P_Info[2]	P_Info[3]	P_Info[4]	P_Info[5]	P_Info[6]	P_Info[7]	P_Info[8]	P_Info[9]	P_Info[10]	P_Info[11]	P_Info[12]	P_Info[13]	P_Info[14]	P_Info[15]	P_Info[16]	P_Info[17]	P_Info[18]	P_Info[19]	P_Info[20]	P_Info[21]	P_Info[22]	P_Info[23]	P_Info[24]	P_Info[25]	P_Info[26]	P_Info[27]	P_Info[28]	X_size	X_list[1]	X_list[2]	X_list[3]	X_list[4]	X_list[5]	X_list[6]	X_list[7]	X_list[8]
140127_1218	1	globals	31	60	0	20	25	30	1	2	1	1500	1	1	1	1	1	1	1	1	1	1	1	1	1	1	0	0	0	0	0	0	0	0	0	0	0	0	0	0	21	0	1	2	3	4	5	6	7
140127_1218	1	subjects	Period	Subject	Group	Profit	TotalProfit	Participate	X	p_1	p_2	P	Z	coin	attend	r1	P_info	TimeWPgJnOK	rank	partner	Team	TimeOKUEOK	X_partner	i	r2	profit_part1	profit_part2	TimeOKPgPQOK	final_profit	TimeWIOK
140127_1218	1	subjects	31	1	1	14	583	0	6	0.9	0.9	0.81	1	14	1	0.367165	1	411	9	12	5	27	9	22	0.821532	569	14	2	-	-
140127_1218	1	subjects	31	2	1	20	592	0	0	0.2	0.9	0.18	1	20	1	0.631489	1	452	6	4	3	29	6	22	0.27593	572	20	2	-	-
140127_1218	1	subjects	31	3	1	45	708	0	0	0.2	0.6	0.12	0	45	1	0.921684	1	450	3	6	2	17	2	22	0.107431	663	45	0	-	-
140127_1218	1	subjects	31	4	1	14	668	0	6	0.9	0.2	0.18	1	14	1	0.735802	1	447	5	2	3	-5	0	22	0.27593	654	14	0	-	-
140127_1218	1	subjects	31	5	1	14	704	0	6	0.9	0.2	0.18	1	14	1	0.950363	1	450	2	10	1	25	0	22	0.886119	690	14	0	-	-
140127_1218	1	subjects	31	6	1	43	573	0	2	0.6	0.2	0.12	0	43	1	0.886352	1	453	4	3	2	27	0	22	0.107431	530	43	1	-	-
140127_1218	1	subjects	31	7	1	20	779	0	0	0.2	0.2	0.04	1	20	1	0.620192	1	450	7	8	4	27	0	22	0.318488	759	20	4	-	-
140127_1218	1	subjects	31	8	1	20	607	0	0	0.2	0.2	0.04	1	20	1	0.374064	1	451	8	7	4	27	0	22	0.318488	587	20	0	-	-
140127_1218	1	subjects	31	9	1	20	685	0	0	0.2	0.6	0.12	1	20	1	0.145871	1	446	11	11	6	27	2	22	0.887322	665	20	6	-	-
140127_1218	1	subjects	31	10	1	20	638	0	0	0.2	0.9	0.18	1	20	1	0.966583	1	451	1	5	1	20	6	22	0.886119	618	20	6	-	-
140127_1218	1	subjects	31	11	1	18	742	0	2	0.6	0.2	0.12	1	18	1	0.12937	1	453	12	9	6	18	0	22	0.887322	724	18	2	-	-
140127_1218	1	subjects	31	12	1	11	622	0	9	0.9	0.9	0.81	1	11	1	0.220865	1	450	10	1	5	22	6	22	0.821532	611	11	4	-	-
140127_1218	1	globals	Period	NumPeriods	RepeatTreatment	Y	W	Part1_last	P_Series	P_Parallel	P_type	AttendReward	P_Info[1]	P_Info[2]	P_Info[3]	P_Info[4]	P_Info[5]	P_Info[6]	P_Info[7]	P_Info[8]	P_Info[9]	P_Info[10]	P_Info[11]	P_Info[12]	P_Info[13]	P_Info[14]	P_Info[15]	P_Info[16]	P_Info[17]	P_Info[18]	P_Info[19]	P_Info[20]	P_Info[21]	P_Info[22]	P_Info[23]	P_Info[24]	P_Info[25]	P_Info[26]	P_Info[27]	P_Info[28]	X_size	X_list[1]	X_list[2]	X_list[3]	X_list[4]	X_list[5]	X_list[6]	X_list[7]	X_list[8]
140127_1218	1	globals	32	60	0	20	25	30	1	2	1	1500	1	1	1	1	1	1	1	1	1	1	1	1	1	1	0	0	0	0	0	0	0	0	0	0	0	0	0	0	21	0	1	2	3	4	5	6	7
140127_1218	1	subjects	Period	Subject	Group	Profit	TotalProfit	Participate	X	p_1	p_2	P	Z	coin	attend	r1	P_info	TimeWPgJnOK	rank	partner	Team	TimeOKUEOK	X_partner	i	r2	profit_part1	profit_part2	TimeOKPgPQOK	final_profit	TimeWIOK
140127_1218	1	subjects	32	1	1	14	597	0	6	0.9	0.6	0.54	1	14	1	0.577825	1	-	7	6	4	29	2	22	0.976475	569	28	3	-	-
140127_1218	1	subjects	32	2	1	20	612	0	0	0.2	0.2	0.04	1	20	1	0.353373	1	-	10	3	5	30	0	22	0.535691	572	40	2	-	-
140127_1218	1	subjects	32	3	1	20	728	0	0	0.2	0.2	0.04	1	20	1	0.412698	1	-	9	2	5	18	0	22	0.535691	663	65	0	-	-
140127_1218	1	subjects	32	4	1	39	707	0	6	0.9	0.9	0.81	0	39	1	0.214079	1	-	12	5	6	25	6	22	0.752878	654	53	0	-	-
140127_1218	1	subjects	32	5	1	39	743	0	6	0.9	0.9	0.81	0	39	1	0.333317	1	-	11	4	6	28	6	22	0.752878	690	53	0	-	-
140127_1218	1	subjects	32	6	1	18	591	0	2	0.6	0.9	0.54	1	18	1	0.502965	1	-	8	1	4	16	6	22	0.976475	530	61	4	-	-
140127_1218	1	subjects	32	7	1	20	799	0	0	0.2	0.2	0.04	1	20	1	0.73975	1	-	3	9	2	29	0	22	0.704864	759	40	7	-	-
140127_1218	1	subjects	32	8	1	45	652	0	0	0.2	0.2	0.04	0	45	1	0.641407	1	-	5	11	3	27	0	22	0.0309993	587	65	4	-	-
140127_1218	1	subjects	32	9	1	20	705	0	0	0.2	0.2	0.04	1	20	1	0.651658	1	-	4	7	2	27	0	22	0.704864	665	40	7	-	-
140127_1218	1	subjects	32	10	1	39	677	0	6	0.9	0.9	0.81	0	39	1	0.982497	1	-	1	12	1	28	10	22	0.401665	618	59	7	-	-
140127_1218	1	subjects	32	11	1	45	787	0	0	0.2	0.2	0.04	0	45	1	0.623129	1	-	6	8	3	29	0	22	0.0309993	724	63	5	-	-
140127_1218	1	subjects	32	12	1	35	657	0	10	0.9	0.9	0.81	0	35	1	0.819921	1	-	2	10	1	28	6	22	0.401665	611	46	5	-	-
140127_1218	1	globals	Period	NumPeriods	RepeatTreatment	Y	W	Part1_last	P_Series	P_Parallel	P_type	AttendReward	P_Info[1]	P_Info[2]	P_Info[3]	P_Info[4]	P_Info[5]	P_Info[6]	P_Info[7]	P_Info[8]	P_Info[9]	P_Info[10]	P_Info[11]	P_Info[12]	P_Info[13]	P_Info[14]	P_Info[15]	P_Info[16]	P_Info[17]	P_Info[18]	P_Info[19]	P_Info[20]	P_Info[21]	P_Info[22]	P_Info[23]	P_Info[24]	P_Info[25]	P_Info[26]	P_Info[27]	P_Info[28]	X_size	X_list[1]	X_list[2]	X_list[3]	X_list[4]	X_list[5]	X_list[6]	X_list[7]	X_list[8]
140127_1218	1	globals	33	60	0	20	25	30	1	2	1	1500	1	1	1	1	1	1	1	1	1	1	1	1	1	1	0	0	0	0	0	0	0	0	0	0	0	0	0	0	21	0	1	2	3	4	5	6	7
140127_1218	1	subjects	Period	Subject	Group	Profit	TotalProfit	Participate	X	p_1	p_2	P	Z	coin	attend	r1	P_info	TimeWPgJnOK	rank	partner	Team	TimeOKUEOK	X_partner	i	r2	profit_part1	profit_part2	TimeOKPgPQOK	final_profit	TimeWIOK
140127_1218	1	subjects	33	1	1	39	636	0	6	0.9	0.9	0.81	0	39	1	0.776037	1	-	4	10	2	29	6	22	0.718211	569	67	4	-	-
140127_1218	1	subjects	33	2	1	20	632	0	0	0.2	0.2	0.04	1	20	1	0.343281	1	-	10	9	5	29	0	22	0.528621	572	60	6	-	-
140127_1218	1	subjects	33	3	1	20	748	0	0	0.2	0.2	0.04	1	20	1	0.729074	1	-	6	8	3	24	0	22	0.540086	663	85	0	-	-
140127_1218	1	subjects	33	4	1	39	746	0	6	0.9	0.9	0.81	0	39	1	0.217349	1	-	12	12	6	27	6	22	0.761608	654	92	0	-	-
140127_1218	1	subjects	33	5	1	39	782	0	6	0.9	0.9	0.81	0	39	1	0.592059	1	-	8	6	4	29	6	22	0.304873	690	92	0	-	-
140127_1218	1	subjects	33	6	1	39	630	0	6	0.9	0.9	0.81	0	39	1	0.638727	1	-	7	5	4	29	6	22	0.304873	530	100	1	-	-
140127_1218	1	subjects	33	7	1	20	819	0	0	0.2	0.2	0.04	1	20	1	0.828318	1	-	1	11	1	29	0	22	0.146912	759	60	4	-	-
140127_1218	1	subjects	33	8	1	20	672	0	0	0.2	0.2	0.04	1	20	1	0.746161	1	-	5	3	3	29	0	22	0.540086	587	85	0	-	-
140127_1218	1	subjects	33	9	1	20	725	0	0	0.2	0.2	0.04	1	20	1	0.456269	1	-	9	2	5	27	0	22	0.528621	665	60	7	-	-
140127_1218	1	subjects	33	10	1	39	716	0	6	0.9	0.9	0.81	0	39	1	0.786503	1	-	3	1	2	29	6	22	0.718211	618	98	1	-	-
140127_1218	1	subjects	33	11	1	20	807	0	0	0.2	0.2	0.04	1	20	1	0.791168	1	-	2	7	1	30	0	22	0.146912	724	83	1	-	-
140127_1218	1	subjects	33	12	1	39	696	0	6	0.9	0.9	0.81	0	39	1	0.241515	1	-	11	4	6	29	6	22	0.761608	611	85	6	-	-
140127_1218	1	globals	Period	NumPeriods	RepeatTreatment	Y	W	Part1_last	P_Series	P_Parallel	P_type	AttendReward	P_Info[1]	P_Info[2]	P_Info[3]	P_Info[4]	P_Info[5]	P_Info[6]	P_Info[7]	P_Info[8]	P_Info[9]	P_Info[10]	P_Info[11]	P_Info[12]	P_Info[13]	P_Info[14]	P_Info[15]	P_Info[16]	P_Info[17]	P_Info[18]	P_Info[19]	P_Info[20]	P_Info[21]	P_Info[22]	P_Info[23]	P_Info[24]	P_Info[25]	P_Info[26]	P_Info[27]	P_Info[28]	X_size	X_list[1]	X_list[2]	X_list[3]	X_list[4]	X_list[5]	X_list[6]	X_list[7]	X_list[8]
140127_1218	1	globals	34	60	0	20	25	30	1	2	1	1500	1	1	1	1	1	1	1	1	1	1	1	1	1	1	0	0	0	0	0	0	0	0	0	0	0	0	0	0	21	0	1	2	3	4	5	6	7
140127_1218	1	subjects	Period	Subject	Group	Profit	TotalProfit	Participate	X	p_1	p_2	P	Z	coin	attend	r1	P_info	TimeWPgJnOK	rank	partner	Team	TimeOKUEOK	X_partner	i	r2	profit_part1	profit_part2	TimeOKPgPQOK	final_profit	TimeWIOK
140127_1218	1	subjects	34	1	1	14	650	0	6	0.9	0.2	0.18	1	14	1	0.460506	1	-	7	7	4	29	0	22	0.655783	569	81	6	-	-
140127_1218	1	subjects	34	2	1	20	652	0	0	0.2	0.9	0.18	1	20	1	0.847994	1	-	2	4	1	29	6	22	0.467463	572	80	4	-	-
140127_1218	1	subjects	34	3	1	26	774	0	19	0.99	0.95	0.9405	0	26	1	0.696933	1	-	4	6	2	13	12	22	0.00620166	663	111	0	-	-
140127_1218	1	subjects	34	4	1	14	760	0	6	0.9	0.2	0.18	1	14	1	0.858733	1	-	1	2	1	28	0	22	0.467463	654	106	3	-	-
140127_1218	1	subjects	34	5	1	14	796	0	6	0.9	0.2	0.18	1	14	1	0.231343	1	-	11	8	6	29	0	22	0.528311	690	106	0	-	-
140127_1218	1	subjects	34	6	1	33	663	0	12	0.95	0.99	0.9405	0	33	1	0.740873	1	-	3	3	2	29	19	22	0.00620166	530	133	6	-	-
140127_1218	1	subjects	34	7	1	20	839	0	0	0.2	0.9	0.18	1	20	1	0.365731	1	-	8	1	4	29	6	22	0.655783	759	80	7	-	-
140127_1218	1	subjects	34	8	1	20	692	0	0	0.2	0.9	0.18	1	20	1	0.0853355	1	-	12	5	6	28	6	22	0.528311	587	105	4	-	-
140127_1218	1	subjects	34	9	1	20	745	0	0	0.2	0.2	0.04	1	20	1	0.56492	1	-	6	11	3	22	0	22	0.724415	665	80	7	-	-
140127_1218	1	subjects	34	10	1	39	755	0	6	0.9	0.9	0.81	0	39	1	0.265096	1	-	10	12	5	29	7	22	0.552071	618	137	6	-	-
140127_1218	1	subjects	34	11	1	20	827	0	0	0.2	0.2	0.04	1	20	1	0.616998	1	-	5	9	3	29	0	22	0.724415	724	103	7	-	-
140127_1218	1	subjects	34	12	1	38	734	0	7	0.9	0.9	0.81	0	38	1	0.364535	1	-	9	10	5	24	6	22	0.552071	611	123	6	-	-
140127_1218	1	globals	Period	NumPeriods	RepeatTreatment	Y	W	Part1_last	P_Series	P_Parallel	P_type	AttendReward	P_Info[1]	P_Info[2]	P_Info[3]	P_Info[4]	P_Info[5]	P_Info[6]	P_Info[7]	P_Info[8]	P_Info[9]	P_Info[10]	P_Info[11]	P_Info[12]	P_Info[13]	P_Info[14]	P_Info[15]	P_Info[16]	P_Info[17]	P_Info[18]	P_Info[19]	P_Info[20]	P_Info[21]	P_Info[22]	P_Info[23]	P_Info[24]	P_Info[25]	P_Info[26]	P_Info[27]	P_Info[28]	X_size	X_list[1]	X_list[2]	X_list[3]	X_list[4]	X_list[5]	X_list[6]	X_list[7]	X_list[8]
140127_1218	1	globals	35	60	0	20	25	30	1	2	1	1500	1	1	1	1	1	1	1	1	1	1	1	1	1	1	0	0	0	0	0	0	0	0	0	0	0	0	0	0	21	0	1	2	3	4	5	6	7
140127_1218	1	subjects	Period	Subject	Group	Profit	TotalProfit	Participate	X	p_1	p_2	P	Z	coin	attend	r1	P_info	TimeWPgJnOK	rank	partner	Team	TimeOKUEOK	X_partner	i	r2	profit_part1	profit_part2	TimeOKPgPQOK	final_profit	TimeWIOK
140127_1218	1	subjects	35	1	1	14	664	0	6	0.9	0.2	0.18	1	14	1	0.237065	1	-	10	2	5	28	0	22	0.254446	569	95	10	-	-
140127_1218	1	subjects	35	2	1	20	672	0	0	0.2	0.9	0.18	1	20	1	0.238802	1	-	9	1	5	29	6	22	0.254446	572	100	3	-	-
140127_1218	1	subjects	35	3	1	8	782	0	12	0.95	0.2	0.19	1	8	1	0.205316	1	-	11	7	6	7	0	22	0.564198	663	119	0	-	-
140127_1218	1	subjects	35	4	1	14	774	0	6	0.9	0.2	0.18	1	14	1	0.507721	1	-	3	11	2	28	0	22	0.538561	654	120	2	-	-
140127_1218	1	subjects	35	5	1	39	835	0	6	0.9	0.95	0.855	0	39	1	0.398212	1	-	5	6	3	29	12	22	0.69151	690	145	0	-	-
140127_1218	1	subjects	35	6	1	33	696	0	12	0.95	0.9	0.855	0	33	1	0.316434	1	-	6	5	3	26	6	22	0.69151	530	166	99999	-	-
140127_1218	1	subjects	35	7	1	20	859	0	0	0.2	0.95	0.19	1	20	1	0.00782152	1	-	12	3	6	27	12	22	0.564198	759	100	10	-	-
140127_1218	1	subjects	35	8	1	20	712	0	0	0.2	0.9	0.18	1	20	1	0.296269	1	-	7	10	4	30	6	22	0.184819	587	125	3	-	-
140127_1218	1	subjects	35	9	1	20	765	0	0	0.2	0.9	0.18	1	20	1	0.843803	1	-	1	12	1	25	8	22	0.517262	665	100	7	-	-
140127_1218	1	subjects	35	10	1	14	769	0	6	0.9	0.2	0.18	1	14	1	0.257228	1	-	8	8	4	28	0	22	0.184819	618	151	99999	-	-
140127_1218	1	subjects	35	11	1	20	847	0	0	0.2	0.9	0.18	1	20	1	0.474743	1	-	4	4	2	29	6	22	0.538561	724	123	0	-	-
140127_1218	1	subjects	35	12	1	12	746	0	8	0.9	0.2	0.18	1	12	1	0.572947	1	-	2	9	1	29	0	22	0.517262	611	135	6	-	-
140127_1218	1	globals	Period	NumPeriods	RepeatTreatment	Y	W	Part1_last	P_Series	P_Parallel	P_type	AttendReward	P_Info[1]	P_Info[2]	P_Info[3]	P_Info[4]	P_Info[5]	P_Info[6]	P_Info[7]	P_Info[8]	P_Info[9]	P_Info[10]	P_Info[11]	P_Info[12]	P_Info[13]	P_Info[14]	P_Info[15]	P_Info[16]	P_Info[17]	P_Info[18]	P_Info[19]	P_Info[20]	P_Info[21]	P_Info[22]	P_Info[23]	P_Info[24]	P_Info[25]	P_Info[26]	P_Info[27]	P_Info[28]	X_size	X_list[1]	X_list[2]	X_list[3]	X_list[4]	X_list[5]	X_list[6]	X_list[7]	X_list[8]
140127_1218	1	globals	36	60	0	20	25	30	1	2	1	1500	1	1	1	1	1	1	1	1	1	1	1	1	1	1	0	0	0	0	0	0	0	0	0	0	0	0	0	0	21	0	1	2	3	4	5	6	7
140127_1218	1	subjects	Period	Subject	Group	Profit	TotalProfit	Participate	X	p_1	p_2	P	Z	coin	attend	r1	P_info	TimeWPgJnOK	rank	partner	Team	TimeOKUEOK	X_partner	i	r2	profit_part1	profit_part2	TimeOKPgPQOK	final_profit	TimeWIOK
140127_1218	1	subjects	36	1	1	39	703	0	6	0.9	0.9	0.81	0	39	1	0.265764	1	-	8	4	4	26	6	22	0.750869	569	134	7	-	-
140127_1218	1	subjects	36	2	1	14	686	0	6	0.9	0.2	0.18	1	14	1	0.599905	1	-	6	7	3	29	0	22	0.358532	572	114	3	-	-
140127_1218	1	subjects	36	3	1	20	802	0	0	0.2	0.2	0.04	1	20	1	0.0126602	1	-	12	8	6	14	0	22	0.779446	663	139	0	-	-
140127_1218	1	subjects	36	4	1	39	813	0	6	0.9	0.9	0.81	0	39	1	0.393254	1	-	7	1	4	28	6	22	0.750869	654	159	1	-	-
140127_1218	1	subjects	36	5	1	39	874	0	6	0.9	0.6	0.54	0	39	1	0.693263	1	-	4	9	2	25	2	22	0.112446	690	184	0	-	-
140127_1218	1	subjects	36	6	1	18	714	0	2	0.6	0.2	0.12	1	18	1	0.833577	1	-	1	11	1	30	0	22	0.889485	530	184	5	-	-
140127_1218	1	subjects	36	7	1	20	879	0	0	0.2	0.9	0.18	1	20	1	0.655641	1	-	5	2	3	26	6	22	0.358532	759	120	7	-	-
140127_1218	1	subjects	36	8	1	20	732	0	0	0.2	0.2	0.04	1	20	1	0.141293	1	-	11	3	6	28	0	22	0.779446	587	145	4	-	-
140127_1218	1	subjects	36	9	1	43	808	0	2	0.6	0.9	0.54	0	43	1	0.79217	1	-	3	5	2	27	6	22	0.112446	665	143	6	-	-
140127_1218	1	subjects	36	10	1	39	808	0	6	0.9	0.9	0.81	0	39	1	0.141533	1	-	10	12	5	26	6	22	0.325081	618	190	0	-	-
140127_1218	1	subjects	36	11	1	20	867	0	0	0.2	0.6	0.12	1	20	1	0.815057	1	-	2	6	1	-52	2	22	0.889485	724	143	3	-	-
140127_1218	1	subjects	36	12	1	39	785	0	6	0.9	0.9	0.81	0	39	1	0.220221	1	-	9	10	5	29	6	22	0.325081	611	174	5	-	-
140127_1218	1	globals	Period	NumPeriods	RepeatTreatment	Y	W	Part1_last	P_Series	P_Parallel	P_type	AttendReward	P_Info[1]	P_Info[2]	P_Info[3]	P_Info[4]	P_Info[5]	P_Info[6]	P_Info[7]	P_Info[8]	P_Info[9]	P_Info[10]	P_Info[11]	P_Info[12]	P_Info[13]	P_Info[14]	P_Info[15]	P_Info[16]	P_Info[17]	P_Info[18]	P_Info[19]	P_Info[20]	P_Info[21]	P_Info[22]	P_Info[23]	P_Info[24]	P_Info[25]	P_Info[26]	P_Info[27]	P_Info[28]	X_size	X_list[1]	X_list[2]	X_list[3]	X_list[4]	X_list[5]	X_list[6]	X_list[7]	X_list[8]
140127_1218	1	globals	37	60	0	20	25	30	1	2	1	1500	1	1	1	1	1	1	1	1	1	1	1	1	1	1	0	0	0	0	0	0	0	0	0	0	0	0	0	0	21	0	1	2	3	4	5	6	7
140127_1218	1	subjects	Period	Subject	Group	Profit	TotalProfit	Participate	X	p_1	p_2	P	Z	coin	attend	r1	P_info	TimeWPgJnOK	rank	partner	Team	TimeOKUEOK	X_partner	i	r2	profit_part1	profit_part2	TimeOKPgPQOK	final_profit	TimeWIOK
140127_1218	1	subjects	37	1	1	14	717	0	6	0.9	0.9	0.81	1	14	1	0.671291	1	-	5	5	3	27	6	22	0.857186	569	148	8	-	-
140127_1218	1	subjects	37	2	1	39	725	0	6	0.9	0.9	0.81	0	39	1	0.926884	1	-	1	12	1	30	6	22	0.271992	572	153	2	-	-
140127_1218	1	subjects	37	3	1	18	820	0	2	0.6	0.2	0.12	1	18	1	0.417662	1	-	8	8	4	4	0	22	0.248339	663	157	0	-	-
140127_1218	1	subjects	37	4	1	14	827	0	6	0.9	0.2	0.18	1	14	1	0.23339	1	-	10	7	5	24	0	22	0.424918	654	173	2	-	-
140127_1218	1	subjects	37	5	1	14	888	0	6	0.9	0.9	0.81	1	14	1	0.594997	1	-	6	1	3	28	6	22	0.857186	690	198	0	-	-
140127_1218	1	subjects	37	6	1	14	728	0	6	0.9	0.6	0.54	1	14	1	0.835331	1	-	4	9	2	16	2	22	0.73341	530	198	6	-	-
140127_1218	1	subjects	37	7	1	20	899	0	0	0.2	0.9	0.18	1	20	1	0.335848	1	-	9	4	5	29	6	22	0.424918	759	140	8	-	-
140127_1218	1	subjects	37	8	1	20	752	0	0	0.2	0.6	0.12	1	20	1	0.536727	1	-	7	3	4	27	2	22	0.248339	587	165	3	-	-
140127_1218	1	subjects	37	9	1	18	826	0	2	0.6	0.9	0.54	1	18	1	0.864392	1	-	3	6	2	23	6	22	0.73341	665	161	7	-	-
140127_1218	1	subjects	37	10	1	14	822	0	6	0.9	0.2	0.18	1	14	1	0.125101	1	-	12	11	6	10	0	22	0.754132	618	204	4	-	-
140127_1218	1	subjects	37	11	1	20	887	0	0	0.2	0.9	0.18	1	20	1	0.181492	1	-	11	10	6	26	6	22	0.754132	724	163	6	-	-
140127_1218	1	subjects	37	12	1	39	824	0	6	0.9	0.9	0.81	0	39	1	0.922159	1	-	2	2	1	29	6	22	0.271992	611	213	4	-	-
140127_1218	1	globals	Period	NumPeriods	RepeatTreatment	Y	W	Part1_last	P_Series	P_Parallel	P_type	AttendReward	P_Info[1]	P_Info[2]	P_Info[3]	P_Info[4]	P_Info[5]	P_Info[6]	P_Info[7]	P_Info[8]	P_Info[9]	P_Info[10]	P_Info[11]	P_Info[12]	P_Info[13]	P_Info[14]	P_Info[15]	P_Info[16]	P_Info[17]	P_Info[18]	P_Info[19]	P_Info[20]	P_Info[21]	P_Info[22]	P_Info[23]	P_Info[24]	P_Info[25]	P_Info[26]	P_Info[27]	P_Info[28]	X_size	X_list[1]	X_list[2]	X_list[3]	X_list[4]	X_list[5]	X_list[6]	X_list[7]	X_list[8]
140127_1218	1	globals	38	60	0	20	25	30	1	2	1	1500	1	1	1	1	1	1	1	1	1	1	1	1	1	1	0	0	0	0	0	0	0	0	0	0	0	0	0	0	21	0	1	2	3	4	5	6	7
140127_1218	1	subjects	Period	Subject	Group	Profit	TotalProfit	Participate	X	p_1	p_2	P	Z	coin	attend	r1	P_info	TimeWPgJnOK	rank	partner	Team	TimeOKUEOK	X_partner	i	r2	profit_part1	profit_part2	TimeOKPgPQOK	final_profit	TimeWIOK
140127_1218	1	subjects	38	1	1	14	731	0	6	0.9	0.2	0.18	1	14	1	0.571708	1	-	8	3	4	29	0	22	0.740361	569	162	8	-	-
140127_1218	1	subjects	38	2	1	14	739	0	6	0.9	0.9	0.81	1	14	1	0.600516	1	-	6	4	3	30	6	22	0.897457	572	167	4	-	-
140127_1218	1	subjects	38	3	1	20	840	0	0	0.2	0.9	0.18	1	20	1	0.596972	1	-	7	1	4	15	6	22	0.740361	663	177	0	-	-
140127_1218	1	subjects	38	4	1	14	841	0	6	0.9	0.9	0.81	1	14	1	0.826701	1	-	5	2	3	26	6	22	0.897457	654	187	2	-	-
140127_1218	1	subjects	38	5	1	39	927	0	6	0.9	0.9	0.81	0	39	1	0.312241	1	-	11	12	6	28	6	22	0.142452	690	237	0	-	-
140127_1218	1	subjects	38	6	1	39	767	0	6	0.9	0.6	0.54	0	39	1	0.41662	1	-	9	9	5	29	2	22	0.366741	530	237	6	-	-
140127_1218	1	subjects	38	7	1	20	919	0	0	0.2	0.2	0.04	1	20	1	0.900274	1	-	2	11	1	29	0	22	0.277333	759	160	9	-	-
140127_1218	1	subjects	38	8	1	20	772	0	0	0.2	0.2	0.04	1	20	1	0.836648	1	-	4	10	2	29	0	22	0.296715	587	185	4	-	-
140127_1218	1	subjects	38	9	1	43	869	0	2	0.6	0.9	0.54	0	43	1	0.367055	1	-	10	6	5	26	6	22	0.366741	665	204	7	-	-
140127_1218	1	subjects	38	10	1	20	842	0	0	0.2	0.2	0.04	1	20	1	0.883356	1	-	3	8	2	30	0	22	0.296715	618	224	8	-	-
140127_1218	1	subjects	38	11	1	20	907	0	0	0.2	0.2	0.04	1	20	1	0.942484	1	-	1	7	1	24	0	22	0.277333	724	183	6	-	-
140127_1218	1	subjects	38	12	1	39	863	0	6	0.9	0.9	0.81	0	39	1	0.0785661	1	-	12	5	6	29	6	22	0.142452	611	252	8	-	-
140127_1218	1	globals	Period	NumPeriods	RepeatTreatment	Y	W	Part1_last	P_Series	P_Parallel	P_type	AttendReward	P_Info[1]	P_Info[2]	P_Info[3]	P_Info[4]	P_Info[5]	P_Info[6]	P_Info[7]	P_Info[8]	P_Info[9]	P_Info[10]	P_Info[11]	P_Info[12]	P_Info[13]	P_Info[14]	P_Info[15]	P_Info[16]	P_Info[17]	P_Info[18]	P_Info[19]	P_Info[20]	P_Info[21]	P_Info[22]	P_Info[23]	P_Info[24]	P_Info[25]	P_Info[26]	P_Info[27]	P_Info[28]	X_size	X_list[1]	X_list[2]	X_list[3]	X_list[4]	X_list[5]	X_list[6]	X_list[7]	X_list[8]
140127_1218	1	globals	39	60	0	20	25	30	1	2	1	1500	1	1	1	1	1	1	1	1	1	1	1	1	1	1	0	0	0	0	0	0	0	0	0	0	0	0	0	0	21	0	1	2	3	4	5	6	7
140127_1218	1	subjects	Period	Subject	Group	Profit	TotalProfit	Participate	X	p_1	p_2	P	Z	coin	attend	r1	P_info	TimeWPgJnOK	rank	partner	Team	TimeOKUEOK	X_partner	i	r2	profit_part1	profit_part2	TimeOKPgPQOK	final_profit	TimeWIOK
140127_1218	1	subjects	39	1	1	14	745	0	6	0.9	0.99	0.891	1	14	1	0.0988787	1	-	11	3	6	28	19	22	0.927685	569	176	0	-	-
140127_1218	1	subjects	39	2	1	45	784	0	0	0.2	0.9	0.18	0	45	1	0.690417	1	-	4	10	2	29	6	22	0.061949	572	212	2	-	-
140127_1218	1	subjects	39	3	1	1	841	0	19	0.99	0.9	0.891	1	1	1	0.0912251	1	-	12	1	6	5	6	22	0.927685	663	178	0	-	-
140127_1218	1	subjects	39	4	1	14	855	0	6	0.9	0.6	0.54	1	14	1	0.55366	1	-	5	9	3	28	2	22	0.553282	654	201	1	-	-
140127_1218	1	subjects	39	5	1	14	941	0	6	0.9	0.2	0.18	1	14	1	0.839488	1	-	1	7	1	22	0	22	0.19184	690	251	0	-	-
140127_1218	1	subjects	39	6	1	14	781	0	6	0.9	0.9	0.81	1	14	1	0.33684	1	-	8	11	4	30	6	22	0.847163	530	251	7	-	-
140127_1218	1	subjects	39	7	1	20	939	0	0	0.2	0.9	0.18	1	20	1	0.836785	1	-	2	5	1	23	6	22	0.19184	759	180	9	-	-
140127_1218	1	subjects	39	8	1	45	817	0	0	0.2	0.9	0.18	0	45	1	0.254975	1	-	10	12	5	28	6	22	0.177325	587	230	0	-	-
140127_1218	1	subjects	39	9	1	18	887	0	2	0.6	0.9	0.54	1	18	1	0.50753	1	-	6	4	3	24	6	22	0.553282	665	222	7	-	-
140127_1218	1	subjects	39	10	1	39	881	0	6	0.9	0.2	0.18	0	39	1	0.720369	1	-	3	2	2	29	0	22	0.061949	618	263	4	-	-
140127_1218	1	subjects	39	11	1	14	921	0	6	0.9	0.9	0.81	1	14	1	0.359159	1	-	7	6	4	29	6	22	0.847163	724	197	6	-	-
140127_1218	1	subjects	39	12	1	39	902	0	6	0.9	0.2	0.18	0	39	1	0.258613	1	-	9	8	5	28	0	22	0.177325	611	291	3	-	-
140127_1218	1	globals	Period	NumPeriods	RepeatTreatment	Y	W	Part1_last	P_Series	P_Parallel	P_type	AttendReward	P_Info[1]	P_Info[2]	P_Info[3]	P_Info[4]	P_Info[5]	P_Info[6]	P_Info[7]	P_Info[8]	P_Info[9]	P_Info[10]	P_Info[11]	P_Info[12]	P_Info[13]	P_Info[14]	P_Info[15]	P_Info[16]	P_Info[17]	P_Info[18]	P_Info[19]	P_Info[20]	P_Info[21]	P_Info[22]	P_Info[23]	P_Info[24]	P_Info[25]	P_Info[26]	P_Info[27]	P_Info[28]	X_size	X_list[1]	X_list[2]	X_list[3]	X_list[4]	X_list[5]	X_list[6]	X_list[7]	X_list[8]
140127_1218	1	globals	40	60	0	20	25	30	1	2	1	1500	1	1	1	1	1	1	1	1	1	1	1	1	1	1	0	0	0	0	0	0	0	0	0	0	0	0	0	0	21	0	1	2	3	4	5	6	7
140127_1218	1	subjects	Period	Subject	Group	Profit	TotalProfit	Participate	X	p_1	p_2	P	Z	coin	attend	r1	P_info	TimeWPgJnOK	rank	partner	Team	TimeOKUEOK	X_partner	i	r2	profit_part1	profit_part2	TimeOKPgPQOK	final_profit	TimeWIOK
140127_1218	1	subjects	40	1	1	33	778	0	12	0.95	0.95	0.9025	0	33	1	0.820376	1	-	2	3	1	27	12	22	0.650574	569	209	7	-	-
140127_1218	1	subjects	40	2	1	20	804	0	0	0.2	0.2	0.04	1	20	1	0.192118	1	-	10	7	5	30	0	22	0.252741	572	232	3	-	-
140127_1218	1	subjects	40	3	1	33	874	0	12	0.95	0.95	0.9025	0	33	1	0.889454	1	-	1	1	1	26	12	22	0.650574	663	211	0	-	-
140127_1218	1	subjects	40	4	1	14	869	0	6	0.9	0.2	0.18	1	14	1	0.385061	1	-	8	10	4	22	0	22	0.690189	654	215	0	-	-
140127_1218	1	subjects	40	5	1	39	980	0	6	0.9	0.2	0.18	0	39	1	0.178383	1	-	11	12	6	23	0	22	0.161936	690	290	0	-	-
140127_1218	1	subjects	40	6	1	39	820	0	6	0.9	0.6	0.54	0	39	1	0.59766	1	-	5	9	3	23	2	22	0.32775	530	290	8	-	-
140127_1218	1	subjects	40	7	1	20	959	0	0	0.2	0.2	0.04	1	20	1	0.363977	1	-	9	2	5	29	0	22	0.252741	759	200	5	-	-
140127_1218	1	subjects	40	8	1	20	837	0	0	0.2	0.2	0.04	1	20	1	0.613	1	-	4	11	2	28	0	22	0.367596	587	250	0	-	-
140127_1218	1	subjects	40	9	1	43	930	0	2	0.6	0.9	0.54	0	43	1	0.49885	1	-	6	6	3	27	6	22	0.32775	665	265	1	-	-
140127_1218	1	subjects	40	10	1	20	901	0	0	0.2	0.9	0.18	1	20	1	0.468408	1	-	7	4	4	30	6	22	0.690189	618	283	8	-	-
140127_1218	1	subjects	40	11	1	20	941	0	0	0.2	0.2	0.04	1	20	1	0.719599	1	-	3	8	2	29	0	22	0.367596	724	217	7	-	-
140127_1218	1	subjects	40	12	1	45	947	0	0	0.2	0.9	0.18	0	45	1	0.0829186	1	-	12	5	6	29	6	22	0.161936	611	336	8	-	-
140127_1218	1	globals	Period	NumPeriods	RepeatTreatment	Y	W	Part1_last	P_Series	P_Parallel	P_type	AttendReward	P_Info[1]	P_Info[2]	P_Info[3]	P_Info[4]	P_Info[5]	P_Info[6]	P_Info[7]	P_Info[8]	P_Info[9]	P_Info[10]	P_Info[11]	P_Info[12]	P_Info[13]	P_Info[14]	P_Info[15]	P_Info[16]	P_Info[17]	P_Info[18]	P_Info[19]	P_Info[20]	P_Info[21]	P_Info[22]	P_Info[23]	P_Info[24]	P_Info[25]	P_Info[26]	P_Info[27]	P_Info[28]	X_size	X_list[1]	X_list[2]	X_list[3]	X_list[4]	X_list[5]	X_list[6]	X_list[7]	X_list[8]
140127_1218	1	globals	41	60	0	20	25	30	1	2	1	1500	1	1	1	1	1	1	1	1	1	1	1	1	1	1	0	0	0	0	0	0	0	0	0	0	0	0	0	0	21	0	1	2	3	4	5	6	7
140127_1218	1	subjects	Period	Subject	Group	Profit	TotalProfit	Participate	X	p_1	p_2	P	Z	coin	attend	r1	P_info	TimeWPgJnOK	rank	partner	Team	TimeOKUEOK	X_partner	i	r2	profit_part1	profit_part2	TimeOKPgPQOK	final_profit	TimeWIOK
140127_1218	1	subjects	41	1	1	8	786	0	12	0.95	0.2	0.19	1	8	1	0.163949	1	-	10	12	5	29	0	22	0.41642	569	217	8	-	-
140127_1218	1	subjects	41	2	1	20	824	0	0	0.2	0.9	0.18	1	20	1	0.592541	1	-	5	6	3	29	6	22	0.8547	572	252	6	-	-
140127_1218	1	subjects	41	3	1	39	913	0	6	0.9	0.2	0.18	0	39	1	0.218946	1	-	8	8	4	11	0	22	0.0494197	663	250	0	-	-
140127_1218	1	subjects	41	4	1	14	883	0	6	0.9	0.2	0.18	1	14	1	0.881294	1	-	1	10	1	26	0	22	0.459977	654	229	0	-	-
140127_1218	1	subjects	41	5	1	14	994	0	6	0.9	0.6	0.54	1	14	1	0.772534	1	-	4	9	2	28	2	22	0.912541	690	304	0	-	-
140127_1218	1	subjects	41	6	1	14	834	0	6	0.9	0.2	0.18	1	14	1	0.566503	1	-	6	2	3	29	0	22	0.8547	530	304	8	-	-
140127_1218	1	subjects	41	7	1	45	1004	0	0	0.2	0.95	0.19	0	45	1	0.158426	1	-	11	11	6	29	12	22	0.00823823	759	245	8	-	-
140127_1218	1	subjects	41	8	1	45	882	0	0	0.2	0.9	0.18	0	45	1	0.333382	1	-	7	3	4	28	6	22	0.0494197	587	295	0	-	-
140127_1218	1	subjects	41	9	1	18	948	0	2	0.6	0.9	0.54	1	18	1	0.837544	1	-	3	5	2	26	6	22	0.912541	665	283	8	-	-
140127_1218	1	subjects	41	10	1	20	921	0	0	0.2	0.9	0.18	1	20	1	0.876148	1	-	2	4	1	30	6	22	0.459977	618	303	9	-	-
140127_1218	1	subjects	41	11	1	33	974	0	12	0.95	0.2	0.19	0	33	1	0.105891	1	-	12	7	6	29	0	22	0.00823823	724	250	6	-	-
140127_1218	1	subjects	41	12	1	20	967	0	0	0.2	0.95	0.19	1	20	1	0.195702	1	-	9	1	5	28	12	22	0.41642	611	356	8	-	-
140127_1218	1	globals	Period	NumPeriods	RepeatTreatment	Y	W	Part1_last	P_Series	P_Parallel	P_type	AttendReward	P_Info[1]	P_Info[2]	P_Info[3]	P_Info[4]	P_Info[5]	P_Info[6]	P_Info[7]	P_Info[8]	P_Info[9]	P_Info[10]	P_Info[11]	P_Info[12]	P_Info[13]	P_Info[14]	P_Info[15]	P_Info[16]	P_Info[17]	P_Info[18]	P_Info[19]	P_Info[20]	P_Info[21]	P_Info[22]	P_Info[23]	P_Info[24]	P_Info[25]	P_Info[26]	P_Info[27]	P_Info[28]	X_size	X_list[1]	X_list[2]	X_list[3]	X_list[4]	X_list[5]	X_list[6]	X_list[7]	X_list[8]
140127_1218	1	globals	42	60	0	20	25	30	1	2	1	1500	1	1	1	1	1	1	1	1	1	1	1	1	1	1	0	0	0	0	0	0	0	0	0	0	0	0	0	0	21	0	1	2	3	4	5	6	7
140127_1218	1	subjects	Period	Subject	Group	Profit	TotalProfit	Participate	X	p_1	p_2	P	Z	coin	attend	r1	P_info	TimeWPgJnOK	rank	partner	Team	TimeOKUEOK	X_partner	i	r2	profit_part1	profit_part2	TimeOKPgPQOK	final_profit	TimeWIOK
140127_1218	1	subjects	42	1	1	39	825	0	6	0.9	0.9	0.81	0	39	1	0.403176	1	-	8	12	4	24	6	22	0.175054	569	256	7	-	-
140127_1218	1	subjects	42	2	1	20	844	0	0	0.2	0.2	0.04	1	20	1	0.984966	1	-	1	8	1	27	0	22	0.365899	572	272	0	-	-
140127_1218	1	subjects	42	3	1	14	927	0	6	0.9	0.2	0.18	1	14	1	0.721114	1	-	3	10	2	7	0	22	0.607802	663	264	0	-	-
140127_1218	1	subjects	42	4	1	14	897	0	6	0.9	0.2	0.18	1	14	1	0.0793832	1	-	12	7	6	26	0	22	0.367953	654	243	0	-	-
140127_1218	1	subjects	42	5	1	14	1008	0	6	0.9	0.6	0.54	1	14	1	0.193921	1	-	9	9	5	26	2	22	0.603447	690	318	0	-	-
140127_1218	1	subjects	42	6	1	39	873	0	6	0.9	0.2	0.18	0	39	1	0.578685	1	-	5	11	3	-44	0	22	0.140934	530	343	6	-	-
140127_1218	1	subjects	42	7	1	20	1024	0	0	0.2	0.9	0.18	1	20	1	0.141748	1	-	11	4	6	16	6	22	0.367953	759	265	8	-	-
140127_1218	1	subjects	42	8	1	20	902	0	0	0.2	0.2	0.04	1	20	1	0.723642	1	-	2	2	1	20	0	22	0.365899	587	315	4	-	-
140127_1218	1	subjects	42	9	1	18	966	0	2	0.6	0.9	0.54	1	18	1	0.153943	1	-	10	5	5	-25	6	22	0.603447	665	301	6	-	-
140127_1218	1	subjects	42	10	1	20	941	0	0	0.2	0.9	0.18	1	20	1	0.623978	1	-	4	3	2	21	6	22	0.607802	618	323	9	-	-
140127_1218	1	subjects	42	11	1	45	1019	0	0	0.2	0.9	0.18	0	45	1	0.491787	1	-	6	6	3	29	6	22	0.140934	724	295	0	-	-
140127_1218	1	subjects	42	12	1	39	1006	0	6	0.9	0.9	0.81	0	39	1	0.456233	1	-	7	1	4	14	6	22	0.175054	611	395	4	-	-
140127_1218	1	globals	Period	NumPeriods	RepeatTreatment	Y	W	Part1_last	P_Series	P_Parallel	P_type	AttendReward	P_Info[1]	P_Info[2]	P_Info[3]	P_Info[4]	P_Info[5]	P_Info[6]	P_Info[7]	P_Info[8]	P_Info[9]	P_Info[10]	P_Info[11]	P_Info[12]	P_Info[13]	P_Info[14]	P_Info[15]	P_Info[16]	P_Info[17]	P_Info[18]	P_Info[19]	P_Info[20]	P_Info[21]	P_Info[22]	P_Info[23]	P_Info[24]	P_Info[25]	P_Info[26]	P_Info[27]	P_Info[28]	X_size	X_list[1]	X_list[2]	X_list[3]	X_list[4]	X_list[5]	X_list[6]	X_list[7]	X_list[8]
140127_1218	1	globals	43	60	0	20	25	30	1	2	1	1500	1	1	1	1	1	1	1	1	1	1	1	1	1	1	0	0	0	0	0	0	0	0	0	0	0	0	0	0	21	0	1	2	3	4	5	6	7
140127_1218	1	subjects	Period	Subject	Group	Profit	TotalProfit	Participate	X	p_1	p_2	P	Z	coin	attend	r1	P_info	TimeWPgJnOK	rank	partner	Team	TimeOKUEOK	X_partner	i	r2	profit_part1	profit_part2	TimeOKPgPQOK	final_profit	TimeWIOK
140127_1218	1	subjects	43	1	1	14	839	0	6	0.9	0.2	0.18	1	14	1	0.290734	1	-	6	3	3	29	0	22	0.703941	569	270	9	-	-
140127_1218	1	subjects	43	2	1	39	883	0	6	0.9	0.6	0.54	0	39	1	0.0492173	1	-	9	9	5	30	2	22	0.439792	572	311	0	-	-
140127_1218	1	subjects	43	3	1	20	947	0	0	0.2	0.9	0.18	1	20	1	0.419895	1	-	5	1	3	21	6	22	0.703941	663	284	0	-	-
140127_1218	1	subjects	43	4	1	20	917	0	0	0.2	0.2	0.04	1	20	1	0.964553	1	-	1	12	1	25	0	22	0.260196	654	263	0	-	-
140127_1218	1	subjects	43	5	1	43	1051	0	2	0.6	0.9	0.54	0	43	1	0.185908	1	-	7	6	4	30	6	22	0.482861	690	361	0	-	-
140127_1218	1	subjects	43	6	1	39	912	0	6	0.9	0.6	0.54	0	39	1	0.118022	1	-	8	5	4	9	2	22	0.482861	530	382	8	-	-
140127_1218	1	subjects	43	7	1	20	1044	0	0	0.2	0.2	0.04	1	20	1	0.0203236	1	-	12	8	6	28	0	22	0.188627	759	285	7	-	-
140127_1218	1	subjects	43	8	1	20	922	0	0	0.2	0.2	0.04	1	20	1	0.0334332	1	-	11	7	6	29	0	22	0.188627	587	335	2	-	-
140127_1218	1	subjects	43	9	1	43	1009	0	2	0.6	0.9	0.54	0	43	1	0.0434734	1	-	10	2	5	27	6	22	0.439792	665	344	7	-	-
140127_1218	1	subjects	43	10	1	39	980	0	6	0.9	0.2	0.18	0	39	1	0.565198	1	-	4	11	2	22	0	22	0.11761	618	362	7	-	-
140127_1218	1	subjects	43	11	1	45	1064	0	0	0.2	0.9	0.18	0	45	1	0.666248	1	-	3	10	2	14	6	22	0.11761	724	340	6	-	-
140127_1218	1	subjects	43	12	1	20	1026	0	0	0.2	0.2	0.04	1	20	1	0.777049	1	-	2	4	1	27	0	22	0.260196	611	415	4	-	-
140127_1218	1	globals	Period	NumPeriods	RepeatTreatment	Y	W	Part1_last	P_Series	P_Parallel	P_type	AttendReward	P_Info[1]	P_Info[2]	P_Info[3]	P_Info[4]	P_Info[5]	P_Info[6]	P_Info[7]	P_Info[8]	P_Info[9]	P_Info[10]	P_Info[11]	P_Info[12]	P_Info[13]	P_Info[14]	P_Info[15]	P_Info[16]	P_Info[17]	P_Info[18]	P_Info[19]	P_Info[20]	P_Info[21]	P_Info[22]	P_Info[23]	P_Info[24]	P_Info[25]	P_Info[26]	P_Info[27]	P_Info[28]	X_size	X_list[1]	X_list[2]	X_list[3]	X_list[4]	X_list[5]	X_list[6]	X_list[7]	X_list[8]
140127_1218	1	globals	44	60	0	20	25	30	1	2	1	1500	1	1	1	1	1	1	1	1	1	1	1	1	1	1	0	0	0	0	0	0	0	0	0	0	0	0	0	0	21	0	1	2	3	4	5	6	7
140127_1218	1	subjects	Period	Subject	Group	Profit	TotalProfit	Participate	X	p_1	p_2	P	Z	coin	attend	r1	P_info	TimeWPgJnOK	rank	partner	Team	TimeOKUEOK	X_partner	i	r2	profit_part1	profit_part2	TimeOKPgPQOK	final_profit	TimeWIOK
140127_1218	1	subjects	44	1	1	14	853	0	6	0.9	0.2	0.18	1	14	1	0.325501	1	-	10	12	5	29	0	22	0.912049	569	284	0	-	-
140127_1218	1	subjects	44	2	1	39	922	0	6	0.9	0.9	0.81	0	39	1	0.662983	1	-	4	10	2	24	6	22	0.132982	572	350	4	-	-
140127_1218	1	subjects	44	3	1	33	980	0	12	0.95	0.9	0.855	0	33	1	0.551648	1	-	7	6	4	15	6	22	0.853988	663	317	0	-	-
140127_1218	1	subjects	44	4	1	43	960	0	2	0.6	0.6	0.36	0	43	1	0.832801	1	-	1	5	1	24	2	22	0.244625	654	306	2	-	-
140127_1218	1	subjects	44	5	1	43	1094	0	2	0.6	0.6	0.36	0	43	1	0.753154	1	-	2	4	1	29	2	22	0.244625	690	404	0	-	-
140127_1218	1	subjects	44	6	1	39	951	0	6	0.9	0.95	0.855	0	39	1	0.546278	1	-	8	3	4	29	12	22	0.853988	530	421	1	-	-
140127_1218	1	subjects	44	7	1	45	1089	0	0	0.2	0.6	0.12	0	45	1	0.632768	1	-	6	9	3	29	2	22	0.0840418	759	330	7	-	-
140127_1218	1	subjects	44	8	1	20	942	0	0	0.2	0.2	0.04	1	20	1	0.230409	1	-	11	11	6	28	0	22	0.319695	587	355	3	-	-
140127_1218	1	subjects	44	9	1	43	1052	0	2	0.6	0.2	0.12	0	43	1	0.660802	1	-	5	7	3	25	0	22	0.0840418	665	387	4	-	-
140127_1218	1	subjects	44	10	1	39	1019	0	6	0.9	0.9	0.81	0	39	1	0.724022	1	-	3	2	2	30	6	22	0.132982	618	401	8	-	-
140127_1218	1	subjects	44	11	1	20	1084	0	0	0.2	0.2	0.04	1	20	1	0.19571	1	-	12	8	6	30	0	22	0.319695	724	360	6	-	-
140127_1218	1	subjects	44	12	1	20	1046	0	0	0.2	0.9	0.18	1	20	1	0.378748	1	-	9	1	5	29	6	22	0.912049	611	435	3	-	-
140127_1218	1	globals	Period	NumPeriods	RepeatTreatment	Y	W	Part1_last	P_Series	P_Parallel	P_type	AttendReward	P_Info[1]	P_Info[2]	P_Info[3]	P_Info[4]	P_Info[5]	P_Info[6]	P_Info[7]	P_Info[8]	P_Info[9]	P_Info[10]	P_Info[11]	P_Info[12]	P_Info[13]	P_Info[14]	P_Info[15]	P_Info[16]	P_Info[17]	P_Info[18]	P_Info[19]	P_Info[20]	P_Info[21]	P_Info[22]	P_Info[23]	P_Info[24]	P_Info[25]	P_Info[26]	P_Info[27]	P_Info[28]	X_size	X_list[1]	X_list[2]	X_list[3]	X_list[4]	X_list[5]	X_list[6]	X_list[7]	X_list[8]
140127_1218	1	globals	45	60	0	20	25	30	1	2	1	1500	1	1	1	1	1	1	1	1	1	1	1	1	1	1	0	0	0	0	0	0	0	0	0	0	0	0	0	0	21	0	1	2	3	4	5	6	7
140127_1218	1	subjects	Period	Subject	Group	Profit	TotalProfit	Participate	X	p_1	p_2	P	Z	coin	attend	r1	P_info	TimeWPgJnOK	rank	partner	Team	TimeOKUEOK	X_partner	i	r2	profit_part1	profit_part2	TimeOKPgPQOK	final_profit	TimeWIOK
140127_1218	1	subjects	45	1	1	14	867	0	6	0.9	0.2	0.18	1	14	1	0.295337	1	-	9	8	5	-5	0	22	0.305005	569	298	9	-	-
140127_1218	1	subjects	45	2	1	39	961	0	6	0.9	0.6	0.54	0	39	1	0.983878	1	-	1	9	1	29	2	22	0.391241	572	389	3	-	-
140127_1218	1	subjects	45	3	1	18	998	0	2	0.6	0.6	0.36	1	18	1	0.800509	1	-	3	4	2	5	2	22	0.936267	663	335	0	-	-
140127_1218	1	subjects	45	4	1	18	978	0	2	0.6	0.6	0.36	1	18	1	0.656285	1	-	4	3	2	27	2	22	0.936267	654	324	0	-	-
140127_1218	1	subjects	45	5	1	18	1112	0	2	0.6	0.2	0.12	1	18	1	0.491337	1	-	6	7	3	30	0	22	0.660689	690	422	0	-	-
140127_1218	1	subjects	45	6	1	39	990	0	6	0.9	0.9	0.81	0	39	1	0.123126	1	-	11	12	6	30	6	22	0.442398	530	460	7	-	-
140127_1218	1	subjects	45	7	1	20	1109	0	0	0.2	0.6	0.12	1	20	1	0.623746	1	-	5	5	3	29	2	22	0.660689	759	350	7	-	-
140127_1218	1	subjects	45	8	1	20	962	0	0	0.2	0.9	0.18	1	20	1	0.263869	1	-	10	1	5	27	6	22	0.305005	587	375	3	-	-
140127_1218	1	subjects	45	9	1	43	1095	0	2	0.6	0.9	0.54	0	43	1	0.860304	1	-	2	2	1	26	6	22	0.391241	665	430	5	-	-
140127_1218	1	subjects	45	10	1	39	1058	0	6	0.9	0.9	0.81	0	39	1	0.485198	1	-	7	11	4	26	6	22	0.357343	618	440	5	-	-
140127_1218	1	subjects	45	11	1	39	1123	0	6	0.9	0.9	0.81	0	39	1	0.379614	1	-	8	10	4	29	6	22	0.357343	724	399	4	-	-
140127_1218	1	subjects	45	12	1	39	1085	0	6	0.9	0.9	0.81	0	39	1	0.0824455	1	-	12	6	6	26	6	22	0.442398	611	474	4	-	-
140127_1218	1	globals	Period	NumPeriods	RepeatTreatment	Y	W	Part1_last	P_Series	P_Parallel	P_type	AttendReward	P_Info[1]	P_Info[2]	P_Info[3]	P_Info[4]	P_Info[5]	P_Info[6]	P_Info[7]	P_Info[8]	P_Info[9]	P_Info[10]	P_Info[11]	P_Info[12]	P_Info[13]	P_Info[14]	P_Info[15]	P_Info[16]	P_Info[17]	P_Info[18]	P_Info[19]	P_Info[20]	P_Info[21]	P_Info[22]	P_Info[23]	P_Info[24]	P_Info[25]	P_Info[26]	P_Info[27]	P_Info[28]	X_size	X_list[1]	X_list[2]	X_list[3]	X_list[4]	X_list[5]	X_list[6]	X_list[7]	X_list[8]
140127_1218	1	globals	46	60	0	20	25	30	1	2	1	1500	1	1	1	1	1	1	1	1	1	1	1	1	1	1	0	0	0	0	0	0	0	0	0	0	0	0	0	0	21	0	1	2	3	4	5	6	7
140127_1218	1	subjects	Period	Subject	Group	Profit	TotalProfit	Participate	X	p_1	p_2	P	Z	coin	attend	r1	P_info	TimeWPgJnOK	rank	partner	Team	TimeOKUEOK	X_partner	i	r2	profit_part1	profit_part2	TimeOKPgPQOK	final_profit	TimeWIOK
140127_1218	1	subjects	46	1	1	45	912	0	0	0.2	0.9	0.18	0	45	1	0.686039	1	-	4	3	2	29	6	22	0.042301	569	343	6	-	-
140127_1218	1	subjects	46	2	1	14	975	0	6	0.9	0.2	0.18	1	14	1	0.224013	1	-	10	7	5	29	0	22	0.287785	572	403	5	-	-
140127_1218	1	subjects	46	3	1	39	1037	0	6	0.9	0.2	0.18	0	39	1	0.730131	1	-	3	1	2	10	0	22	0.042301	663	374	0	-	-
140127_1218	1	subjects	46	4	1	43	1021	0	2	0.6	0.9	0.54	0	43	1	0.90817	1	-	1	6	1	19	6	22	0.503976	654	367	5	-	-
140127_1218	1	subjects	46	5	1	43	1155	0	2	0.6	0.9	0.54	0	43	1	0.0716501	1	-	12	12	6	26	6	22	0.350321	690	465	0	-	-
140127_1218	1	subjects	46	6	1	39	1029	0	6	0.9	0.6	0.54	0	39	1	0.847118	1	-	2	4	1	29	2	22	0.503976	530	499	8	-	-
140127_1218	1	subjects	46	7	1	20	1129	0	0	0.2	0.9	0.18	1	20	1	0.224273	1	-	9	2	5	29	6	22	0.287785	759	370	8	-	-
140127_1218	1	subjects	46	8	1	20	982	0	0	0.2	0.6	0.12	1	20	1	0.492327	1	-	7	9	4	30	2	22	0.978661	587	395	4	-	-
140127_1218	1	subjects	46	9	1	18	1113	0	2	0.6	0.2	0.12	1	18	1	0.36294	1	-	8	8	4	23	0	22	0.978661	665	448	7	-	-
140127_1218	1	subjects	46	10	1	39	1097	0	6	0.9	0.9	0.81	0	39	1	0.51374	1	-	6	11	3	28	6	22	0.589768	618	479	8	-	-
140127_1218	1	subjects	46	11	1	39	1162	0	6	0.9	0.9	0.81	0	39	1	0.609394	1	-	5	10	3	29	6	22	0.589768	724	438	8	-	-
140127_1218	1	subjects	46	12	1	39	1124	0	6	0.9	0.6	0.54	0	39	1	0.0872883	1	-	11	5	6	28	2	22	0.350321	611	513	3	-	-
140127_1218	1	globals	Period	NumPeriods	RepeatTreatment	Y	W	Part1_last	P_Series	P_Parallel	P_type	AttendReward	P_Info[1]	P_Info[2]	P_Info[3]	P_Info[4]	P_Info[5]	P_Info[6]	P_Info[7]	P_Info[8]	P_Info[9]	P_Info[10]	P_Info[11]	P_Info[12]	P_Info[13]	P_Info[14]	P_Info[15]	P_Info[16]	P_Info[17]	P_Info[18]	P_Info[19]	P_Info[20]	P_Info[21]	P_Info[22]	P_Info[23]	P_Info[24]	P_Info[25]	P_Info[26]	P_Info[27]	P_Info[28]	X_size	X_list[1]	X_list[2]	X_list[3]	X_list[4]	X_list[5]	X_list[6]	X_list[7]	X_list[8]
140127_1218	1	globals	47	60	0	20	25	30	1	2	1	1500	1	1	1	1	1	1	1	1	1	1	1	1	1	1	0	0	0	0	0	0	0	0	0	0	0	0	0	0	21	0	1	2	3	4	5	6	7
140127_1218	1	subjects	Period	Subject	Group	Profit	TotalProfit	Participate	X	p_1	p_2	P	Z	coin	attend	r1	P_info	TimeWPgJnOK	rank	partner	Team	TimeOKUEOK	X_partner	i	r2	profit_part1	profit_part2	TimeOKPgPQOK	final_profit	TimeWIOK
140127_1218	1	subjects	47	1	1	14	926	0	6	0.9	0.6	0.54	1	14	1	0.795237	1	-	5	5	3	28	2	22	0.70206	569	357	4	-	-
140127_1218	1	subjects	47	2	1	39	1014	0	6	0.9	0.9	0.81	0	39	1	0.232548	1	-	10	6	5	28	6	22	0.169958	572	442	4	-	-
140127_1218	1	subjects	47	3	1	18	1055	0	2	0.6	0.2	0.12	1	18	1	0.990647	1	-	1	7	1	4	0	22	0.256332	663	392	0	-	-
140127_1218	1	subjects	47	4	1	43	1064	0	2	0.6	0.6	0.36	0	43	1	0.184547	1	-	12	9	6	27	2	22	0.0539195	654	410	2	-	-
140127_1218	1	subjects	47	5	1	18	1173	0	2	0.6	0.9	0.54	1	18	1	0.707582	1	-	6	1	3	29	6	22	0.70206	690	483	0	-	-
140127_1218	1	subjects	47	6	1	39	1068	0	6	0.9	0.9	0.81	0	39	1	0.287461	1	-	9	2	5	24	6	22	0.169958	530	538	8	-	-
140127_1218	1	subjects	47	7	1	20	1149	0	0	0.2	0.6	0.12	1	20	1	0.935194	1	-	2	3	1	29	2	22	0.256332	759	390	9	-	-
140127_1218	1	subjects	47	8	1	45	1027	0	0	0.2	0.9	0.18	0	45	1	0.332186	1	-	8	10	4	29	6	22	0.0326016	587	440	1	-	-
140127_1218	1	subjects	47	9	1	43	1156	0	2	0.6	0.6	0.36	0	43	1	0.211899	1	-	11	4	6	29	2	22	0.0539195	665	491	8	-	-
140127_1218	1	subjects	47	10	1	39	1136	0	6	0.9	0.2	0.18	0	39	1	0.608144	1	-	7	8	4	30	0	22	0.0326016	618	518	8	-	-
140127_1218	1	subjects	47	11	1	39	1201	0	6	0.9	0.6	0.54	0	39	1	0.838882	1	-	4	12	2	29	2	22	0.231931	724	477	8	-	-
140127_1218	1	subjects	47	12	1	43	1167	0	2	0.6	0.9	0.54	0	43	1	0.932932	1	-	3	11	2	29	6	22	0.231931	611	556	5	-	-
140127_1218	1	globals	Period	NumPeriods	RepeatTreatment	Y	W	Part1_last	P_Series	P_Parallel	P_type	AttendReward	P_Info[1]	P_Info[2]	P_Info[3]	P_Info[4]	P_Info[5]	P_Info[6]	P_Info[7]	P_Info[8]	P_Info[9]	P_Info[10]	P_Info[11]	P_Info[12]	P_Info[13]	P_Info[14]	P_Info[15]	P_Info[16]	P_Info[17]	P_Info[18]	P_Info[19]	P_Info[20]	P_Info[21]	P_Info[22]	P_Info[23]	P_Info[24]	P_Info[25]	P_Info[26]	P_Info[27]	P_Info[28]	X_size	X_list[1]	X_list[2]	X_list[3]	X_list[4]	X_list[5]	X_list[6]	X_list[7]	X_list[8]
140127_1218	1	globals	48	60	0	20	25	30	1	2	1	1500	1	1	1	1	1	1	1	1	1	1	1	1	1	1	0	0	0	0	0	0	0	0	0	0	0	0	0	0	21	0	1	2	3	4	5	6	7
140127_1218	1	subjects	Period	Subject	Group	Profit	TotalProfit	Participate	X	p_1	p_2	P	Z	coin	attend	r1	P_info	TimeWPgJnOK	rank	partner	Team	TimeOKUEOK	X_partner	i	r2	profit_part1	profit_part2	TimeOKPgPQOK	final_profit	TimeWIOK
140127_1218	1	subjects	48	1	1	14	940	0	6	0.9	0.6	0.54	1	14	1	0.196353	1	-	11	5	6	29	2	22	0.786024	569	371	0	-	-
140127_1218	1	subjects	48	2	1	39	1053	0	6	0.9	0.2	0.18	0	39	1	0.412136	1	-	9	7	5	29	0	22	0.0308038	572	481	3	-	-
140127_1218	1	subjects	48	3	1	39	1094	0	6	0.9	0.9	0.81	0	39	1	0.656678	1	-	5	6	3	17	6	22	0.703074	663	431	0	-	-
140127_1218	1	subjects	48	4	1	14	1078	0	6	0.9	0.2	0.18	1	14	1	0.429434	1	-	8	8	4	29	0	22	0.917274	654	424	3	-	-
140127_1218	1	subjects	48	5	1	18	1191	0	2	0.6	0.9	0.54	1	18	1	0.176822	1	-	12	1	6	29	6	22	0.786024	690	501	0	-	-
140127_1218	1	subjects	48	6	1	39	1107	0	6	0.9	0.9	0.81	0	39	1	0.625912	1	-	6	3	3	30	6	22	0.703074	530	577	9	-	-
140127_1218	1	subjects	48	7	1	45	1194	0	0	0.2	0.9	0.18	0	45	1	0.307377	1	-	10	2	5	29	6	22	0.0308038	759	435	7	-	-
140127_1218	1	subjects	48	8	1	20	1047	0	0	0.2	0.9	0.18	1	20	1	0.484007	1	-	7	4	4	29	6	22	0.917274	587	460	3	-	-
140127_1218	1	subjects	48	9	1	18	1174	0	2	0.6	0.9	0.54	1	18	1	0.811208	1	-	3	10	2	29	6	22	0.726776	665	509	8	-	-
140127_1218	1	subjects	48	10	1	14	1150	0	6	0.9	0.6	0.54	1	14	1	0.681037	1	-	4	9	2	28	2	22	0.726776	618	532	3	-	-
140127_1218	1	subjects	48	11	1	14	1215	0	6	0.9	0.6	0.54	1	14	1	0.849957	1	-	2	12	1	29	2	22	0.543603	724	491	7	-	-
140127_1218	1	subjects	48	12	1	18	1185	0	2	0.6	0.9	0.54	1	18	1	0.9524	1	-	1	11	1	29	6	22	0.543603	611	574	0	-	-
140127_1218	1	globals	Period	NumPeriods	RepeatTreatment	Y	W	Part1_last	P_Series	P_Parallel	P_type	AttendReward	P_Info[1]	P_Info[2]	P_Info[3]	P_Info[4]	P_Info[5]	P_Info[6]	P_Info[7]	P_Info[8]	P_Info[9]	P_Info[10]	P_Info[11]	P_Info[12]	P_Info[13]	P_Info[14]	P_Info[15]	P_Info[16]	P_Info[17]	P_Info[18]	P_Info[19]	P_Info[20]	P_Info[21]	P_Info[22]	P_Info[23]	P_Info[24]	P_Info[25]	P_Info[26]	P_Info[27]	P_Info[28]	X_size	X_list[1]	X_list[2]	X_list[3]	X_list[4]	X_list[5]	X_list[6]	X_list[7]	X_list[8]
140127_1218	1	globals	49	60	0	20	25	30	1	2	1	1500	1	1	1	1	1	1	1	1	1	1	1	1	1	1	0	0	0	0	0	0	0	0	0	0	0	0	0	0	21	0	1	2	3	4	5	6	7
140127_1218	1	subjects	Period	Subject	Group	Profit	TotalProfit	Participate	X	p_1	p_2	P	Z	coin	attend	r1	P_info	TimeWPgJnOK	rank	partner	Team	TimeOKUEOK	X_partner	i	r2	profit_part1	profit_part2	TimeOKPgPQOK	final_profit	TimeWIOK
140127_1218	1	subjects	49	1	1	14	954	0	6	0.9	0.2	0.18	1	14	1	0.961046	1	-	1	7	1	9	0	22	0.356877	569	385	4	-	-
140127_1218	1	subjects	49	2	1	14	1067	0	6	0.9	0.2	0.18	1	14	1	0.0317696	1	-	12	3	6	29	0	22	0.544011	572	495	5	-	-
140127_1218	1	subjects	49	3	1	20	1114	0	0	0.2	0.9	0.18	1	20	1	0.062519	1	-	11	2	6	4	6	22	0.544011	663	451	0	-	-
140127_1218	1	subjects	49	4	1	39	1117	0	6	0.9	0.9	0.81	0	39	1	0.0925229	1	-	10	11	5	27	6	22	0.187947	654	463	1	-	-
140127_1218	1	subjects	49	5	1	43	1234	0	2	0.6	0.9	0.54	0	43	1	0.759087	1	-	5	10	3	27	6	22	0.336157	690	544	2	-	-
140127_1218	1	subjects	49	6	1	14	1121	0	6	0.9	0.2	0.18	1	14	1	0.781458	1	-	4	8	2	30	0	22	0.528257	530	591	7	-	-
140127_1218	1	subjects	49	7	1	20	1214	0	0	0.2	0.9	0.18	1	20	1	0.95103	1	-	2	1	1	29	6	22	0.356877	759	455	8	-	-
140127_1218	1	subjects	49	8	1	20	1067	0	0	0.2	0.9	0.18	1	20	1	0.829056	1	-	3	6	2	30	6	22	0.528257	587	480	5	-	-
140127_1218	1	subjects	49	9	1	18	1192	0	2	0.6	0.9	0.54	1	18	1	0.590868	1	-	7	12	4	27	6	22	0.805411	665	527	8	-	-
140127_1218	1	subjects	49	10	1	39	1189	0	6	0.9	0.6	0.54	0	39	1	0.689634	1	-	6	5	3	26	2	22	0.336157	618	571	7	-	-
140127_1218	1	subjects	49	11	1	39	1254	0	6	0.9	0.9	0.81	0	39	1	0.198707	1	-	9	4	5	29	6	22	0.187947	724	530	9	-	-
140127_1218	1	subjects	49	12	1	14	1199	0	6	0.9	0.6	0.54	1	14	1	0.493971	1	-	8	9	4	29	2	22	0.805411	611	588	7	-	-
140127_1218	1	globals	Period	NumPeriods	RepeatTreatment	Y	W	Part1_last	P_Series	P_Parallel	P_type	AttendReward	P_Info[1]	P_Info[2]	P_Info[3]	P_Info[4]	P_Info[5]	P_Info[6]	P_Info[7]	P_Info[8]	P_Info[9]	P_Info[10]	P_Info[11]	P_Info[12]	P_Info[13]	P_Info[14]	P_Info[15]	P_Info[16]	P_Info[17]	P_Info[18]	P_Info[19]	P_Info[20]	P_Info[21]	P_Info[22]	P_Info[23]	P_Info[24]	P_Info[25]	P_Info[26]	P_Info[27]	P_Info[28]	X_size	X_list[1]	X_list[2]	X_list[3]	X_list[4]	X_list[5]	X_list[6]	X_list[7]	X_list[8]
140127_1218	1	globals	50	60	0	20	25	30	1	2	1	1500	1	1	1	1	1	1	1	1	1	1	1	1	1	1	0	0	0	0	0	0	0	0	0	0	0	0	0	0	21	0	1	2	3	4	5	6	7
140127_1218	1	subjects	Period	Subject	Group	Profit	TotalProfit	Participate	X	p_1	p_2	P	Z	coin	attend	r1	P_info	TimeWPgJnOK	rank	partner	Team	TimeOKUEOK	X_partner	i	r2	profit_part1	profit_part2	TimeOKPgPQOK	final_profit	TimeWIOK
140127_1218	1	subjects	50	1	1	20	974	0	0	0.2	0.6	0.12	1	20	1	0.00903295	1	-	12	10	6	29	2	22	0.790454	569	405	0	-	-
140127_1218	1	subjects	50	2	1	39	1106	0	6	0.9	0.9	0.81	0	39	1	0.954019	1	-	3	4	2	30	6	22	0.634755	572	534	5	-	-
140127_1218	1	subjects	50	3	1	39	1153	0	6	0.9	0.9	0.81	0	39	1	0.816858	1	-	5	6	3	8	6	22	0.0282265	663	490	0	-	-
140127_1218	1	subjects	50	4	1	39	1156	0	6	0.9	0.9	0.81	0	39	1	0.930474	1	-	4	2	2	26	6	22	0.634755	654	502	0	-	-
140127_1218	1	subjects	50	5	1	18	1252	0	2	0.6	0.2	0.12	1	18	1	0.670177	1	-	7	7	4	29	0	22	0.330695	690	562	0	-	-
140127_1218	1	subjects	50	6	1	39	1160	0	6	0.9	0.9	0.81	0	39	1	0.719868	1	-	6	3	3	29	6	22	0.0282265	530	630	8	-	-
140127_1218	1	subjects	50	7	1	20	1234	0	0	0.2	0.6	0.12	1	20	1	0.657059	1	-	8	5	4	30	2	22	0.330695	759	475	8	-	-
140127_1218	1	subjects	50	8	1	20	1087	0	0	0.2	0.6	0.12	1	20	1	0.961406	1	-	2	9	1	30	2	22	0.893301	587	500	0	-	-
140127_1218	1	subjects	50	9	1	18	1210	0	2	0.6	0.2	0.12	1	18	1	0.983237	1	-	1	8	1	26	0	22	0.893301	665	545	7	-	-
140127_1218	1	subjects	50	10	1	18	1207	0	2	0.6	0.2	0.12	1	18	1	0.10039	1	-	11	1	6	29	0	22	0.790454	618	589	7	-	-
140127_1218	1	subjects	50	11	1	39	1293	0	6	0.9	0.6	0.54	0	39	1	0.164639	1	-	10	12	5	27	3	22	0.26382	724	569	7	-	-
140127_1218	1	subjects	50	12	1	42	1241	0	3	0.6	0.9	0.54	0	42	1	0.499793	1	-	9	11	5	28	6	22	0.26382	611	630	3	-	-
140127_1218	1	globals	Period	NumPeriods	RepeatTreatment	Y	W	Part1_last	P_Series	P_Parallel	P_type	AttendReward	P_Info[1]	P_Info[2]	P_Info[3]	P_Info[4]	P_Info[5]	P_Info[6]	P_Info[7]	P_Info[8]	P_Info[9]	P_Info[10]	P_Info[11]	P_Info[12]	P_Info[13]	P_Info[14]	P_Info[15]	P_Info[16]	P_Info[17]	P_Info[18]	P_Info[19]	P_Info[20]	P_Info[21]	P_Info[22]	P_Info[23]	P_Info[24]	P_Info[25]	P_Info[26]	P_Info[27]	P_Info[28]	X_size	X_list[1]	X_list[2]	X_list[3]	X_list[4]	X_list[5]	X_list[6]	X_list[7]	X_list[8]
140127_1218	1	globals	51	60	0	20	25	30	1	2	1	1500	1	1	1	1	1	1	1	1	1	1	1	1	1	1	0	0	0	0	0	0	0	0	0	0	0	0	0	0	21	0	1	2	3	4	5	6	7
140127_1218	1	subjects	Period	Subject	Group	Profit	TotalProfit	Participate	X	p_1	p_2	P	Z	coin	attend	r1	P_info	TimeWPgJnOK	rank	partner	Team	TimeOKUEOK	X_partner	i	r2	profit_part1	profit_part2	TimeOKPgPQOK	final_profit	TimeWIOK
140127_1218	1	subjects	51	1	1	20	994	0	0	0.2	0.6	0.12	1	20	1	0.697283	1	-	5	3	3	16	2	22	0.814424	569	425	0	-	-
140127_1218	1	subjects	51	2	1	39	1145	0	6	0.9	0.6	0.54	0	39	1	0.755717	1	-	4	12	2	30	3	22	0.265452	572	573	2	-	-
140127_1218	1	subjects	51	3	1	18	1171	0	2	0.6	0.2	0.12	1	18	1	0.588446	1	-	6	1	3	22	0	22	0.814424	663	508	0	-	-
140127_1218	1	subjects	51	4	1	14	1170	0	6	0.9	0.9	0.81	1	14	1	0.468183	1	-	7	6	4	26	6	22	0.995098	654	516	2	-	-
140127_1218	1	subjects	51	5	1	43	1295	0	2	0.6	0.9	0.54	0	43	1	0.984799	1	-	1	11	1	29	6	22	0.463095	690	605	1	-	-
140127_1218	1	subjects	51	6	1	14	1174	0	6	0.9	0.9	0.81	1	14	1	0.448335	1	-	8	4	4	28	6	22	0.995098	530	644	7	-	-
140127_1218	1	subjects	51	7	1	20	1254	0	0	0.2	0.2	0.04	1	20	1	0.380107	1	-	9	8	5	27	0	22	0.234812	759	495	8	-	-
140127_1218	1	subjects	51	8	1	20	1107	0	0	0.2	0.2	0.04	1	20	1	0.331116	1	-	10	7	5	29	0	22	0.234812	587	520	4	-	-
140127_1218	1	subjects	51	9	1	18	1228	0	2	0.6	0.2	0.12	1	18	1	0.154868	1	-	12	10	6	24	0	22	0.757333	665	563	2	-	-
140127_1218	1	subjects	51	10	1	20	1227	0	0	0.2	0.6	0.12	1	20	1	0.195959	1	-	11	9	6	27	2	22	0.757333	618	609	7	-	-
140127_1218	1	subjects	51	11	1	39	1332	0	6	0.9	0.6	0.54	0	39	1	0.875284	1	-	2	5	1	29	2	22	0.463095	724	608	8	-	-
140127_1218	1	subjects	51	12	1	42	1283	0	3	0.6	0.9	0.54	0	42	1	0.860118	1	-	3	2	2	28	6	22	0.265452	611	672	7	-	-
140127_1218	1	globals	Period	NumPeriods	RepeatTreatment	Y	W	Part1_last	P_Series	P_Parallel	P_type	AttendReward	P_Info[1]	P_Info[2]	P_Info[3]	P_Info[4]	P_Info[5]	P_Info[6]	P_Info[7]	P_Info[8]	P_Info[9]	P_Info[10]	P_Info[11]	P_Info[12]	P_Info[13]	P_Info[14]	P_Info[15]	P_Info[16]	P_Info[17]	P_Info[18]	P_Info[19]	P_Info[20]	P_Info[21]	P_Info[22]	P_Info[23]	P_Info[24]	P_Info[25]	P_Info[26]	P_Info[27]	P_Info[28]	X_size	X_list[1]	X_list[2]	X_list[3]	X_list[4]	X_list[5]	X_list[6]	X_list[7]	X_list[8]
140127_1218	1	globals	52	60	0	20	25	30	1	2	1	1500	1	1	1	1	1	1	1	1	1	1	1	1	1	1	0	0	0	0	0	0	0	0	0	0	0	0	0	0	21	0	1	2	3	4	5	6	7
140127_1218	1	subjects	Period	Subject	Group	Profit	TotalProfit	Participate	X	p_1	p_2	P	Z	coin	attend	r1	P_info	TimeWPgJnOK	rank	partner	Team	TimeOKUEOK	X_partner	i	r2	profit_part1	profit_part2	TimeOKPgPQOK	final_profit	TimeWIOK
140127_1218	1	subjects	52	1	1	20	1014	0	Ç	0.2	0.9	0.18	1	20	1	0.799782	1	-	3	2	2	27	6	22	0.968798	569	445	3	-	-
140127_1218	1	subjects	52	2	1	14	1159	0	6	0.9	0.2	0.18	1	14	1	0.728279	1	-	4	1	2	30	0	22	0.968798	572	587	4	-	-
140127_1218	1	subjects	52	3	1	33	1204	0	12	0.95	0.6	0.57	0	33	1	0.347604	1	-	9	5	5	18	2	22	0.146817	663	541	0	-	-
140127_1218	1	subjects	52	4	1	39	1209	0	6	0.9	0.6	0.54	0	39	1	0.157727	1	-	11	12	6	18	3	22	0.120113	654	555	0	-	-
140127_1218	1	subjects	52	5	1	43	1338	0	2	0.6	0.95	0.57	0	43	1	0.184311	1	-	10	3	5	29	12	22	0.146817	690	648	0	-	-
140127_1218	1	subjects	52	6	1	39	1213	0	6	0.9	0.6	0.54	0	39	1	0.583104	1	-	5	9	3	28	2	22	0.173867	530	683	7	-	-
140127_1218	1	subjects	52	7	1	20	1274	0	0	0.2	0.2	0.04	1	20	1	0.92791	1	-	1	10	1	29	0	22	0.235209	759	515	8	-	-
140127_1218	1	subjects	52	8	1	20	1127	0	0	0.2	0.9	0.18	1	20	1	0.444039	1	-	8	11	4	28	6	22	0.68953	587	540	4	-	-
140127_1218	1	subjects	52	9	1	43	1271	0	2	0.6	0.9	0.54	0	43	1	0.55243	1	-	6	6	3	29	6	22	0.173867	665	606	7	-	-
140127_1218	1	subjects	52	10	1	20	1247	0	0	0.2	0.2	0.04	1	20	1	0.920442	1	-	2	7	1	27	0	22	0.235209	618	629	8	-	-
140127_1218	1	subjects	52	11	1	14	1346	0	6	0.9	0.2	0.18	1	14	1	0.539645	1	-	7	8	4	27	0	22	0.68953	724	622	8	-	-
140127_1218	1	subjects	52	12	1	42	1325	0	3	0.6	0.9	0.54	0	42	1	0.0642746	1	-	12	4	6	29	6	22	0.120113	611	714	8	-	-
140127_1218	1	globals	Period	NumPeriods	RepeatTreatment	Y	W	Part1_last	P_Series	P_Parallel	P_type	AttendReward	P_Info[1]	P_Info[2]	P_Info[3]	P_Info[4]	P_Info[5]	P_Info[6]	P_Info[7]	P_Info[8]	P_Info[9]	P_Info[10]	P_Info[11]	P_Info[12]	P_Info[13]	P_Info[14]	P_Info[15]	P_Info[16]	P_Info[17]	P_Info[18]	P_Info[19]	P_Info[20]	P_Info[21]	P_Info[22]	P_Info[23]	P_Info[24]	P_Info[25]	P_Info[26]	P_Info[27]	P_Info[28]	X_size	X_list[1]	X_list[2]	X_list[3]	X_list[4]	X_list[5]	X_list[6]	X_list[7]	X_list[8]
140127_1218	1	globals	53	60	0	20	25	30	1	2	1	1500	1	1	1	1	1	1	1	1	1	1	1	1	1	1	0	0	0	0	0	0	0	0	0	0	0	0	0	0	21	0	1	2	3	4	5	6	7
140127_1218	1	subjects	Period	Subject	Group	Profit	TotalProfit	Participate	X	p_1	p_2	P	Z	coin	attend	r1	P_info	TimeWPgJnOK	rank	partner	Team	TimeOKUEOK	X_partner	i	r2	profit_part1	profit_part2	TimeOKPgPQOK	final_profit	TimeWIOK
140127_1218	1	subjects	53	1	1	14	1028	0	6	0.9	0.6	0.54	1	14	1	0.618659	1	-	6	5	3	25	2	22	0.740715	569	459	7	-	-
140127_1218	1	subjects	53	2	1	14	1173	0	6	0.9	0.2	0.18	1	14	1	0.771142	1	-	4	10	2	29	0	22	0.2526	572	601	6	-	-
140127_1218	1	subjects	53	3	1	39	1243	0	6	0.9	0.9	0.81	0	39	1	0.929668	1	-	1	11	1	17	6	22	0.484608	663	580	0	-	-
140127_1218	1	subjects	53	4	1	14	1223	0	6	0.9	0.2	0.18	1	14	1	0.262972	1	-	10	8	5	20	0	22	0.707546	654	569	5	-	-
140127_1218	1	subjects	53	5	1	18	1356	0	2	0.6	0.9	0.54	1	18	1	0.643074	1	-	5	1	3	28	6	22	0.740715	690	666	0	-	-
140127_1218	1	subjects	53	6	1	39	1252	0	6	0.9	0.6	0.54	0	39	1	0.185999	1	-	12	12	6	30	3	22	0.506477	530	722	4	-	-
140127_1218	1	subjects	53	7	1	20	1294	0	0	0.2	0.6	0.12	1	20	1	0.595649	1	-	7	9	4	29	2	22	0.7029	759	535	7	-	-
140127_1218	1	subjects	53	8	1	20	1147	0	0	0.2	0.9	0.18	1	20	1	0.354595	1	-	9	4	5	23	6	22	0.707546	587	560	5	-	-
140127_1218	1	subjects	53	9	1	18	1289	0	2	0.6	0.2	0.12	1	18	1	0.44711	1	-	8	7	4	27	0	22	0.7029	665	624	7	-	-
140127_1218	1	subjects	53	10	1	20	1267	0	0	0.2	0.9	0.18	1	20	1	0.821031	1	-	3	2	2	17	6	22	0.2526	618	649	9	-	-
140127_1218	1	subjects	53	11	1	39	1385	0	6	0.9	0.9	0.81	0	39	1	0.896153	1	-	2	3	1	14	6	22	0.484608	724	661	5	-	-
140127_1218	1	subjects	53	12	1	42	1367	0	3	0.6	0.9	0.54	0	42	1	0.194582	1	-	11	6	6	28	6	22	0.506477	611	756	9	-	-
140127_1218	1	globals	Period	NumPeriods	RepeatTreatment	Y	W	Part1_last	P_Series	P_Parallel	P_type	AttendReward	P_Info[1]	P_Info[2]	P_Info[3]	P_Info[4]	P_Info[5]	P_Info[6]	P_Info[7]	P_Info[8]	P_Info[9]	P_Info[10]	P_Info[11]	P_Info[12]	P_Info[13]	P_Info[14]	P_Info[15]	P_Info[16]	P_Info[17]	P_Info[18]	P_Info[19]	P_Info[20]	P_Info[21]	P_Info[22]	P_Info[23]	P_Info[24]	P_Info[25]	P_Info[26]	P_Info[27]	P_Info[28]	X_size	X_list[1]	X_list[2]	X_list[3]	X_list[4]	X_list[5]	X_list[6]	X_list[7]	X_list[8]
140127_1218	1	globals	54	60	0	20	25	30	1	2	1	1500	1	1	1	1	1	1	1	1	1	1	1	1	1	1	0	0	0	0	0	0	0	0	0	0	0	0	0	0	21	0	1	2	3	4	5	6	7
140127_1218	1	subjects	Period	Subject	Group	Profit	TotalProfit	Participate	X	p_1	p_2	P	Z	coin	attend	r1	P_info	TimeWPgJnOK	rank	partner	Team	TimeOKUEOK	X_partner	i	r2	profit_part1	profit_part2	TimeOKPgPQOK	final_profit	TimeWIOK
140127_1218	1	subjects	54	1	1	14	1042	0	6	0.9	0.9	0.81	1	14	1	0.72509	1	-	4	2	2	29	6	22	0.944562	569	473	5	-	-
140127_1218	1	subjects	54	2	1	14	1187	0	6	0.9	0.9	0.81	1	14	1	0.801094	1	-	3	1	2	29	6	22	0.944562	572	615	5	-	-
140127_1218	1	subjects	54	3	1	14	1257	0	6	0.9	0.9	0.81	1	14	1	0.933198	1	-	1	10	1	25	6	22	0.811296	663	594	0	-	-
140127_1218	1	subjects	54	4	1	14	1237	0	6	0.9	0.2	0.18	1	14	1	0.600195	1	-	5	7	3	27	0	22	0.395027	654	583	2	-	-
140127_1218	1	subjects	54	5	1	43	1399	0	2	0.6	0.6	0.36	0	43	1	0.288886	1	-	9	9	5	28	2	22	0.317693	690	709	0	-	-
140127_1218	1	subjects	54	6	1	39	1291	0	6	0.9	0.9	0.81	0	39	1	0.402949	1	-	7	11	4	29	6	22	0.798635	530	761	8	-	-
140127_1218	1	subjects	54	7	1	20	1314	0	0	0.2	0.9	0.18	1	20	1	0.489149	1	-	6	4	3	29	6	22	0.395027	759	555	4	-	-
140127_1218	1	subjects	54	8	1	20	1167	0	0	0.2	0.6	0.12	1	20	1	0.156228	1	-	11	12	6	29	3	22	0.20688	587	580	0	-	-
140127_1218	1	subjects	54	9	1	43	1332	0	2	0.6	0.6	0.36	0	43	1	0.159516	1	-	10	5	5	28	2	22	0.317693	665	667	8	-	-
140127_1218	1	subjects	54	10	1	14	1281	0	6	0.9	0.9	0.81	1	14	1	0.868524	1	-	2	3	1	25	6	22	0.811296	618	663	8	-	-
140127_1218	1	subjects	54	11	1	39	1424	0	6	0.9	0.9	0.81	0	39	1	0.340566	1	-	8	6	4	27	6	22	0.798635	724	700	8	-	-
140127_1218	1	subjects	54	12	1	17	1384	0	3	0.6	0.2	0.12	1	17	1	0.132154	1	-	12	8	6	28	0	22	0.20688	611	773	7	-	-
140127_1218	1	globals	Period	NumPeriods	RepeatTreatment	Y	W	Part1_last	P_Series	P_Parallel	P_type	AttendReward	P_Info[1]	P_Info[2]	P_Info[3]	P_Info[4]	P_Info[5]	P_Info[6]	P_Info[7]	P_Info[8]	P_Info[9]	P_Info[10]	P_Info[11]	P_Info[12]	P_Info[13]	P_Info[14]	P_Info[15]	P_Info[16]	P_Info[17]	P_Info[18]	P_Info[19]	P_Info[20]	P_Info[21]	P_Info[22]	P_Info[23]	P_Info[24]	P_Info[25]	P_Info[26]	P_Info[27]	P_Info[28]	X_size	X_list[1]	X_list[2]	X_list[3]	X_list[4]	X_list[5]	X_list[6]	X_list[7]	X_list[8]
140127_1218	1	globals	55	60	0	20	25	30	1	2	1	1500	1	1	1	1	1	1	1	1	1	1	1	1	1	1	0	0	0	0	0	0	0	0	0	0	0	0	0	0	21	0	1	2	3	4	5	6	7
140127_1218	1	subjects	Period	Subject	Group	Profit	TotalProfit	Participate	X	p_1	p_2	P	Z	coin	attend	r1	P_info	TimeWPgJnOK	rank	partner	Team	TimeOKUEOK	X_partner	i	r2	profit_part1	profit_part2	TimeOKPgPQOK	final_profit	TimeWIOK
140127_1218	1	subjects	55	1	1	14	1056	0	6	0.9	0.9	0.81	1	14	1	0.176224	1	-	8	6	4	19	6	22	0.9197	569	487	0	-	-
140127_1218	1	subjects	55	2	1	39	1226	0	6	0.9	0.9	0.81	0	39	1	0.254203	1	-	5	11	3	26	6	22	0.21174	572	654	3	-	-
140127_1218	1	subjects	55	3	1	14	1271	0	6	0.9	0.6	0.54	1	14	1	0.992691	1	-	1	12	1	17	2	22	0.592934	663	608	0	-	-
140127_1218	1	subjects	55	4	1	39	1276	0	6	0.9	0.9	0.81	0	39	1	0.148162	1	-	10	10	5	21	6	22	0.151933	654	622	0	-	-
140127_1218	1	subjects	55	5	1	18	1417	0	2	0.6	0.2	0.12	1	18	1	0.666785	1	-	3	7	2	20	0	22	0.385767	690	727	2	-	-
140127_1218	1	subjects	55	6	1	14	1305	0	6	0.9	0.9	0.81	1	14	1	0.186637	1	-	7	1	4	24	6	22	0.9197	530	775	7	-	-
140127_1218	1	subjects	55	7	1	20	1334	0	0	0.2	0.6	0.12	1	20	1	0.334942	1	-	4	5	2	25	2	22	0.385767	759	575	8	-	-
140127_1218	1	subjects	55	8	1	45	1212	0	0	0.2	0.6	0.12	0	45	1	0.0156799	1	-	12	9	6	25	2	22	0.0343914	587	625	2	-	-
140127_1218	1	subjects	55	9	1	43	1375	0	2	0.6	0.2	0.12	0	43	1	0.0786669	1	-	11	8	6	24	0	22	0.0343914	665	710	7	-	-
140127_1218	1	subjects	55	10	1	39	1320	0	6	0.9	0.9	0.81	0	39	1	0.154052	1	-	9	4	5	23	6	22	0.151933	618	702	8	-	-
140127_1218	1	subjects	55	11	1	39	1463	0	6	0.9	0.9	0.81	0	39	1	0.190836	1	-	6	2	3	30	6	22	0.21174	724	739	9	-	-
140127_1218	1	subjects	55	12	1	18	1402	0	2	0.6	0.9	0.54	1	18	1	0.732155	1	-	2	3	1	26	6	22	0.592934	611	791	8	-	-
140127_1218	1	globals	Period	NumPeriods	RepeatTreatment	Y	W	Part1_last	P_Series	P_Parallel	P_type	AttendReward	P_Info[1]	P_Info[2]	P_Info[3]	P_Info[4]	P_Info[5]	P_Info[6]	P_Info[7]	P_Info[8]	P_Info[9]	P_Info[10]	P_Info[11]	P_Info[12]	P_Info[13]	P_Info[14]	P_Info[15]	P_Info[16]	P_Info[17]	P_Info[18]	P_Info[19]	P_Info[20]	P_Info[21]	P_Info[22]	P_Info[23]	P_Info[24]	P_Info[25]	P_Info[26]	P_Info[27]	P_Info[28]	X_size	X_list[1]	X_list[2]	X_list[3]	X_list[4]	X_list[5]	X_list[6]	X_list[7]	X_list[8]
140127_1218	1	globals	56	60	0	20	25	30	1	2	1	1500	1	1	1	1	1	1	1	1	1	1	1	1	1	1	0	0	0	0	0	0	0	0	0	0	0	0	0	0	21	0	1	2	3	4	5	6	7
140127_1218	1	subjects	Period	Subject	Group	Profit	TotalProfit	Participate	X	p_1	p_2	P	Z	coin	attend	r1	P_info	TimeWPgJnOK	rank	partner	Team	TimeOKUEOK	X_partner	i	r2	profit_part1	profit_part2	TimeOKPgPQOK	final_profit	TimeWIOK
140127_1218	1	subjects	56	1	1	39	1095	0	6	0.9	0.9	0.81	0	39	1	0.945425	1	-	1	3	1	29	6	22	0.442742	569	526	7	-	-
140127_1218	1	subjects	56	2	1	39	1265	0	6	0.9	0.9	0.81	0	39	1	0.648909	1	-	6	6	3	29	6	22	0.0423223	572	693	5	-	-
140127_1218	1	subjects	56	3	1	39	1310	0	6	0.9	0.9	0.81	0	39	1	0.810309	1	-	2	1	1	25	6	22	0.442742	663	647	0	-	-
140127_1218	1	subjects	56	4	1	39	1315	0	6	0.9	0.9	0.81	0	39	1	0.531846	1	-	8	11	4	29	6	22	0.807554	654	661	3	-	-
140127_1218	1	subjects	56	5	1	18	1435	0	2	0.6	0.6	0.36	1	18	1	0.769867	1	-	3	12	2	30	3	22	0.622291	690	745	0	-	-
140127_1218	1	subjects	56	6	1	39	1344	0	6	0.9	0.9	0.81	0	39	1	0.673565	1	-	5	2	3	30	6	22	0.0423223	530	814	9	-	-
140127_1218	1	subjects	56	7	1	20	1354	0	0	0.2	0.2	0.04	1	20	1	0.383514	1	-	10	8	5	29	0	22	0.190176	759	595	8	-	-
140127_1218	1	subjects	56	8	1	20	1232	0	0	0.2	0.2	0.04	1	20	1	0.433498	1	-	9	7	5	29	0	22	0.190176	587	645	4	-	-
140127_1218	1	subjects	56	9	1	18	1393	0	2	0.6	0.2	0.12	1	18	1	0.224222	1	-	11	10	6	29	0	22	0.290339	665	728	4	-	-
140127_1218	1	subjects	56	10	1	20	1340	0	0	0.2	0.6	0.12	1	20	1	0.0726189	1	-	12	9	6	17	2	22	0.290339	618	722	9	-	-
140127_1218	1	subjects	56	11	1	39	1502	0	6	0.9	0.9	0.81	0	39	1	0.62036	1	-	7	4	4	29	6	22	0.807554	724	778	9	-	-
140127_1218	1	subjects	56	12	1	17	1419	0	3	0.6	0.6	0.36	1	17	1	0.720704	1	-	4	5	2	29	2	22	0.622291	611	808	7	-	-
140127_1218	1	globals	Period	NumPeriods	RepeatTreatment	Y	W	Part1_last	P_Series	P_Parallel	P_type	AttendReward	P_Info[1]	P_Info[2]	P_Info[3]	P_Info[4]	P_Info[5]	P_Info[6]	P_Info[7]	P_Info[8]	P_Info[9]	P_Info[10]	P_Info[11]	P_Info[12]	P_Info[13]	P_Info[14]	P_Info[15]	P_Info[16]	P_Info[17]	P_Info[18]	P_Info[19]	P_Info[20]	P_Info[21]	P_Info[22]	P_Info[23]	P_Info[24]	P_Info[25]	P_Info[26]	P_Info[27]	P_Info[28]	X_size	X_list[1]	X_list[2]	X_list[3]	X_list[4]	X_list[5]	X_list[6]	X_list[7]	X_list[8]
140127_1218	1	globals	57	60	0	20	25	30	1	2	1	1500	1	1	1	1	1	1	1	1	1	1	1	1	1	1	0	0	0	0	0	0	0	0	0	0	0	0	0	0	21	0	1	2	3	4	5	6	7
140127_1218	1	subjects	Period	Subject	Group	Profit	TotalProfit	Participate	X	p_1	p_2	P	Z	coin	attend	r1	P_info	TimeWPgJnOK	rank	partner	Team	TimeOKUEOK	X_partner	i	r2	profit_part1	profit_part2	TimeOKPgPQOK	final_profit	TimeWIOK
140127_1218	1	subjects	57	1	1	39	1134	0	6	0.9	0.9	0.81	0	39	1	0.871085	1	-	1	12	1	18	6	22	0.306242	569	565	8	-	-
140127_1218	1	subjects	57	2	1	14	1279	0	6	0.9	0.2	0.18	1	14	1	0.38221	1	-	4	7	2	17	0	22	0.541164	572	707	4	-	-
140127_1218	1	subjects	57	3	1	14	1324	0	6	0.9	0.6	0.54	1	14	1	0.299091	1	-	7	5	4	23	2	22	0.850987	663	661	0	-	-
140127_1218	1	subjects	57	4	1	39	1354	0	6	0.9	0.6	0.54	0	39	1	0.0496915	1	-	12	9	6	27	2	22	0.165881	654	700	0	-	-
140127_1218	1	subjects	57	5	1	18	1453	0	2	0.6	0.9	0.54	1	18	1	0.297454	1	-	8	3	4	22	6	22	0.850987	690	763	0	-	-
140127_1218	1	subjects	57	6	1	14	1358	0	6	0.9	0.2	0.18	1	14	1	0.220564	1	-	10	8	5	21	0	22	0.72694	530	828	6	-	-
140127_1218	1	subjects	57	7	1	20	1374	0	0	0.2	0.9	0.18	1	20	1	0.727694	1	-	3	2	2	28	6	22	0.541164	759	615	8	-	-
140127_1218	1	subjects	57	8	1	20	1252	0	0	0.2	0.9	0.18	1	20	1	0.289503	1	-	9	6	5	24	6	22	0.72694	587	665	1	-	-
140127_1218	1	subjects	57	9	1	43	1436	0	2	0.6	0.9	0.54	0	43	1	0.0903748	1	-	11	4	6	22	6	22	0.165881	665	771	4	-	-
140127_1218	1	subjects	57	10	1	39	1379	0	6	0.9	0.9	0.81	0	39	1	0.352127	1	-	5	11	3	21	6	22	0.253155	618	761	8	-	-
140127_1218	1	subjects	57	11	1	39	1541	0	6	0.9	0.9	0.81	0	39	1	0.31148	1	-	6	10	3	29	6	22	0.253155	724	817	9	-	-
140127_1218	1	subjects	57	12	1	39	1458	0	6	0.9	0.9	0.81	0	39	1	0.783726	1	-	2	1	1	19	6	22	0.306242	611	847	9	-	-
140127_1218	1	globals	Period	NumPeriods	RepeatTreatment	Y	W	Part1_last	P_Series	P_Parallel	P_type	AttendReward	P_Info[1]	P_Info[2]	P_Info[3]	P_Info[4]	P_Info[5]	P_Info[6]	P_Info[7]	P_Info[8]	P_Info[9]	P_Info[10]	P_Info[11]	P_Info[12]	P_Info[13]	P_Info[14]	P_Info[15]	P_Info[16]	P_Info[17]	P_Info[18]	P_Info[19]	P_Info[20]	P_Info[21]	P_Info[22]	P_Info[23]	P_Info[24]	P_Info[25]	P_Info[26]	P_Info[27]	P_Info[28]	X_size	X_list[1]	X_list[2]	X_list[3]	X_list[4]	X_list[5]	X_list[6]	X_list[7]	X_list[8]
140127_1218	1	globals	58	60	0	20	25	30	1	2	1	1500	1	1	1	1	1	1	1	1	1	1	1	1	1	1	0	0	0	0	0	0	0	0	0	0	0	0	0	0	21	0	1	2	3	4	5	6	7
140127_1218	1	subjects	Period	Subject	Group	Profit	TotalProfit	Participate	X	p_1	p_2	P	Z	coin	attend	r1	P_info	TimeWPgJnOK	rank	partner	Team	TimeOKUEOK	X_partner	i	r2	profit_part1	profit_part2	TimeOKPgPQOK	final_profit	TimeWIOK
140127_1218	1	subjects	58	1	1	39	1173	0	6	0.9	0.9	0.81	0	39	1	0.378516	1	-	8	3	4	27	6	22	0.371071	569	604	9	-	-
140127_1218	1	subjects	58	2	1	14	1293	0	6	0.9	0.6	0.54	1	14	1	0.956936	1	-	2	9	1	29	2	22	0.585661	572	721	4	-	-
140127_1218	1	subjects	58	3	1	39	1363	0	6	0.9	0.9	0.81	0	39	1	0.56025	1	-	7	1	4	19	6	22	0.371071	663	700	1	-	-
140127_1218	1	subjects	58	4	1	39	1393	0	6	0.9	0.9	0.81	0	39	1	0.833035	1	-	4	10	2	23	6	22	0.734315	654	739	4	-	-
140127_1218	1	subjects	58	5	1	18	1471	0	2	0.6	0.9	0.54	1	18	1	0.310347	1	-	11	11	6	30	6	22	0.803429	690	781	0	-	-
140127_1218	1	subjects	58	6	1	14	1372	0	6	0.9	0.2	0.18	1	14	1	0.342585	1	-	10	8	5	30	0	22	0.338094	530	842	0	-	-
140127_1218	1	subjects	58	7	1	20	1394	0	0	0.2	0.6	0.12	1	20	1	0.686956	1	-	5	12	3	30	3	22	0.764168	759	635	8	-	-
140127_1218	1	subjects	58	8	1	20	1272	0	0	0.2	0.9	0.18	1	20	1	0.350586	1	-	9	6	5	24	6	22	0.338094	587	685	0	-	-
140127_1218	1	subjects	58	9	1	18	1454	0	2	0.6	0.9	0.54	1	18	1	0.960822	1	-	1	2	1	26	6	22	0.585661	665	789	7	-	-
140127_1218	1	subjects	58	10	1	39	1418	0	6	0.9	0.9	0.81	0	39	1	0.880053	1	-	3	4	2	29	6	22	0.734315	618	800	9	-	-
140127_1218	1	subjects	58	11	1	14	1555	0	6	0.9	0.6	0.54	1	14	1	0.00292594	1	-	12	5	6	29	2	22	0.803429	724	831	8	-	-
140127_1218	1	subjects	58	12	1	17	1475	0	3	0.6	0.2	0.12	1	17	1	0.665295	1	-	6	7	3	29	0	22	0.764168	611	864	8	-	-
140127_1218	1	globals	Period	NumPeriods	RepeatTreatment	Y	W	Part1_last	P_Series	P_Parallel	P_type	AttendReward	P_Info[1]	P_Info[2]	P_Info[3]	P_Info[4]	P_Info[5]	P_Info[6]	P_Info[7]	P_Info[8]	P_Info[9]	P_Info[10]	P_Info[11]	P_Info[12]	P_Info[13]	P_Info[14]	P_Info[15]	P_Info[16]	P_Info[17]	P_Info[18]	P_Info[19]	P_Info[20]	P_Info[21]	P_Info[22]	P_Info[23]	P_Info[24]	P_Info[25]	P_Info[26]	P_Info[27]	P_Info[28]	X_size	X_list[1]	X_list[2]	X_list[3]	X_list[4]	X_list[5]	X_list[6]	X_list[7]	X_list[8]
140127_1218	1	globals	59	60	0	20	25	30	1	2	1	1500	1	1	1	1	1	1	1	1	1	1	1	1	1	1	0	0	0	0	0	0	0	0	0	0	0	0	0	0	21	0	1	2	3	4	5	6	7
140127_1218	1	subjects	Period	Subject	Group	Profit	TotalProfit	Participate	X	p_1	p_2	P	Z	coin	attend	r1	P_info	TimeWPgJnOK	rank	partner	Team	TimeOKUEOK	X_partner	i	r2	profit_part1	profit_part2	TimeOKPgPQOK	final_profit	TimeWIOK
140127_1218	1	subjects	59	1	1	39	1212	0	6	0.9	0.2	0.18	0	39	1	0.541105	1	-	6	7	3	27	0	22	0.160248	569	643	0	-	-
140127_1218	1	subjects	59	2	1	39	1332	0	6	0.9	0.9	0.81	0	39	1	0.0517728	1	-	11	3	6	29	6	22	0.323841	572	760	5	-	-
140127_1218	1	subjects	59	3	1	39	1402	0	6	0.9	0.9	0.81	0	39	1	0.0199375	1	-	12	2	6	29	6	22	0.323841	663	739	0	-	-
140127_1218	1	subjects	59	4	1	39	1432	0	6	0.9	0.9	0.81	0	39	1	0.424416	1	-	7	11	4	28	6	22	0.226759	654	778	6	-	-
140127_1218	1	subjects	59	5	1	43	1514	0	2	0.6	0.2	0.12	0	43	1	0.820297	1	-	3	10	2	29	0	22	0.02637	690	824	0	-	-
140127_1218	1	subjects	59	6	1	14	1386	0	6	0.9	0.2	0.18	1	14	1	0.145916	1	-	9	8	5	8	0	22	0.358296	530	856	8	-	-
140127_1218	1	subjects	59	7	1	45	1439	0	0	0.2	0.9	0.18	0	45	1	0.627859	1	-	5	1	3	29	6	22	0.160248	759	680	8	-	-
140127_1218	1	subjects	59	8	1	20	1292	0	0	0.2	0.9	0.18	1	20	1	0.115644	1	-	10	6	5	29	6	22	0.358296	587	705	3	-	-
140127_1218	1	subjects	59	9	1	43	1497	0	2	0.6	0.6	0.36	0	43	1	0.982067	1	-	1	12	1	29	4	22	0.206159	665	832	4	-	-
140127_1218	1	subjects	59	10	1	45	1463	0	0	0.2	0.6	0.12	0	45	1	0.715547	1	-	4	5	2	27	2	22	0.02637	618	845	8	-	-
140127_1218	1	subjects	59	11	1	39	1594	0	6	0.9	0.9	0.81	0	39	1	0.235611	1	-	8	4	4	29	6	22	0.226759	724	870	8	-	-
140127_1218	1	subjects	59	12	1	41	1516	0	4	0.6	0.6	0.36	0	41	1	0.928973	1	-	2	9	1	29	2	22	0.206159	611	905	2	-	-
140127_1218	1	globals	Period	NumPeriods	RepeatTreatment	Y	W	Part1_last	P_Series	P_Parallel	P_type	AttendReward	P_Info[1]	P_Info[2]	P_Info[3]	P_Info[4]	P_Info[5]	P_Info[6]	P_Info[7]	P_Info[8]	P_Info[9]	P_Info[10]	P_Info[11]	P_Info[12]	P_Info[13]	P_Info[14]	P_Info[15]	P_Info[16]	P_Info[17]	P_Info[18]	P_Info[19]	P_Info[20]	P_Info[21]	P_Info[22]	P_Info[23]	P_Info[24]	P_Info[25]	P_Info[26]	P_Info[27]	P_Info[28]	X_size	X_list[1]	X_list[2]	X_list[3]	X_list[4]	X_list[5]	X_list[6]	X_list[7]	X_list[8]
140127_1218	1	globals	60	60	0	20	25	30	1	2	1	1500	1	1	1	1	1	1	1	1	1	1	1	1	1	1	0	0	0	0	0	0	0	0	0	0	0	0	0	0	21	0	1	2	3	4	5	6	7
140127_1218	1	subjects	Period	Subject	Group	Profit	TotalProfit	Participate	X	p_1	p_2	P	Z	coin	attend	r1	P_info	TimeWPgJnOK	rank	partner	Team	TimeOKUEOK	X_partner	i	r2	profit_part1	profit_part2	TimeOKPgPQOK	final_profit	TimeWIOK
140127_1218	1	subjects	60	1	1	20	1232	1	0	0.2	0.2	0.04	1	20	1	0.0168412	1	-	12	8	6	27	0	22	0.929065	569	663	0	2069	215
140127_1218	1	subjects	60	2	1	39	1371	1	6	0.9	0.9	0.81	0	39	1	0.261241	1	-	9	3	5	29	6	22	0.716886	572	799	0	2072	213
140127_1218	1	subjects	60	3	1	39	1441	1	6	0.9	0.9	0.81	0	39	1	0.238043	1	-	10	2	5	25	6	22	0.716886	663	778	0	2163	213
140127_1218	1	subjects	60	4	1	14	1446	1	6	0.9	0.6	0.54	1	14	1	0.539315	1	-	6	5	3	29	2	22	0.749868	654	792	0	2154	211
140127_1218	1	subjects	60	5	1	18	1532	1	2	0.6	0.9	0.54	1	18	1	0.634955	1	-	5	4	3	24	6	22	0.749868	690	842	0	2190	211
140127_1218	1	subjects	60	6	1	39	1425	1	6	0.9	0.6	0.54	0	39	1	0.651539	1	-	4	12	2	26	4	22	0.00721525	530	895	0	2030	214
140127_1218	1	subjects	60	7	1	20	1459	1	0	0.2	0.9	0.18	1	20	1	0.918121	1	-	1	11	1	29	6	22	0.38535	759	700	4	2259	213
140127_1218	1	subjects	60	8	1	20	1312	1	0	0.2	0.2	0.04	1	20	1	0.200748	1	-	11	1	6	30	0	22	0.929065	587	725	3	2087	212
140127_1218	1	subjects	60	9	1	18	1515	1	2	0.6	0.2	0.12	1	18	1	0.286927	1	-	8	10	4	25	0	22	0.789485	665	850	4	2165	212
140127_1218	1	subjects	60	10	1	20	1483	1	0	0.2	0.6	0.12	1	20	1	0.41642	1	-	7	9	4	29	2	22	0.789485	618	865	5	2118	214
140127_1218	1	subjects	60	11	1	14	1608	1	6	0.9	0.2	0.18	1	14	1	0.874691	1	-	2	7	1	29	0	22	0.38535	724	884	6	2224	213
140127_1218	1	subjects	60	12	1	41	1557	1	4	0.6	0.9	0.54	0	41	1	0.82539	1	-	3	6	2	28	6	22	0.00721525	611	946	2	2111	213
140127_1218	1	summary	Period
140127_1218	1	summary	1
140127_1218	1	summary	2
140127_1218	1	summary	3
140127_1218	1	summary	4
140127_1218	1	summary	5
140127_1218	1	summary	6
140127_1218	1	summary	7
140127_1218	1	summary	8
140127_1218	1	summary	9
140127_1218	1	summary	10
140127_1218	1	summary	11
140127_1218	1	summary	12
140127_1218	1	summary	13
140127_1218	1	summary	14
140127_1218	1	summary	15
140127_1218	1	summary	16
140127_1218	1	summary	17
140127_1218	1	summary	18
140127_1218	1	summary	19
140127_1218	1	summary	20
140127_1218	1	summary	21
140127_1218	1	summary	22
140127_1218	1	summary	23
140127_1218	1	summary	24
140127_1218	1	summary	25
140127_1218	1	summary	26
140127_1218	1	summary	27
140127_1218	1	summary	28
140127_1218	1	summary	29
140127_1218	1	summary	30
140127_1218	1	summary	31
140127_1218	1	summary	32
140127_1218	1	summary	33
140127_1218	1	summary	34
140127_1218	1	summary	35
140127_1218	1	summary	36
140127_1218	1	summary	37
140127_1218	1	summary	38
140127_1218	1	summary	39
140127_1218	1	summary	40
140127_1218	1	summary	41
140127_1218	1	summary	42
140127_1218	1	summary	43
140127_1218	1	summary	44
140127_1218	1	summary	45
140127_1218	1	summary	46
140127_1218	1	summary	47
140127_1218	1	summary	48
140127_1218	1	summary	49
140127_1218	1	summary	50
140127_1218	1	summary	51
140127_1218	1	summary	52
140127_1218	1	summary	53
140127_1218	1	summary	54
140127_1218	1	summary	55
140127_1218	1	summary	56
140127_1218	1	summary	57
140127_1218	1	summary	58
140127_1218	1	summary	59
140127_1218	1	summary	60
140127_1218	1	session	Subject	FinalProfit	ShowUpFee	ShowUpFeeInvested	MoneyAdded	MoneyToPay	MoneyEarned	attend[1]	attend[2]	attend[3]	attend[4]	attend[5]	attend[6]	attend[7]	attend[8]	attend[9]	attend[10]	attend[11]	attend[12]	attend[13]	attend[14]	attend[15]	attend[16]	attend[17]	attend[18]	attend[19]	attend[20]	attend[21]	attend[22]	attend[23]	attend[24]	attend[25]	attend[26]	attend[27]	attend[28]	attend[29]	attend[30]	attend[31]	attend[32]	attend[33]	attend[34]	attend[35]	attend[36]	attend[37]	attend[38]	attend[39]	attend[40]
140127_1218	1	session	1	3301	0	0	0	3301	3301	1	1	1	1	1	1	1	1	1	1	1	1	1	1	1	1	1	1	1	1	1	1	1	1	1	1	1	1	1	1	1	1	1	1	1	1	1	1	1	1
140127_1218	1	session	2	3443	0	0	0	3443	3443	1	1	1	1	1	1	1	1	1	1	1	1	1	1	1	1	1	1	1	1	1	1	1	1	1	1	1	1	1	1	1	1	1	1	1	1	1	1	1	1
140127_1218	1	session	3	3604	0	0	0	3604	3604	1	1	1	1	1	1	1	1	1	1	1	1	1	1	1	1	1	1	1	1	1	1	1	1	1	1	1	1	1	1	1	1	1	1	1	1	1	1	1	1
140127_1218	1	session	4	3600	0	0	0	3600	3600	1	1	1	1	1	1	1	1	1	1	1	1	1	1	1	1	1	1	1	1	1	1	1	1	1	1	1	1	1	1	1	1	1	1	1	1	1	1	1	1
140127_1218	1	session	5	3722	0	0	0	3722	3722	1	1	1	1	1	1	1	1	1	1	1	1	1	1	1	1	1	1	1	1	1	1	1	1	1	1	1	1	1	1	1	1	1	1	1	1	1	1	1	1
140127_1218	1	session	6	3455	0	0	0	3455	3455	1	1	1	1	1	1	1	1	1	1	1	1	1	1	1	1	1	1	1	1	1	1	1	1	1	1	1	1	1	1	1	1	1	1	1	1	1	1	1	1
140127_1218	1	session	7	3718	0	0	0	3718	3718	1	1	1	1	1	1	1	1	1	1	1	1	1	1	1	1	1	1	1	1	1	1	1	1	1	1	1	1	1	1	1	1	1	1	1	1	1	1	1	1
140127_1218	1	session	8	3399	0	0	0	3399	3399	1	1	1	1	1	1	1	1	1	1	1	1	1	1	1	1	1	1	1	1	1	1	1	1	1	1	1	1	1	1	1	1	1	1	1	1	1	1	1	1
140127_1218	1	session	9	3680	0	0	0	3680	3680	1	1	1	1	1	1	1	1	1	1	1	1	1	1	1	1	1	1	1	1	1	1	1	1	1	1	1	1	1	1	1	1	1	1	1	1	1	1	1	1
140127_1218	1	session	10	3601	0	0	0	3601	3601	1	1	1	1	1	1	1	1	1	1	1	1	1	1	1	1	1	1	1	1	1	1	1	1	1	1	1	1	1	1	1	1	1	1	1	1	1	1	1	1
140127_1218	1	session	11	3832	0	0	0	3832	3832	1	1	1	1	1	1	1	1	1	1	1	1	1	1	1	1	1	1	1	1	1	1	1	1	1	1	1	1	1	1	1	1	1	1	1	1	1	1	1	1
140127_1218	1	session	12	3668	0	0	0	3668	3668	1	1	1	1	1	1	1	1	1	1	1	1	1	1	1	1	1	1	1	1	1	1	1	1	1	1	1	1	1	1	1	1	1	1	1	1	1	1	1	1
[truncated: 60 more columns]

## Sheet: 140127_S3_Series.xls
140127_1452	1	globals	Period	NumPeriods	RepeatTreatment	Y	W	Part1_last	P_Series	P_Parallel	P_type	AttendReward	P_Info[1]	P_Info[2]	P_Info[3]	P_Info[4]	P_Info[5]	P_Info[6]	P_Info[7]	P_Info[8]	P_Info[9]	P_Info[10]	P_Info[11]	P_Info[12]	P_Info[13]	P_Info[14]	P_Info[15]	P_Info[16]	P_Info[17]	P_Info[18]	P_Info[19]	P_Info[20]	P_Info[21]	P_Info[22]	P_Info[23]	P_Info[24]	P_Info[25]	P_Info[26]	P_Info[27]	P_Info[28]	X_size	X_list[1]	X_list[2]	X_list[3]	X_list[4]	X_list[5]	X_list[6]	X_list[7]	X_list[8]
140127_1452	1	globals	1	60	0	20	25	30	1	2	1	1500	1	1	1	1	1	1	1	1	1	1	1	1	1	1	0	0	0	0	0	0	0	0	0	0	0	0	0	0	21	0	1	2	3	4	5	6	7
140127_1452	1	subjects	Period	Subject	Group	Profit	TotalProfit	Participate	X	p_1	p_2	P	Z	coin	attend	r1	P_info	TimeWPgJnOK	rank	partner	Team	TimeOKUEOK	X_partner	i	r2	profit_part1	profit_part2	TimeOKPgPQOK	final_profit	TimeWIOK
140127_1452	1	subjects	1	1	1	10	10	0	10	0.9	0.2	0.18	1	10	1	0.585447	1	991	3	10	2	23	0	22	0.900104	10	0	4	1520	0
140127_1452	1	subjects	1	2	1	20	20	0	0	0.2	0.2	0.04	1	20	1	0.0450276	1	991	10	9	5	26	1	22	0.74077	20	0	4	-	-
140127_1452	1	subjects	1	3	1	20	20	0	0	0.2	0.99	0.198	1	20	1	0.812785	1	991	2	8	1	25	20	22	0.371442	20	0	2	-	-
140127_1452	1	subjects	1	4	1	19	19	0	1	0.2	0.6	0.12	1	19	1	0.280798	1	991	7	7	4	22	3	22	0.419054	19	0	4	-	-
140127_1452	1	subjects	1	5	1	19	19	0	1	0.2	0.6	0.12	1	19	1	0.326015	1	986	6	12	3	15	3	22	0.639149	19	0	0	-	-
140127_1452	1	subjects	1	6	1	25	25	0	20	0.99	0.9	0.891	0	25	1	0.0430808	1	989	11	11	6	26	10	22	0.0931856	25	0	0	-	-
140127_1452	1	subjects	1	7	1	17	17	0	3	0.6	0.2	0.12	1	17	1	0.104531	1	989	8	4	4	19	1	22	0.419054	17	0	0	-	-
140127_1452	1	subjects	1	8	1	0	0	0	20	0.99	0.2	0.198	1	0	1	0.923602	1	988	1	3	1	23	0	22	0.371442	0	0	0	-	-
140127_1452	1	subjects	1	9	1	19	19	0	1	0.2	0.2	0.04	1	19	1	0.0615661	1	991	9	2	5	26	0	22	0.74077	19	0	3	-	-
140127_1452	1	subjects	1	10	1	20	20	0	0	0.2	0.9	0.18	1	20	1	0.573822	1	989	4	1	2	5	10	22	0.900104	20	0	0	-	-
140127_1452	1	subjects	1	11	1	35	35	0	10	0.9	0.99	0.891	0	35	1	0.0298747	1	989	12	6	6	15	20	22	0.0931856	35	0	0	-	-
140127_1452	1	subjects	1	12	1	17	17	0	3	0.6	0.2	0.12	1	17	1	0.479913	1	991	5	5	3	22	1	22	0.639149	17	0	0	-	-
140127_1452	1	globals	Period	NumPeriods	RepeatTreatment	Y	W	Part1_last	P_Series	P_Parallel	P_type	AttendReward	P_Info[1]	P_Info[2]	P_Info[3]	P_Info[4]	P_Info[5]	P_Info[6]	P_Info[7]	P_Info[8]	P_Info[9]	P_Info[10]	P_Info[11]	P_Info[12]	P_Info[13]	P_Info[14]	P_Info[15]	P_Info[16]	P_Info[17]	P_Info[18]	P_Info[19]	P_Info[20]	P_Info[21]	P_Info[22]	P_Info[23]	P_Info[24]	P_Info[25]	P_Info[26]	P_Info[27]	P_Info[28]	X_size	X_list[1]	X_list[2]	X_list[3]	X_list[4]	X_list[5]	X_list[6]	X_list[7]	X_list[8]
140127_1452	1	globals	2	60	0	20	25	30	1	2	1	1500	1	1	1	1	1	1	1	1	1	1	1	1	1	1	0	0	0	0	0	0	0	0	0	0	0	0	0	0	21	0	1	2	3	4	5	6	7
140127_1452	1	subjects	Period	Subject	Group	Profit	TotalProfit	Participate	X	p_1	p_2	P	Z	coin	attend	r1	P_info	TimeWPgJnOK	rank	partner	Team	TimeOKUEOK	X_partner	i	r2	profit_part1	profit_part2	TimeOKPgPQOK	final_profit	TimeWIOK
140127_1452	1	subjects	2	1	1	19	29	0	1	0.2	0.2	0.04	1	19	1	0.977082	1	-	1	3	1	25	1	22	0.857228	29	0	0	-	-
140127_1452	1	subjects	2	2	1	20	40	0	0	0.2	0.9	0.18	1	20	1	0.626169	1	-	5	7	3	25	8	22	0.300173	40	0	4	-	-
140127_1452	1	subjects	2	3	1	19	39	0	1	0.2	0.2	0.04	1	19	1	0.867412	1	-	2	1	1	24	1	22	0.857228	39	0	0	-	-
140127_1452	1	subjects	2	4	1	19	38	0	1	0.2	0.2	0.04	1	19	1	0.120528	1	-	12	5	6	27	1	22	0.0589234	38	0	5	-	-
140127_1452	1	subjects	2	5	1	19	38	0	1	0.2	0.2	0.04	1	19	1	0.232002	1	-	11	4	6	9	1	22	0.0589234	38	0	0	-	-
140127_1452	1	subjects	2	6	1	30	55	0	15	0.95	0.6	0.57	0	30	1	0.331286	1	-	9	11	5	30	5	22	0.517804	55	0	9	-	-
140127_1452	1	subjects	2	7	1	12	29	0	8	0.9	0.2	0.18	1	12	1	0.576163	1	-	6	2	3	5	0	22	0.300173	29	0	0	-	-
140127_1452	1	subjects	2	8	1	19	19	0	1	0.2	0.6	0.12	1	19	1	0.733797	1	-	4	12	2	26	3	22	0.2535	19	0	0	-	-
140127_1452	1	subjects	2	9	1	19	38	0	1	0.2	0.9	0.18	1	19	1	0.459962	1	-	7	10	4	28	10	22	0.425214	38	0	7	-	-
140127_1452	1	subjects	2	10	1	10	30	0	10	0.9	0.2	0.18	1	10	1	0.412902	1	-	8	9	4	1	1	22	0.425214	30	0	2	-	-
140127_1452	1	subjects	2	11	1	40	75	0	5	0.6	0.95	0.57	0	40	1	0.232098	1	-	10	6	5	10	15	22	0.517804	75	0	0	-	-
140127_1452	1	subjects	2	12	1	17	34	0	3	0.6	0.2	0.12	1	17	1	0.819799	1	-	3	8	2	24	1	22	0.2535	34	0	3	-	-
140127_1452	1	globals	Period	NumPeriods	RepeatTreatment	Y	W	Part1_last	P_Series	P_Parallel	P_type	AttendReward	P_Info[1]	P_Info[2]	P_Info[3]	P_Info[4]	P_Info[5]	P_Info[6]	P_Info[7]	P_Info[8]	P_Info[9]	P_Info[10]	P_Info[11]	P_Info[12]	P_Info[13]	P_Info[14]	P_Info[15]	P_Info[16]	P_Info[17]	P_Info[18]	P_Info[19]	P_Info[20]	P_Info[21]	P_Info[22]	P_Info[23]	P_Info[24]	P_Info[25]	P_Info[26]	P_Info[27]	P_Info[28]	X_size	X_list[1]	X_list[2]	X_list[3]	X_list[4]	X_list[5]	X_list[6]	X_list[7]	X_list[8]
140127_1452	1	globals	3	60	0	20	25	30	1	2	1	1500	1	1	1	1	1	1	1	1	1	1	1	1	1	1	0	0	0	0	0	0	0	0	0	0	0	0	0	0	21	0	1	2	3	4	5	6	7
140127_1452	1	subjects	Period	Subject	Group	Profit	TotalProfit	Participate	X	p_1	p_2	P	Z	coin	attend	r1	P_info	TimeWPgJnOK	rank	partner	Team	TimeOKUEOK	X_partner	i	r2	profit_part1	profit_part2	TimeOKPgPQOK	final_profit	TimeWIOK
140127_1452	1	subjects	3	1	1	20	49	0	0	0.2	0.99	0.198	1	20	1	0.353453	1	-	7	4	4	27	20	22	0.992133	49	0	5	-	-
140127_1452	1	subjects	3	2	1	17	57	0	3	0.6	0.9	0.54	1	17	1	0.587507	1	-	4	6	2	29	10	22	0.885393	57	0	5	-	-
140127_1452	1	subjects	3	3	1	43	82	0	2	0.6	0.99	0.594	0	43	1	0.441836	1	-	5	5	3	25	19	22	0.305793	82	0	0	-	-
140127_1452	1	subjects	3	4	1	0	38	0	20	0.99	0.2	0.198	1	0	1	0.340355	1	-	8	1	4	12	0	22	0.992133	38	0	0	-	-
140127_1452	1	subjects	3	5	1	26	64	0	19	0.99	0.6	0.594	0	26	1	0.354105	1	-	6	3	3	0	2	22	0.305793	64	0	0	-	-
140127_1452	1	subjects	3	6	1	10	65	0	10	0.9	0.6	0.54	1	10	1	0.627442	1	-	3	2	2	29	3	22	0.885393	65	0	8	-	-
140127_1452	1	subjects	3	7	1	19	48	0	1	0.2	0.9	0.18	1	19	1	0.797602	1	-	2	11	1	24	10	22	0.206308	48	0	0	-	-
140127_1452	1	subjects	3	8	1	20	39	0	0	0.2	0.6	0.12	1	20	1	0.317427	1	-	9	12	5	26	3	22	0.925888	39	0	0	-	-
140127_1452	1	subjects	3	9	1	19	57	0	1	0.2	0.2	0.04	1	19	1	0.104144	1	-	11	10	6	29	0	22	0.218596	57	0	7	-	-
140127_1452	1	subjects	3	10	1	20	50	0	0	0.2	0.2	0.04	1	20	1	0.00701016	1	-	12	9	6	21	1	22	0.218596	50	0	1	-	-
140127_1452	1	subjects	3	11	1	10	85	0	10	0.9	0.2	0.18	1	10	1	0.934524	1	-	1	7	1	19	1	22	0.206308	85	0	0	-	-
140127_1452	1	subjects	3	12	1	17	51	0	3	0.6	0.2	0.12	1	17	1	0.263968	1	-	10	8	5	27	0	22	0.925888	51	0	3	-	-
140127_1452	1	globals	Period	NumPeriods	RepeatTreatment	Y	W	Part1_last	P_Series	P_Parallel	P_type	AttendReward	P_Info[1]	P_Info[2]	P_Info[3]	P_Info[4]	P_Info[5]	P_Info[6]	P_Info[7]	P_Info[8]	P_Info[9]	P_Info[10]	P_Info[11]	P_Info[12]	P_Info[13]	P_Info[14]	P_Info[15]	P_Info[16]	P_Info[17]	P_Info[18]	P_Info[19]	P_Info[20]	P_Info[21]	P_Info[22]	P_Info[23]	P_Info[24]	P_Info[25]	P_Info[26]	P_Info[27]	P_Info[28]	X_size	X_list[1]	X_list[2]	X_list[3]	X_list[4]	X_list[5]	X_list[6]	X_list[7]	X_list[8]
140127_1452	1	globals	4	60	0	20	25	30	1	2	1	1500	1	1	1	1	1	1	1	1	1	1	1	1	1	1	0	0	0	0	0	0	0	0	0	0	0	0	0	0	21	0	1	2	3	4	5	6	7
140127_1452	1	subjects	Period	Subject	Group	Profit	TotalProfit	Participate	X	p_1	p_2	P	Z	coin	attend	r1	P_info	TimeWPgJnOK	rank	partner	Team	TimeOKUEOK	X_partner	i	r2	profit_part1	profit_part2	TimeOKPgPQOK	final_profit	TimeWIOK
140127_1452	1	subjects	4	1	1	15	64	0	5	0.6	0.2	0.12	1	15	1	0.757603	1	-	4	2	2	8	0	22	0.45286	64	0	4	-	-
140127_1452	1	subjects	4	2	1	20	77	0	0	0.2	0.6	0.12	1	20	1	0.885561	1	-	3	1	2	19	5	22	0.45286	77	0	8	-	-
140127_1452	1	subjects	4	3	1	43	125	0	2	0.6	0.2	0.12	0	43	1	0.72751	1	-	5	11	3	27	1	22	0.0981201	125	0	0	-	-
140127_1452	1	subjects	4	4	1	20	58	0	0	0.2	0.2	0.04	1	20	1	0.943853	1	-	2	10	1	11	0	22	0.477685	58	0	0	-	-
140127_1452	1	subjects	4	5	1	19	83	0	1	0.2	0.6	0.12	1	19	1	0.603145	1	-	7	9	4	9	2	22	0.546874	83	0	0	-	-
140127_1452	1	subjects	4	6	1	40	105	0	5	0.6	0.2	0.12	0	40	1	0.170269	1	-	11	12	6	-62	1	22	0.0149558	105	0	5	-	-
140127_1452	1	subjects	4	7	1	34	82	0	11	0.9	0.6	0.54	0	34	1	0.39766	1	-	9	8	5	9	3	22	0.191217	82	0	0	-	-
140127_1452	1	subjects	4	8	1	42	81	0	3	0.6	0.9	0.54	0	42	1	0.180604	1	-	10	7	5	15	11	22	0.191217	81	0	0	-	-
140127_1452	1	subjects	4	9	1	18	75	0	2	0.6	0.2	0.12	1	18	1	0.545304	1	-	8	5	4	-130	1	22	0.546874	75	0	2	-	-
140127_1452	1	subjects	4	10	1	20	70	0	0	0.2	0.2	0.04	1	20	1	0.9614	1	-	1	4	1	-75	0	22	0.477685	70	0	9	-	-
140127_1452	1	subjects	4	11	1	44	129	0	1	0.2	0.6	0.12	0	44	1	0.641115	1	-	6	3	3	17	2	22	0.0981201	129	0	0	-	-
140127_1452	1	subjects	4	12	1	44	95	0	1	0.2	0.6	0.12	0	44	1	0.0136321	1	-	12	6	6	18	5	22	0.0149558	95	0	0	-	-
140127_1452	1	globals	Period	NumPeriods	RepeatTreatment	Y	W	Part1_last	P_Series	P_Parallel	P_type	AttendReward	P_Info[1]	P_Info[2]	P_Info[3]	P_Info[4]	P_Info[5]	P_Info[6]	P_Info[7]	P_Info[8]	P_Info[9]	P_Info[10]	P_Info[11]	P_Info[12]	P_Info[13]	P_Info[14]	P_Info[15]	P_Info[16]	P_Info[17]	P_Info[18]	P_Info[19]	P_Info[20]	P_Info[21]	P_Info[22]	P_Info[23]	P_Info[24]	P_Info[25]	P_Info[26]	P_Info[27]	P_Info[28]	X_size	X_list[1]	X_list[2]	X_list[3]	X_list[4]	X_list[5]	X_list[6]	X_list[7]	X_list[8]
140127_1452	1	globals	5	60	0	20	25	30	1	2	1	1500	1	1	1	1	1	1	1	1	1	1	1	1	1	1	0	0	0	0	0	0	0	0	0	0	0	0	0	0	21	0	1	2	3	4	5	6	7
140127_1452	1	subjects	Period	Subject	Group	Profit	TotalProfit	Participate	X	p_1	p_2	P	Z	coin	attend	r1	P_info	TimeWPgJnOK	rank	partner	Team	TimeOKUEOK	X_partner	i	r2	profit_part1	profit_part2	TimeOKPgPQOK	final_profit	TimeWIOK
140127_1452	1	subjects	5	1	1	16	80	0	4	0.6	0.6	0.36	1	16	1	0.588815	1	-	4	3	2	26	2	22	0.786639	80	0	7	-	-
140127_1452	1	subjects	5	2	1	20	97	0	0	0.2	0.2	0.04	1	20	1	0.417808	1	-	7	11	4	25	1	22	0.114056	97	0	5	-	-
140127_1452	1	subjects	5	3	1	18	143	0	2	0.6	0.6	0.36	1	18	1	0.777452	1	-	3	1	2	25	4	22	0.786639	143	0	0	-	-
140127_1452	1	subjects	5	4	1	20	78	0	0	0.2	0.9	0.18	1	20	1	0.219296	1	-	11	6	6	24	10	22	0.473259	78	0	7	-	-
140127_1452	1	subjects	5	5	1	41	124	0	4	0.6	0.9	0.54	0	41	1	0.484818	1	-	5	7	3	21	7	22	0.0848572	124	0	0	-	-
140127_1452	1	subjects	5	6	1	10	115	0	10	0.9	0.2	0.18	1	10	1	0.0579531	1	-	12	4	6	25	0	22	0.473259	115	0	6	-	-
140127_1452	1	subjects	5	7	1	38	120	0	7	0.9	0.6	0.54	0	38	1	0.426467	1	-	6	5	3	24	4	22	0.0848572	120	0	0	-	-
140127_1452	1	subjects	5	8	1	17	98	0	3	0.6	0.9	0.54	1	17	1	0.836319	1	-	2	10	1	22	10	22	0.585226	98	0	0	-	-
140127_1452	1	subjects	5	9	1	17	92	0	3	0.6	0.2	0.12	1	17	1	0.330461	1	-	10	12	5	27	1	22	0.583557	92	0	6	-	-
140127_1452	1	subjects	5	10	1	10	80	0	10	0.9	0.6	0.54	1	10	1	0.947372	1	-	1	8	1	21	3	22	0.585226	80	0	5	-	-
140127_1452	1	subjects	5	11	1	19	148	0	1	0.2	0.2	0.04	1	19	1	0.361677	1	-	8	2	4	26	0	22	0.114056	148	0	0	-	-
140127_1452	1	subjects	5	12	1	19	114	0	1	0.2	0.6	0.12	1	19	1	0.340335	1	-	9	9	5	29	3	22	0.583557	114	0	0	-	-
140127_1452	1	globals	Period	NumPeriods	RepeatTreatment	Y	W	Part1_last	P_Series	P_Parallel	P_type	AttendReward	P_Info[1]	P_Info[2]	P_Info[3]	P_Info[4]	P_Info[5]	P_Info[6]	P_Info[7]	P_Info[8]	P_Info[9]	P_Info[10]	P_Info[11]	P_Info[12]	P_Info[13]	P_Info[14]	P_Info[15]	P_Info[16]	P_Info[17]	P_Info[18]	P_Info[19]	P_Info[20]	P_Info[21]	P_Info[22]	P_Info[23]	P_Info[24]	P_Info[25]	P_Info[26]	P_Info[27]	P_Info[28]	X_size	X_list[1]	X_list[2]	X_list[3]	X_list[4]	X_list[5]	X_list[6]	X_list[7]	X_list[8]
140127_1452	1	globals	6	60	0	20	25	30	1	2	1	1500	1	1	1	1	1	1	1	1	1	1	1	1	1	1	0	0	0	0	0	0	0	0	0	0	0	0	0	0	21	0	1	2	3	4	5	6	7
140127_1452	1	subjects	Period	Subject	Group	Profit	TotalProfit	Participate	X	p_1	p_2	P	Z	coin	attend	r1	P_info	TimeWPgJnOK	rank	partner	Team	TimeOKUEOK	X_partner	i	r2	profit_part1	profit_part2	TimeOKPgPQOK	final_profit	TimeWIOK
140127_1452	1	subjects	6	1	1	42	122	0	3	0.6	0.6	0.36	0	42	1	0.0359352	1	-	10	2	5	28	3	22	0.0194579	122	0	0	-	-
140127_1452	1	subjects	6	2	1	42	139	0	3	0.6	0.6	0.36	0	42	1	0.19506	1	-	9	1	5	20	3	22	0.0194579	139	0	0	-	-
140127_1452	1	subjects	6	3	1	20	163	0	0	0.2	0.2	0.04	1	20	1	0.510655	1	-	6	10	3	13	0	22	0.859417	163	0	0	-	-
140127_1452	1	subjects	6	4	1	40	118	0	5	0.6	0.9	0.54	0	40	1	0.623133	1	-	4	9	2	12	9	22	0.0664132	118	0	0	-	-
140127_1452	1	subjects	6	5	1	31	155	0	14	0.95	0.6	0.57	0	31	1	0.22244	1	-	8	8	4	16	4	22	0.256859	155	0	0	-	-
140127_1452	1	subjects	6	6	1	2	117	0	18	0.95	0.2	0.19	1	2	1	0.0294571	1	-	11	11	6	-51	0	22	0.945897	117	0	0	-	-
140127_1452	1	subjects	6	7	1	40	160	0	5	0.6	0.6	0.36	0	40	1	0.836051	1	-	1	12	1	20	5	22	0.0448459	160	0	10	-	-
140127_1452	1	subjects	6	8	1	41	139	0	4	0.6	0.95	0.57	0	41	1	0.347938	1	-	7	5	4	99999	14	22	0.256859	139	0	0	-	-
140127_1452	1	subjects	6	9	1	36	128	0	9	0.9	0.6	0.54	0	36	1	0.724526	1	-	3	4	2	12	5	22	0.0664132	128	0	0	-	-
140127_1452	1	subjects	6	10	1	20	100	0	0	0.2	0.2	0.04	1	20	1	0.531662	1	-	5	3	3	-44	0	22	0.859417	100	0	8	-	-
140127_1452	1	subjects	6	11	1	20	168	0	0	0.2	0.95	0.19	1	20	1	0.017364	1	-	12	6	6	9	18	22	0.945897	168	0	0	-	-
140127_1452	1	subjects	6	12	1	40	154	0	5	0.6	0.6	0.36	0	40	1	0.759444	1	-	2	7	1	8	5	22	0.0448459	154	0	0	-	-
140127_1452	1	globals	Period	NumPeriods	RepeatTreatment	Y	W	Part1_last	P_Series	P_Parallel	P_type	AttendReward	P_Info[1]	P_Info[2]	P_Info[3]	P_Info[4]	P_Info[5]	P_Info[6]	P_Info[7]	P_Info[8]	P_Info[9]	P_Info[10]	P_Info[11]	P_Info[12]	P_Info[13]	P_Info[14]	P_Info[15]	P_Info[16]	P_Info[17]	P_Info[18]	P_Info[19]	P_Info[20]	P_Info[21]	P_Info[22]	P_Info[23]	P_Info[24]	P_Info[25]	P_Info[26]	P_Info[27]	P_Info[28]	X_size	X_list[1]	X_list[2]	X_list[3]	X_list[4]	X_list[5]	X_list[6]	X_list[7]	X_list[8]
140127_1452	1	globals	7	60	0	20	25	30	1	2	1	1500	1	1	1	1	1	1	1	1	1	1	1	1	1	1	0	0	0	0	0	0	0	0	0	0	0	0	0	0	21	0	1	2	3	4	5	6	7
140127_1452	1	subjects	Period	Subject	Group	Profit	TotalProfit	Participate	X	p_1	p_2	P	Z	coin	attend	r1	P_info	TimeWPgJnOK	rank	partner	Team	TimeOKUEOK	X_partner	i	r2	profit_part1	profit_part2	TimeOKPgPQOK	final_profit	TimeWIOK
140127_1452	1	subjects	7	1	1	42	164	0	3	0.6	0.99	0.594	0	42	1	0.101624	1	-	12	5	6	26	19	22	0.587756	164	0	7	-	-
140127_1452	1	subjects	7	2	1	39	178	0	6	0.9	0.95	0.855	0	39	1	0.574139	1	-	9	6	5	4	18	22	0.0447458	178	0	9	-	-
140127_1452	1	subjects	7	3	1	19	182	0	1	0.2	0.9	0.18	1	19	1	0.9627	1	-	2	9	1	28	11	22	0.187524	182	0	0	-	-
140127_1452	1	subjects	7	4	1	19	137	0	1	0.2	0.9	0.18	1	19	1	0.785101	1	-	6	7	3	22	6	22	0.991804	137	0	0	-	-
140127_1452	1	subjects	7	5	1	26	181	0	19	0.99	0.6	0.594	0	26	1	0.125696	1	-	11	1	6	5	3	22	0.587756	181	0	0	-	-
140127_1452	1	subjects	7	6	1	27	144	0	18	0.95	0.9	0.855	0	27	1	0.467777	1	-	10	2	5	23	6	22	0.0447458	144	0	6	-	-
140127_1452	1	subjects	7	7	1	14	174	0	6	0.9	0.2	0.18	1	14	1	0.791722	1	-	5	4	3	10	1	22	0.991804	174	0	0	-	-
140127_1452	1	subjects	7	8	1	16	155	0	4	0.6	0.2	0.12	1	16	1	0.815936	1	-	4	12	2	-163	0	22	0.414126	155	0	2	-	-
140127_1452	1	subjects	7	9	1	9	137	0	11	0.9	0.2	0.18	1	9	1	0.981884	1	-	1	3	1	-41	1	22	0.187524	137	0	4	-	-
140127_1452	1	subjects	7	10	1	20	120	0	0	0.2	0.95	0.19	1	20	1	0.686126	1	-	7	11	4	22	15	22	0.365999	120	0	4	-	-
140127_1452	1	subjects	7	11	1	5	173	0	15	0.95	0.2	0.19	1	5	1	0.585119	1	-	8	10	4	26	0	22	0.365999	173	0	0	-	-
140127_1452	1	subjects	7	12	1	20	174	0	0	0.2	0.6	0.12	1	20	1	0.835711	1	-	3	8	2	24	4	22	0.414126	174	0	0	-	-
140127_1452	1	globals	Period	NumPeriods	RepeatTreatment	Y	W	Part1_last	P_Series	P_Parallel	P_type	AttendReward	P_Info[1]	P_Info[2]	P_Info[3]	P_Info[4]	P_Info[5]	P_Info[6]	P_Info[7]	P_Info[8]	P_Info[9]	P_Info[10]	P_Info[11]	P_Info[12]	P_Info[13]	P_Info[14]	P_Info[15]	P_Info[16]	P_Info[17]	P_Info[18]	P_Info[19]	P_Info[20]	P_Info[21]	P_Info[22]	P_Info[23]	P_Info[24]	P_Info[25]	P_Info[26]	P_Info[27]	P_Info[28]	X_size	X_list[1]	X_list[2]	X_list[3]	X_list[4]	X_list[5]	X_list[6]	X_list[7]	X_list[8]
140127_1452	1	globals	8	60	0	20	25	30	1	2	1	1500	1	1	1	1	1	1	1	1	1	1	1	1	1	1	0	0	0	0	0	0	0	0	0	0	0	0	0	0	21	0	1	2	3	4	5	6	7
140127_1452	1	subjects	Period	Subject	Group	Profit	TotalProfit	Participate	X	p_1	p_2	P	Z	coin	attend	r1	P_info	TimeWPgJnOK	rank	partner	Team	TimeOKUEOK	X_partner	i	r2	profit_part1	profit_part2	TimeOKPgPQOK	final_profit	TimeWIOK
140127_1452	1	subjects	8	1	1	16	180	0	4	0.6	0.2	0.12	1	16	1	0.517992	1	-	8	10	4	27	0	22	0.36502	180	0	8	-	-
140127_1452	1	subjects	8	2	1	20	198	0	0	0.2	0.6	0.12	1	20	1	0.252763	1	-	11	8	6	27	5	22	0.159529	198	0	8	-	-
140127_1452	1	subjects	8	3	1	18	200	0	2	0.6	0.2	0.12	1	18	1	0.9913	1	-	1	11	1	28	0	22	0.704886	200	0	1	-	-
140127_1452	1	subjects	8	4	1	15	152	0	5	0.6	0.2	0.12	1	15	1	0.860122	1	-	3	12	2	14	1	22	0.313065	152	0	0	-	-
140127_1452	1	subjects	8	5	1	44	225	0	1	0.2	0.9	0.18	0	44	1	0.565639	1	-	6	7	3	23	10	22	0.102762	225	0	0	-	-
140127_1452	1	subjects	8	6	1	5	149	0	15	0.95	0.2	0.19	1	5	1	0.503681	1	-	9	9	5	19	1	22	0.709338	149	0	5	-	-
140127_1452	1	subjects	8	7	1	35	209	0	10	0.9	0.2	0.18	0	35	1	0.662462	1	-	5	5	3	17	1	22	0.102762	209	0	0	-	-
140127_1452	1	subjects	8	8	1	15	170	0	5	0.6	0.2	0.12	1	15	1	0.216044	1	-	12	2	6	18	0	22	0.159529	170	0	0	-	-
140127_1452	1	subjects	8	9	1	19	156	0	1	0.2	0.95	0.19	1	19	1	0.344729	1	-	10	6	5	28	15	22	0.709338	156	0	5	-	-
140127_1452	1	subjects	8	10	1	20	140	0	0	0.2	0.6	0.12	1	20	1	0.525475	1	-	7	1	4	28	4	22	0.36502	140	0	0	-	-
140127_1452	1	subjects	8	11	1	20	193	0	0	0.2	0.6	0.12	1	20	1	0.894422	1	-	2	3	1	28	2	22	0.704886	193	0	0	-	-
140127_1452	1	subjects	8	12	1	19	193	0	1	0.2	0.6	0.12	1	19	1	0.709438	1	-	4	4	2	20	5	22	0.313065	193	0	0	-	-
140127_1452	1	globals	Period	NumPeriods	RepeatTreatment	Y	W	Part1_last	P_Series	P_Parallel	P_type	AttendReward	P_Info[1]	P_Info[2]	P_Info[3]	P_Info[4]	P_Info[5]	P_Info[6]	P_Info[7]	P_Info[8]	P_Info[9]	P_Info[10]	P_Info[11]	P_Info[12]	P_Info[13]	P_Info[14]	P_Info[15]	P_Info[16]	P_Info[17]	P_Info[18]	P_Info[19]	P_Info[20]	P_Info[21]	P_Info[22]	P_Info[23]	P_Info[24]	P_Info[25]	P_Info[26]	P_Info[27]	P_Info[28]	X_size	X_list[1]	X_list[2]	X_list[3]	X_list[4]	X_list[5]	X_list[6]	X_list[7]	X_list[8]
140127_1452	1	globals	9	60	0	20	25	30	1	2	1	1500	1	1	1	1	1	1	1	1	1	1	1	1	1	1	0	0	0	0	0	0	0	0	0	0	0	0	0	0	21	0	1	2	3	4	5	6	7
140127_1452	1	subjects	Period	Subject	Group	Profit	TotalProfit	Participate	X	p_1	p_2	P	Z	coin	attend	r1	P_info	TimeWPgJnOK	rank	partner	Team	TimeOKUEOK	X_partner	i	r2	profit_part1	profit_part2	TimeOKPgPQOK	final_profit	TimeWIOK
140127_1452	1	subjects	9	1	1	18	198	0	2	0.6	0.2	0.12	1	18	1	0.228254	1	-	10	3	5	28	0	22	0.675895	198	0	8	-	-
140127_1452	1	subjects	9	2	1	20	218	0	0	0.2	0.6	0.12	1	20	1	0.331633	1	-	8	12	4	27	2	22	0.55084	218	0	8	-	-
140127_1452	1	subjects	9	3	1	20	220	0	0	0.2	0.6	0.12	1	20	1	0.259567	1	-	9	1	5	27	2	22	0.675895	220	0	0	-	-
140127_1452	1	subjects	9	4	1	16	168	0	4	0.6	0.9	0.54	1	16	1	0.998186	1	-	1	7	1	26	9	22	0.758366	168	0	0	-	-
140127_1452	1	subjects	9	5	1	19	244	0	1	0.2	0.6	0.12	1	19	1	0.517114	1	-	6	8	3	26	2	22	0.21959	244	0	0	-	-
140127_1452	1	subjects	9	6	1	2	151	0	18	0.95	0.2	0.19	1	2	1	0.208593	1	-	11	11	6	25	0	22	0.619704	151	0	7	-	-
140127_1452	1	subjects	9	7	1	11	220	0	9	0.9	0.6	0.54	1	11	1	0.959967	1	-	2	4	1	20	4	22	0.758366	220	0	0	-	-
140127_1452	1	subjects	9	8	1	18	188	0	2	0.6	0.2	0.12	1	18	1	0.797038	1	-	5	5	3	10	1	22	0.21959	188	0	5	-	-
140127_1452	1	subjects	9	9	1	19	175	0	1	0.2	0.2	0.04	1	19	1	0.906086	1	-	3	10	2	26	0	22	0.182027	175	0	5	-	-
140127_1452	1	subjects	9	10	1	20	160	0	0	0.2	0.2	0.04	1	20	1	0.825389	1	-	4	9	2	23	1	22	0.182027	160	0	3	-	-
140127_1452	1	subjects	9	11	1	20	213	0	0	0.2	0.95	0.19	1	20	1	0.0420363	1	-	12	6	6	24	18	22	0.619704	213	0	0	-	-
140127_1452	1	subjects	9	12	1	18	211	0	2	0.6	0.2	0.12	1	18	1	0.360347	1	-	7	2	4	25	0	22	0.55084	211	0	0	-	-
140127_1452	1	globals	Period	NumPeriods	RepeatTreatment	Y	W	Part1_last	P_Series	P_Parallel	P_type	AttendReward	P_Info[1]	P_Info[2]	P_Info[3]	P_Info[4]	P_Info[5]	P_Info[6]	P_Info[7]	P_Info[8]	P_Info[9]	P_Info[10]	P_Info[11]	P_Info[12]	P_Info[13]	P_Info[14]	P_Info[15]	P_Info[16]	P_Info[17]	P_Info[18]	P_Info[19]	P_Info[20]	P_Info[21]	P_Info[22]	P_Info[23]	P_Info[24]	P_Info[25]	P_Info[26]	P_Info[27]	P_Info[28]	X_size	X_list[1]	X_list[2]	X_list[3]	X_list[4]	X_list[5]	X_list[6]	X_list[7]	X_list[8]
140127_1452	1	globals	10	60	0	20	25	30	1	2	1	1500	1	1	1	1	1	1	1	1	1	1	1	1	1	1	0	0	0	0	0	0	0	0	0	0	0	0	0	0	21	0	1	2	3	4	5	6	7
140127_1452	1	subjects	Period	Subject	Group	Profit	TotalProfit	Participate	X	p_1	p_2	P	Z	coin	attend	r1	P_info	TimeWPgJnOK	rank	partner	Team	TimeOKUEOK	X_partner	i	r2	profit_part1	profit_part2	TimeOKPgPQOK	final_profit	TimeWIOK
140127_1452	1	subjects	10	1	1	39	237	0	6	0.9	0.9	0.81	0	39	1	0.769514	1	-	6	11	3	26	10	22	0.666219	237	0	10	-	-
140127_1452	1	subjects	10	2	1	39	257	0	6	0.9	0.99	0.891	0	39	1	0.94893	1	-	1	5	1	23	20	22	0.184998	257	0	10	-	-
140127_1452	1	subjects	10	3	1	19	239	0	1	0.2	0.95	0.19	1	19	1	0.81862	1	-	3	6	2	27	18	22	0.702883	239	0	0	-	-
140127_1452	1	subjects	10	4	1	42	210	0	3	0.6	0.95	0.57	0	42	1	0.738824	1	-	7	7	4	15	18	22	0.36548	210	0	1	-	-
140127_1452	1	subjects	10	5	1	25	269	0	20	0.99	0.9	0.891	0	25	1	0.889734	1	-	2	2	1	23	6	22	0.184998	269	0	10	-	-
140127_1452	1	subjects	10	6	1	2	153	0	18	0.95	0.2	0.19	1	2	1	0.808993	1	-	4	3	2	26	1	22	0.702883	153	0	9	-	-
140127_1452	1	subjects	10	7	1	27	247	0	18	0.95	0.6	0.57	0	27	1	0.548867	1	-	8	4	4	18	3	22	0.36548	247	0	0	-	-
140127_1452	1	subjects	10	8	1	27	215	0	18	0.95	0.6	0.57	0	27	1	0.259651	1	-	11	12	6	26	3	22	0.303337	215	0	0	-	-
140127_1452	1	subjects	10	9	1	19	194	0	1	0.2	0.2	0.04	1	19	1	0.298953	1	-	9	10	5	29	0	22	0.618321	194	0	0	-	-
140127_1452	1	subjects	10	10	1	20	180	0	0	0.2	0.2	0.04	1	20	1	0.2619	1	-	10	9	5	20	1	22	0.618321	180	0	9	-	-
140127_1452	1	subjects	10	11	1	35	248	0	10	0.9	0.9	0.81	0	35	1	0.802976	1	-	5	1	3	24	6	22	0.666219	248	0	0	-	-
140127_1452	1	subjects	10	12	1	42	253	0	3	0.6	0.95	0.57	0	42	1	0.238084	1	-	12	8	6	29	18	22	0.303337	253	0	10	-	-
140127_1452	1	globals	Period	NumPeriods	RepeatTreatment	Y	W	Part1_last	P_Series	P_Parallel	P_type	AttendReward	P_Info[1]	P_Info[2]	P_Info[3]	P_Info[4]	P_Info[5]	P_Info[6]	P_Info[7]	P_Info[8]	P_Info[9]	P_Info[10]	P_Info[11]	P_Info[12]	P_Info[13]	P_Info[14]	P_Info[15]	P_Info[16]	P_Info[17]	P_Info[18]	P_Info[19]	P_Info[20]	P_Info[21]	P_Info[22]	P_Info[23]	P_Info[24]	P_Info[25]	P_Info[26]	P_Info[27]	P_Info[28]	X_size	X_list[1]	X_list[2]	X_list[3]	X_list[4]	X_list[5]	X_list[6]	X_list[7]	X_list[8]
140127_1452	1	globals	11	60	0	20	25	30	1	2	1	1500	1	1	1	1	1	1	1	1	1	1	1	1	1	1	0	0	0	0	0	0	0	0	0	0	0	0	0	0	21	0	1	2	3	4	5	6	7
140127_1452	1	subjects	Period	Subject	Group	Profit	TotalProfit	Participate	X	p_1	p_2	P	Z	coin	attend	r1	P_info	TimeWPgJnOK	rank	partner	Team	TimeOKUEOK	X_partner	i	r2	profit_part1	profit_part2	TimeOKPgPQOK	final_profit	TimeWIOK
140127_1452	1	subjects	11	1	1	11	248	0	9	0.9	0.6	0.54	1	11	1	0.147242	1	-	9	4	5	22	2	22	0.691319	248	0	2	-	-
140127_1452	1	subjects	11	2	1	43	300	0	2	0.6	0.9	0.54	0	43	1	0.437667	1	-	7	11	4	24	10	22	0.314	300	0	6	-	-
140127_1452	1	subjects	11	3	1	18	257	0	2	0.6	0.2	0.12	1	18	1	0.866598	1	-	2	9	1	26	0	22	0.373017	257	0	0	-	-
140127_1452	1	subjects	11	4	1	18	228	0	2	0.6	0.9	0.54	1	18	1	0.12665	1	-	10	1	5	29	9	22	0.691319	228	0	4	-	-
140127_1452	1	subjects	11	5	1	17	286	0	3	0.6	0.2	0.12	1	17	1	0.547136	1	-	5	6	3	16	0	22	0.398187	286	0	2	-	-
140127_1452	1	subjects	11	6	1	20	173	0	0	0.2	0.6	0.12	1	20	1	0.479669	1	-	6	5	3	-25	3	22	0.398187	173	0	9	-	-
140127_1452	1	subjects	11	7	1	0	247	0	20	0.99	0.6	0.594	1	0	1	0.562519	1	-	4	8	2	18	3	22	0.928643	247	0	0	-	-
140127_1452	1	subjects	11	8	1	17	232	0	3	0.6	0.99	0.594	1	17	1	0.608609	1	-	3	7	2	14	20	22	0.928643	232	0	2	-	-
140127_1452	1	subjects	11	9	1	20	214	0	0	0.2	0.6	0.12	1	20	1	0.937142	1	-	1	3	1	-8	2	22	0.373017	214	0	6	-	-
140127_1452	1	subjects	11	10	1	20	200	0	0	0.2	0.6	0.12	1	20	1	0.0392449	1	-	12	12	6	20	4	22	0.193925	200	0	0	-	-
140127_1452	1	subjects	11	11	1	35	283	0	10	0.9	0.6	0.54	0	35	1	0.406813	1	-	8	2	4	20	2	22	0.314	283	0	0	-	-
140127_1452	1	subjects	11	12	1	16	269	0	4	0.6	0.2	0.12	1	16	1	0.0678601	1	-	11	10	6	24	0	22	0.193925	269	0	1	-	-
140127_1452	1	globals	Period	NumPeriods	RepeatTreatment	Y	W	Part1_last	P_Series	P_Parallel	P_type	AttendReward	P_Info[1]	P_Info[2]	P_Info[3]	P_Info[4]	P_Info[5]	P_Info[6]	P_Info[7]	P_Info[8]	P_Info[9]	P_Info[10]	P_Info[11]	P_Info[12]	P_Info[13]	P_Info[14]	P_Info[15]	P_Info[16]	P_Info[17]	P_Info[18]	P_Info[19]	P_Info[20]	P_Info[21]	P_Info[22]	P_Info[23]	P_Info[24]	P_Info[25]	P_Info[26]	P_Info[27]	P_Info[28]	X_size	X_list[1]	X_list[2]	X_list[3]	X_list[4]	X_list[5]	X_list[6]	X_list[7]	X_list[8]
140127_1452	1	globals	12	60	0	20	25	30	1	2	1	1500	1	1	1	1	1	1	1	1	1	1	1	1	1	1	0	0	0	0	0	0	0	0	0	0	0	0	0	0	21	0	1	2	3	4	5	6	7
140127_1452	1	subjects	Period	Subject	Group	Profit	TotalProfit	Participate	X	p_1	p_2	P	Z	coin	attend	r1	P_info	TimeWPgJnOK	rank	partner	Team	TimeOKUEOK	X_partner	i	r2	profit_part1	profit_part2	TimeOKPgPQOK	final_profit	TimeWIOK
140127_1452	1	subjects	12	1	1	17	265	0	3	0.6	0.6	0.36	1	17	1	0.396491	1	-	8	3	4	30	3	22	0.877493	265	0	0	-	-
140127_1452	1	subjects	12	2	1	20	320	0	0	0.2	0.2	0.04	1	20	1	0.901396	1	-	2	6	1	30	0	22	0.668381	320	0	0	-	-
140127_1452	1	subjects	12	3	1	17	274	0	3	0.6	0.6	0.36	1	17	1	0.44227	1	-	7	1	4	28	3	22	0.877493	274	0	0	-	-
140127_1452	1	subjects	12	4	1	40	268	0	5	0.6	0.2	0.12	0	40	1	0.722236	1	-	4	7	2	16	1	22	0.0946408	268	0	0	-	-
140127_1452	1	subjects	12	5	1	19	305	0	1	0.2	0.6	0.12	1	19	1	0.58032	1	-	5	12	3	24	5	22	0.536326	305	0	0	-	-
140127_1452	1	subjects	12	6	1	20	193	0	0	0.2	0.2	0.04	1	20	1	0.910948	1	-	1	2	1	29	0	22	0.668381	193	0	9	-	-
140127_1452	1	subjects	12	7	1	44	291	0	1	0.2	0.6	0.12	0	44	1	0.761653	1	-	3	4	2	25	5	22	0.0946408	291	0	0	-	-
140127_1452	1	subjects	12	8	1	42	274	0	3	0.6	0.2	0.12	0	42	1	0.348138	1	-	9	10	5	23	0	22	0.0254043	274	0	0	-	-
140127_1452	1	subjects	12	9	1	20	234	0	0	0.2	0.9	0.18	1	20	1	0.0895402	1	-	12	11	6	28	10	22	0.651845	234	0	0	-	-
140127_1452	1	subjects	12	10	1	45	245	0	0	0.2	0.6	0.12	0	45	1	0.192632	1	-	10	8	5	22	3	22	0.0254043	245	0	0	-	-
140127_1452	1	subjects	12	11	1	10	293	0	10	0.9	0.2	0.18	1	10	1	0.0957006	1	-	11	9	6	18	0	22	0.651845	293	0	0	-	-
140127_1452	1	subjects	12	12	1	15	284	0	5	0.6	0.2	0.12	1	15	1	0.544973	1	-	6	5	3	28	1	22	0.536326	284	0	0	-	-
140127_1452	1	globals	Period	NumPeriods	RepeatTreatment	Y	W	Part1_last	P_Series	P_Parallel	P_type	AttendReward	P_Info[1]	P_Info[2]	P_Info[3]	P_Info[4]	P_Info[5]	P_Info[6]	P_Info[7]	P_Info[8]	P_Info[9]	P_Info[10]	P_Info[11]	P_Info[12]	P_Info[13]	P_Info[14]	P_Info[15]	P_Info[16]	P_Info[17]	P_Info[18]	P_Info[19]	P_Info[20]	P_Info[21]	P_Info[22]	P_Info[23]	P_Info[24]	P_Info[25]	P_Info[26]	P_Info[27]	P_Info[28]	X_size	X_list[1]	X_list[2]	X_list[3]	X_list[4]	X_list[5]	X_list[6]	X_list[7]	X_list[8]
140127_1452	1	globals	13	60	0	20	25	30	1	2	1	1500	1	1	1	1	1	1	1	1	1	1	1	1	1	1	0	0	0	0	0	0	0	0	0	0	0	0	0	0	21	0	1	2	3	4	5	6	7
140127_1452	1	subjects	Period	Subject	Group	Profit	TotalProfit	Participate	X	p_1	p_2	P	Z	coin	attend	r1	P_info	TimeWPgJnOK	rank	partner	Team	TimeOKUEOK	X_partner	i	r2	profit_part1	profit_part2	TimeOKPgPQOK	final_profit	TimeWIOK
140127_1452	1	subjects	13	1	1	17	282	0	3	0.6	0.2	0.12	1	17	1	0.709299	1	-	4	10	2	-34	0	22	0.628447	282	0	8	-	-
140127_1452	1	subjects	13	2	1	20	340	0	0	0.2	0.2	0.04	1	20	1	0.571112	1	-	6	7	3	17	0	22	0.662977	340	0	9	-	-
140127_1452	1	subjects	13	3	1	16	290	0	4	0.6	0.2	0.12	1	16	1	0.525036	1	-	7	8	4	29	0	22	0.889664	290	0	0	-	-
140127_1452	1	subjects	13	4	1	16	284	0	4	0.6	0.2	0.12	1	16	1	0.965514	1	-	1	6	1	27	0	22	0.969649	284	0	0	-	-
140127_1452	1	subjects	13	5	1	19	324	0	1	0.2	0.2	0.04	1	19	1	0.153817	1	-	11	9	6	-53	0	22	0.5033	324	0	8	-	-
140127_1452	1	subjects	13	6	1	20	213	0	0	0.2	0.6	0.12	1	20	1	0.937638	1	-	2	4	1	30	4	22	0.969649	213	0	6	-	-
140127_1452	1	subjects	13	7	1	20	311	0	0	0.2	0.2	0.04	1	20	1	0.631669	1	-	5	2	3	15	0	22	0.662977	311	0	0	-	-
140127_1452	1	subjects	13	8	1	20	294	0	0	0.2	0.6	0.12	1	20	1	0.434313	1	-	8	3	4	30	4	22	0.889664	294	0	6	-	-
140127_1452	1	subjects	13	9	1	20	254	0	0	0.2	0.2	0.04	1	20	1	0.0122683	1	-	12	5	6	-3	1	22	0.5033	254	0	0	-	-
140127_1452	1	subjects	13	10	1	20	265	0	0	0.2	0.6	0.12	1	20	1	0.820339	1	-	3	1	2	-27	3	22	0.628447	265	0	0	-	-
140127_1452	1	subjects	13	11	1	40	333	0	5	0.6	0.9	0.54	0	40	1	0.205128	1	-	9	12	5	29	6	22	0.433964	333	0	0	-	-
140127_1452	1	subjects	13	12	1	39	323	0	6	0.9	0.6	0.54	0	39	1	0.161869	1	-	10	11	5	18	5	22	0.433964	323	0	6	-	-
140127_1452	1	globals	Period	NumPeriods	RepeatTreatment	Y	W	Part1_last	P_Series	P_Parallel	P_type	AttendReward	P_Info[1]	P_Info[2]	P_Info[3]	P_Info[4]	P_Info[5]	P_Info[6]	P_Info[7]	P_Info[8]	P_Info[9]	P_Info[10]	P_Info[11]	P_Info[12]	P_Info[13]	P_Info[14]	P_Info[15]	P_Info[16]	P_Info[17]	P_Info[18]	P_Info[19]	P_Info[20]	P_Info[21]	P_Info[22]	P_Info[23]	P_Info[24]	P_Info[25]	P_Info[26]	P_Info[27]	P_Info[28]	X_size	X_list[1]	X_list[2]	X_list[3]	X_list[4]	X_list[5]	X_list[6]	X_list[7]	X_list[8]
140127_1452	1	globals	14	60	0	20	25	30	1	2	1	1500	1	1	1	1	1	1	1	1	1	1	1	1	1	1	0	0	0	0	0	0	0	0	0	0	0	0	0	0	21	0	1	2	3	4	5	6	7
140127_1452	1	subjects	Period	Subject	Group	Profit	TotalProfit	Participate	X	p_1	p_2	P	Z	coin	attend	r1	P_info	TimeWPgJnOK	rank	partner	Team	TimeOKUEOK	X_partner	i	r2	profit_part1	profit_part2	TimeOKPgPQOK	final_profit	TimeWIOK
140127_1452	1	subjects	14	1	1	17	299	0	3	0.6	0.2	0.12	1	17	1	0.651435	1	-	6	6	3	14	0	22	0.417951	299	0	10	-	-
140127_1452	1	subjects	14	2	1	45	385	0	0	0.2	0.6	0.12	0	45	1	0.432081	1	-	10	4	5	24	3	22	0.0973396	385	0	10	-	-
140127_1452	1	subjects	14	3	1	15	305	0	5	0.6	0.6	0.36	1	15	1	0.535547	1	-	7	11	4	28	5	22	0.58776	305	0	0	-	-
140127_1452	1	subjects	14	4	1	42	326	0	3	0.6	0.2	0.12	0	42	1	0.489369	1	-	9	2	5	10	0	22	0.0973396	326	0	0	-	-
140127_1452	1	subjects	14	5	1	26	350	0	19	0.99	0.6	0.594	0	26	1	0.0177849	1	-	12	8	6	18	3	22	0.527901	350	0	7	-	-
140127_1452	1	subjects	14	6	1	20	233	0	0	0.2	0.6	0.12	1	20	1	0.667187	1	-	5	1	3	26	3	22	0.417951	233	0	9	-	-
140127_1452	1	subjects	14	7	1	19	330	0	1	0.2	0.6	0.12	1	19	1	0.981018	1	-	1	12	1	27	5	22	0.275254	330	0	2	-	-
140127_1452	1	subjects	14	8	1	42	336	0	3	0.6	0.99	0.594	0	42	1	0.317596	1	-	11	5	6	23	19	22	0.527901	336	0	2	-	-
140127_1452	1	subjects	14	9	1	20	274	0	0	0.2	0.2	0.04	1	20	1	0.679544	1	-	4	10	2	23	0	22	0.1251	274	0	7	-	-
140127_1452	1	subjects	14	10	1	20	285	0	0	0.2	0.2	0.04	1	20	1	0.695433	1	-	3	9	2	22	0	22	0.1251	285	0	3	-	-
140127_1452	1	subjects	14	11	1	15	348	0	5	0.6	0.6	0.36	1	15	1	0.504405	1	-	8	3	4	11	5	22	0.58776	348	0	0	-	-
140127_1452	1	subjects	14	12	1	15	338	0	5	0.6	0.2	0.12	1	15	1	0.829865	1	-	2	7	1	22	1	22	0.275254	338	0	7	-	-
140127_1452	1	globals	Period	NumPeriods	RepeatTreatment	Y	W	Part1_last	P_Series	P_Parallel	P_type	AttendReward	P_Info[1]	P_Info[2]	P_Info[3]	P_Info[4]	P_Info[5]	P_Info[6]	P_Info[7]	P_Info[8]	P_Info[9]	P_Info[10]	P_Info[11]	P_Info[12]	P_Info[13]	P_Info[14]	P_Info[15]	P_Info[16]	P_Info[17]	P_Info[18]	P_Info[19]	P_Info[20]	P_Info[21]	P_Info[22]	P_Info[23]	P_Info[24]	P_Info[25]	P_Info[26]	P_Info[27]	P_Info[28]	X_size	X_list[1]	X_list[2]	X_list[3]	X_list[4]	X_list[5]	X_list[6]	X_list[7]	X_list[8]
140127_1452	1	globals	15	60	0	20	25	30	1	2	1	1500	1	1	1	1	1	1	1	1	1	1	1	1	1	1	0	0	0	0	0	0	0	0	0	0	0	0	0	0	21	0	1	2	3	4	5	6	7
140127_1452	1	subjects	Period	Subject	Group	Profit	TotalProfit	Participate	X	p_1	p_2	P	Z	coin	attend	r1	P_info	TimeWPgJnOK	rank	partner	Team	TimeOKUEOK	X_partner	i	r2	profit_part1	profit_part2	TimeOKPgPQOK	final_profit	TimeWIOK
140127_1452	1	subjects	15	1	1	42	341	0	3	0.6	0.6	0.36	0	42	1	0.46551	1	-	8	2	4	29	5	22	0.117933	341	0	9	-	-
140127_1452	1	subjects	15	2	1	40	425	0	5	0.6	0.6	0.36	0	40	1	0.481467	1	-	7	1	4	26	3	22	0.117933	425	0	8	-	-
140127_1452	1	subjects	15	3	1	18	323	0	2	0.6	0.6	0.36	1	18	1	0.276739	1	-	9	12	5	29	4	22	0.509859	323	0	0	-	-
140127_1452	1	subjects	15	4	1	20	346	0	0	0.2	0.2	0.04	1	20	1	0.869235	1	-	3	7	2	20	0	22	0.728151	346	0	5	-	-
140127_1452	1	subjects	15	5	1	27	377	0	18	0.95	0.2	0.19	0	27	1	0.628425	1	-	5	9	3	28	0	22	0.014311	377	0	3	-	-
140127_1452	1	subjects	15	6	1	20	253	0	0	0.2	0.2	0.04	1	20	1	0.945921	1	-	2	10	1	29	0	22	0.152835	253	0	9	-	-
140127_1452	1	subjects	15	7	1	20	350	0	0	0.2	0.2	0.04	1	20	1	0.823506	1	-	4	4	2	26	0	22	0.728151	350	0	4	-	-
140127_1452	1	subjects	15	8	1	42	378	0	3	0.6	0.9	0.54	0	42	1	0.188595	1	-	11	11	6	27	10	22	0.239574	378	0	4	-	-
140127_1452	1	subjects	15	9	1	45	319	0	0	0.2	0.95	0.19	0	45	1	0.502921	1	-	6	5	3	27	18	22	0.014311	319	0	4	-	-
140127_1452	1	subjects	15	10	1	20	305	0	0	0.2	0.2	0.04	1	20	1	0.996184	1	-	1	6	1	16	0	22	0.152835	305	0	7	-	-
140127_1452	1	subjects	15	11	1	35	383	0	10	0.9	0.6	0.54	0	35	1	0.142383	1	-	12	8	6	2	3	22	0.239574	383	0	0	-	-
140127_1452	1	subjects	15	12	1	16	354	0	4	0.6	0.6	0.36	1	16	1	0.240237	1	-	10	3	5	29	2	22	0.509859	354	0	0	-	-
140127_1452	1	globals	Period	NumPeriods	RepeatTreatment	Y	W	Part1_last	P_Series	P_Parallel	P_type	AttendReward	P_Info[1]	P_Info[2]	P_Info[3]	P_Info[4]	P_Info[5]	P_Info[6]	P_Info[7]	P_Info[8]	P_Info[9]	P_Info[10]	P_Info[11]	P_Info[12]	P_Info[13]	P_Info[14]	P_Info[15]	P_Info[16]	P_Info[17]	P_Info[18]	P_Info[19]	P_Info[20]	P_Info[21]	P_Info[22]	P_Info[23]	P_Info[24]	P_Info[25]	P_Info[26]	P_Info[27]	P_Info[28]	X_size	X_list[1]	X_list[2]	X_list[3]	X_list[4]	X_list[5]	X_list[6]	X_list[7]	X_list[8]
140127_1452	1	globals	16	60	0	20	25	30	1	2	1	1500	1	1	1	1	1	1	1	1	1	1	1	1	1	1	0	0	0	0	0	0	0	0	0	0	0	0	0	0	21	0	1	2	3	4	5	6	7
140127_1452	1	subjects	Period	Subject	Group	Profit	TotalProfit	Participate	X	p_1	p_2	P	Z	coin	attend	r1	P_info	TimeWPgJnOK	rank	partner	Team	TimeOKUEOK	X_partner	i	r2	profit_part1	profit_part2	TimeOKPgPQOK	final_profit	TimeWIOK
140127_1452	1	subjects	16	1	1	39	380	0	6	0.9	0.2	0.18	0	39	1	0.523065	1	-	5	2	3	29	0	22	0.151273	380	0	8	-	-
140127_1452	1	subjects	16	2	1	45	470	0	0	0.2	0.9	0.18	0	45	1	0.443075	1	-	6	1	3	23	6	22	0.151273	470	0	6	-	-
140127_1452	1	subjects	16	3	1	19	342	0	1	0.2	0.6	0.12	1	19	1	0.669317	1	-	3	4	2	27	4	22	0.925325	342	0	0	-	-
140127_1452	1	subjects	16	4	1	16	362	0	4	0.6	0.2	0.12	1	16	1	0.619392	1	-	4	3	2	30	1	22	0.925325	362	0	0	-	-
140127_1452	1	subjects	16	5	1	5	382	0	15	0.95	0.2	0.19	1	5	1	0.303457	1	-	8	6	4	26	0	22	0.278627	382	0	6	-	-
140127_1452	1	subjects	16	6	1	20	273	0	0	0.2	0.95	0.19	1	20	1	0.322124	1	-	7	5	4	29	15	22	0.278627	273	0	8	-	-
140127_1452	1	subjects	16	7	1	17	367	0	3	0.6	0.2	0.12	1	17	1	0.0375212	1	-	12	11	6	27	0	22	0.498102	367	0	2	-	-
140127_1452	1	subjects	16	8	1	17	395	0	3	0.6	0.2	0.12	1	17	1	0.299876	1	-	9	12	5	29	0	22	0.216844	395	0	0	-	-
140127_1452	1	subjects	16	9	1	20	339	0	0	0.2	0.2	0.04	1	20	1	0.881297	1	-	2	10	1	30	0	22	0.884318	339	0	4	-	-
140127_1452	1	subjects	16	10	1	20	325	0	0	0.2	0.2	0.04	1	20	1	0.970329	1	-	1	9	1	25	0	22	0.884318	325	0	0	-	-
140127_1452	1	subjects	16	11	1	20	403	0	0	0.2	0.6	0.12	1	20	1	0.0387481	1	-	11	7	6	5	3	22	0.498102	403	0	0	-	-
140127_1452	1	subjects	16	12	1	20	374	0	0	0.2	0.6	0.12	1	20	1	0.119838	1	-	10	8	5	-34	3	22	0.216844	374	0	99999	-	-
140127_1452	1	globals	Period	NumPeriods	RepeatTreatment	Y	W	Part1_last	P_Series	P_Parallel	P_type	AttendReward	P_Info[1]	P_Info[2]	P_Info[3]	P_Info[4]	P_Info[5]	P_Info[6]	P_Info[7]	P_Info[8]	P_Info[9]	P_Info[10]	P_Info[11]	P_Info[12]	P_Info[13]	P_Info[14]	P_Info[15]	P_Info[16]	P_Info[17]	P_Info[18]	P_Info[19]	P_Info[20]	P_Info[21]	P_Info[22]	P_Info[23]	P_Info[24]	P_Info[25]	P_Info[26]	P_Info[27]	P_Info[28]	X_size	X_list[1]	X_list[2]	X_list[3]	X_list[4]	X_list[5]	X_list[6]	X_list[7]	X_list[8]
140127_1452	1	globals	17	60	0	20	25	30	1	2	1	1500	1	1	1	1	1	1	1	1	1	1	1	1	1	1	0	0	0	0	0	0	0	0	0	0	0	0	0	0	21	0	1	2	3	4	5	6	7
140127_1452	1	subjects	Period	Subject	Group	Profit	TotalProfit	Participate	X	p_1	p_2	P	Z	coin	attend	r1	P_info	TimeWPgJnOK	rank	partner	Team	TimeOKUEOK	X_partner	i	r2	profit_part1	profit_part2	TimeOKPgPQOK	final_profit	TimeWIOK
140127_1452	1	subjects	17	1	1	14	394	0	6	0.9	0.6	0.54	1	14	1	0.814086	1	-	2	8	1	11	3	22	0.682992	394	0	8	-	-
140127_1452	1	subjects	17	2	1	20	490	0	0	0.2	0.9	0.18	1	20	1	0.504961	1	-	7	11	4	14	8	22	0.893892	490	0	7	-	-
140127_1452	1	subjects	17	3	1	20	362	0	0	0.2	0.99	0.198	1	20	1	0.185472	1	-	10	5	5	29	20	22	0.992115	362	0	0	-	-
140127_1452	1	subjects	17	4	1	19	381	0	1	0.2	0.2	0.04	1	19	1	0.588768	1	-	6	10	3	28	0	22	0.341717	381	0	0	-	-
140127_1452	1	subjects	17	5	1	0	382	0	20	0.99	0.2	0.198	1	0	1	0.192717	1	-	9	3	5	5	0	22	0.992115	382	0	5	-	-
140127_1452	1	subjects	17	6	1	20	293	0	0	0.2	0.2	0.04	1	20	1	0.740763	1	-	4	7	2	1	0	22	0.953062	293	0	9	-	-
140127_1452	1	subjects	17	7	1	20	387	0	0	0.2	0.2	0.04	1	20	1	0.757339	1	-	3	6	2	13	0	22	0.953062	387	0	7	-	-
140127_1452	1	subjects	17	8	1	17	412	0	3	0.6	0.9	0.54	1	17	1	0.882736	1	-	1	1	1	7	6	22	0.682992	412	0	1	-	-
140127_1452	1	subjects	17	9	1	11	350	0	9	0.9	0.2	0.18	1	11	1	0.00371124	1	-	12	12	6	23	0	22	0.84682	350	0	5	-	-
140127_1452	1	subjects	17	10	1	20	345	0	0	0.2	0.2	0.04	1	20	1	0.591832	1	-	5	4	3	-99	1	22	0.341717	345	0	7	-	-
140127_1452	1	subjects	17	11	1	12	415	0	8	0.9	0.2	0.18	1	12	1	0.287657	1	-	8	2	4	14	0	22	0.893892	415	0	0	-	-
140127_1452	1	subjects	17	12	1	20	394	0	0	0.2	0.9	0.18	1	20	1	0.124401	1	-	11	9	6	-37	9	22	0.84682	394	0	10	-	-
140127_1452	1	globals	Period	NumPeriods	RepeatTreatment	Y	W	Part1_last	P_Series	P_Parallel	P_type	AttendReward	P_Info[1]	P_Info[2]	P_Info[3]	P_Info[4]	P_Info[5]	P_Info[6]	P_Info[7]	P_Info[8]	P_Info[9]	P_Info[10]	P_Info[11]	P_Info[12]	P_Info[13]	P_Info[14]	P_Info[15]	P_Info[16]	P_Info[17]	P_Info[18]	P_Info[19]	P_Info[20]	P_Info[21]	P_Info[22]	P_Info[23]	P_Info[24]	P_Info[25]	P_Info[26]	P_Info[27]	P_Info[28]	X_size	X_list[1]	X_list[2]	X_list[3]	X_list[4]	X_list[5]	X_list[6]	X_list[7]	X_list[8]
140127_1452	1	globals	18	60	0	20	25	30	1	2	1	1500	1	1	1	1	1	1	1	1	1	1	1	1	1	1	0	0	0	0	0	0	0	0	0	0	0	0	0	0	21	0	1	2	3	4	5	6	7
140127_1452	1	subjects	Period	Subject	Group	Profit	TotalProfit	Participate	X	p_1	p_2	P	Z	coin	attend	r1	P_info	TimeWPgJnOK	rank	partner	Team	TimeOKUEOK	X_partner	i	r2	profit_part1	profit_part2	TimeOKPgPQOK	final_profit	TimeWIOK
140127_1452	1	subjects	18	1	1	17	411	0	3	0.6	0.9	0.54	1	17	1	0.606023	1	-	4	2	2	18	6	22	0.693703	411	0	9	-	-
140127_1452	1	subjects	18	2	1	14	504	0	6	0.9	0.6	0.54	1	14	1	0.64883	1	-	3	1	2	19	3	22	0.693703	504	0	9	-	-
140127_1452	1	subjects	18	3	1	18	380	0	2	0.6	0.2	0.12	1	18	1	0.429217	1	-	6	6	3	26	0	22	0.123417	380	0	0	-	-
140127_1452	1	subjects	18	4	1	10	391	0	10	0.9	0.6	0.54	1	10	1	0.720325	1	-	2	8	1	27	3	22	0.587516	391	0	4	-	-
140127_1452	1	subjects	18	5	1	18	400	0	2	0.6	0.9	0.54	1	18	1	0.397177	1	-	7	11	4	99999	10	22	0.809392	400	0	5	-	-
140127_1452	1	subjects	18	6	1	20	313	0	0	0.2	0.6	0.12	1	20	1	0.440035	1	-	5	3	3	19	2	22	0.123417	313	0	9	-	-
140127_1452	1	subjects	18	7	1	20	407	0	0	0.2	0.2	0.04	1	20	1	0.22133	1	-	9	9	5	12	0	22	0.560785	407	0	6	-	-
140127_1452	1	subjects	18	8	1	17	429	0	3	0.6	0.9	0.54	1	17	1	0.938906	1	-	1	4	1	9	10	22	0.587516	429	0	0	-	-
140127_1452	1	subjects	18	9	1	20	370	0	0	0.2	0.2	0.04	1	20	1	0.139953	1	-	10	7	5	18	0	22	0.560785	370	0	8	-	-
140127_1452	1	subjects	18	10	1	20	365	0	0	0.2	0.6	0.12	1	20	1	0.041394	1	-	11	12	6	17	2	22	0.985975	365	0	5	-	-
140127_1452	1	subjects	18	11	1	10	425	0	10	0.9	0.6	0.54	1	10	1	0.243689	1	-	8	5	4	18	2	22	0.809392	425	0	0	-	-
140127_1452	1	subjects	18	12	1	18	412	0	2	0.6	0.2	0.12	1	18	1	0.0381475	1	-	12	10	6	-120	0	22	0.985975	412	0	0	-	-
140127_1452	1	globals	Period	NumPeriods	RepeatTreatment	Y	W	Part1_last	P_Series	P_Parallel	P_type	AttendReward	P_Info[1]	P_Info[2]	P_Info[3]	P_Info[4]	P_Info[5]	P_Info[6]	P_Info[7]	P_Info[8]	P_Info[9]	P_Info[10]	P_Info[11]	P_Info[12]	P_Info[13]	P_Info[14]	P_Info[15]	P_Info[16]	P_Info[17]	P_Info[18]	P_Info[19]	P_Info[20]	P_Info[21]	P_Info[22]	P_Info[23]	P_Info[24]	P_Info[25]	P_Info[26]	P_Info[27]	P_Info[28]	X_size	X_list[1]	X_list[2]	X_list[3]	X_list[4]	X_list[5]	X_list[6]	X_list[7]	X_list[8]
140127_1452	1	globals	19	60	0	20	25	30	1	2	1	1500	1	1	1	1	1	1	1	1	1	1	1	1	1	1	0	0	0	0	0	0	0	0	0	0	0	0	0	0	21	0	1	2	3	4	5	6	7
140127_1452	1	subjects	Period	Subject	Group	Profit	TotalProfit	Participate	X	p_1	p_2	P	Z	coin	attend	r1	P_info	TimeWPgJnOK	rank	partner	Team	TimeOKUEOK	X_partner	i	r2	profit_part1	profit_part2	TimeOKPgPQOK	final_profit	TimeWIOK
140127_1452	1	subjects	19	1	1	42	453	0	3	0.6	0.9	0.54	0	42	1	0.875519	1	-	2	8	1	30	10	22	0.0583531	453	0	9	-	-
140127_1452	1	subjects	19	2	1	20	524	0	0	0.2	0.2	0.04	1	20	1	0.670785	1	-	6	9	3	26	0	22	0.329369	524	0	8	-	-
140127_1452	1	subjects	19	3	1	18	398	0	2	0.6	0.6	0.36	1	18	1	0.38958	1	-	8	12	4	20	3	22	0.843347	398	0	3	-	-
140127_1452	1	subjects	19	4	1	20	411	0	0	0.2	0.2	0.04	1	20	1	0.772656	1	-	3	10	2	28	0	22	0.374793	411	0	0	-	-
140127_1452	1	subjects	19	5	1	16	416	0	4	0.6	0.2	0.12	1	16	1	0.358422	1	-	9	6	5	28	0	22	0.68643	416	0	0	-	-
140127_1452	1	subjects	19	6	1	20	333	0	0	0.2	0.6	0.12	1	20	1	0.142257	1	-	10	5	5	30	4	22	0.68643	333	0	10	-	-
140127_1452	1	subjects	19	7	1	20	427	0	0	0.2	0.2	0.04	1	20	1	0.0854819	1	-	11	11	6	29	0	22	0.201198	427	0	4	-	-
140127_1452	1	subjects	19	8	1	35	464	0	10	0.9	0.6	0.54	0	35	1	0.907786	1	-	1	1	1	28	3	22	0.0583531	464	0	2	-	-
140127_1452	1	subjects	19	9	1	20	390	0	0	0.2	0.2	0.04	1	20	1	0.708957	1	-	5	2	3	29	0	22	0.329369	390	0	7	-	-
140127_1452	1	subjects	19	10	1	20	385	0	0	0.2	0.2	0.04	1	20	1	0.712857	1	-	4	4	2	29	0	22	0.374793	385	0	4	-	-
140127_1452	1	subjects	19	11	1	20	445	0	0	0.2	0.2	0.04	1	20	1	0.0250352	1	-	12	7	6	21	0	22	0.201198	445	0	0	-	-
140127_1452	1	subjects	19	12	1	17	429	0	3	0.6	0.6	0.36	1	17	1	0.477647	1	-	7	3	4	-64	2	22	0.843347	429	0	0	-	-
140127_1452	1	globals	Period	NumPeriods	RepeatTreatment	Y	W	Part1_last	P_Series	P_Parallel	P_type	AttendReward	P_Info[1]	P_Info[2]	P_Info[3]	P_Info[4]	P_Info[5]	P_Info[6]	P_Info[7]	P_Info[8]	P_Info[9]	P_Info[10]	P_Info[11]	P_Info[12]	P_Info[13]	P_Info[14]	P_Info[15]	P_Info[16]	P_Info[17]	P_Info[18]	P_Info[19]	P_Info[20]	P_Info[21]	P_Info[22]	P_Info[23]	P_Info[24]	P_Info[25]	P_Info[26]	P_Info[27]	P_Info[28]	X_size	X_list[1]	X_list[2]	X_list[3]	X_list[4]	X_list[5]	X_list[6]	X_list[7]	X_list[8]
140127_1452	1	globals	20	60	0	20	25	30	1	2	1	1500	1	1	1	1	1	1	1	1	1	1	1	1	1	1	0	0	0	0	0	0	0	0	0	0	0	0	0	0	21	0	1	2	3	4	5	6	7
140127_1452	1	subjects	Period	Subject	Group	Profit	TotalProfit	Participate	X	p_1	p_2	P	Z	coin	attend	r1	P_info	TimeWPgJnOK	rank	partner	Team	TimeOKUEOK	X_partner	i	r2	profit_part1	profit_part2	TimeOKPgPQOK	final_profit	TimeWIOK
140127_1452	1	subjects	20	1	1	17	470	0	3	0.6	0.99	0.594	1	17	1	0.647908	1	-	4	8	2	29	19	22	0.599138	470	0	10	-	-
140127_1452	1	subjects	20	2	1	14	538	0	6	0.9	0.2	0.18	1	14	1	0.935631	1	-	1	11	1	26	0	22	0.638778	538	0	8	-	-
140127_1452	1	subjects	20	3	1	43	441	0	2	0.6	0.2	0.12	0	43	1	0.167551	1	-	10	4	5	27	0	22	0.0136996	441	0	0	-	-
140127_1452	1	subjects	20	4	1	45	456	0	0	0.2	0.6	0.12	0	45	1	0.186963	1	-	9	3	5	16	2	22	0.0136996	456	0	0	-	-
140127_1452	1	subjects	20	5	1	19	435	0	1	0.2	0.2	0.04	1	19	1	0.402065	1	-	6	6	3	17	0	22	0.167192	435	0	6	-	-
140127_1452	1	subjects	20	6	1	20	353	0	0	0.2	0.2	0.04	1	20	1	0.531164	1	-	5	5	3	29	1	22	0.167192	353	0	7	-	-
140127_1452	1	subjects	20	7	1	19	446	0	1	0.2	0.2	0.04	1	19	1	0.152388	1	-	11	10	6	27	0	22	0.51398	446	0	8	-	-
140127_1452	1	subjects	20	8	1	1	465	0	19	0.99	0.6	0.594	1	1	1	0.834826	1	-	3	1	2	27	3	22	0.599138	465	0	8	-	-
140127_1452	1	subjects	20	9	1	45	435	0	0	0.2	0.6	0.12	0	45	1	0.243087	1	-	8	12	4	29	3	22	0.091797	435	0	9	-	-
140127_1452	1	subjects	20	10	1	20	405	0	0	0.2	0.2	0.04	1	20	1	0.0742149	1	-	12	7	6	20	1	22	0.51398	405	0	7	-	-
140127_1452	1	subjects	20	11	1	20	465	0	0	0.2	0.9	0.18	1	20	1	0.928611	1	-	2	2	1	28	6	22	0.638778	465	0	0	-	-
140127_1452	1	subjects	20	12	1	42	471	0	3	0.6	0.2	0.12	0	42	1	0.248551	1	-	7	9	4	27	0	22	0.091797	471	0	0	-	-
140127_1452	1	globals	Period	NumPeriods	RepeatTreatment	Y	W	Part1_last	P_Series	P_Parallel	P_type	AttendReward	P_Info[1]	P_Info[2]	P_Info[3]	P_Info[4]	P_Info[5]	P_Info[6]	P_Info[7]	P_Info[8]	P_Info[9]	P_Info[10]	P_Info[11]	P_Info[12]	P_Info[13]	P_Info[14]	P_Info[15]	P_Info[16]	P_Info[17]	P_Info[18]	P_Info[19]	P_Info[20]	P_Info[21]	P_Info[22]	P_Info[23]	P_Info[24]	P_Info[25]	P_Info[26]	P_Info[27]	P_Info[28]	X_size	X_list[1]	X_list[2]	X_list[3]	X_list[4]	X_list[5]	X_list[6]	X_list[7]	X_list[8]
140127_1452	1	globals	21	60	0	20	25	30	1	2	1	1500	1	1	1	1	1	1	1	1	1	1	1	1	1	1	0	0	0	0	0	0	0	0	0	0	0	0	0	0	21	0	1	2	3	4	5	6	7
140127_1452	1	subjects	Period	Subject	Group	Profit	TotalProfit	Participate	X	p_1	p_2	P	Z	coin	attend	r1	P_info	TimeWPgJnOK	rank	partner	Team	TimeOKUEOK	X_partner	i	r2	profit_part1	profit_part2	TimeOKPgPQOK	final_profit	TimeWIOK
140127_1452	1	subjects	21	1	1	17	487	0	3	0.6	0.2	0.12	1	17	1	0.710298	1	-	5	7	3	17	0	22	0.733394	487	0	9	-	-
140127_1452	1	subjects	21	2	1	17	555	0	3	0.6	0.2	0.12	1	17	1	0.767071	1	-	3	6	2	16	0	22	0.332288	555	0	4	-	-
140127_1452	1	subjects	21	3	1	18	459	0	2	0.6	0.2	0.12	1	18	1	0.271416	1	-	8	4	4	28	0	22	0.531043	459	0	0	-	-
140127_1452	1	subjects	21	4	1	20	476	0	0	0.2	0.6	0.12	1	20	1	0.446068	1	-	7	3	4	29	2	22	0.531043	476	0	0	-	-
140127_1452	1	subjects	21	5	1	17	452	0	3	0.6	0.2	0.12	1	17	1	0.0365942	1	-	12	9	6	5	0	22	0.921741	452	0	2	-	-
140127_1452	1	subjects	21	6	1	20	373	0	0	0.2	0.6	0.12	1	20	1	0.710866	1	-	4	2	2	21	3	22	0.332288	373	0	8	-	-
140127_1452	1	subjects	21	7	1	20	466	0	0	0.2	0.6	0.12	1	20	1	0.458981	1	-	6	1	3	24	3	22	0.733394	466	0	2	-	-
140127_1452	1	subjects	21	8	1	10	475	0	10	0.9	0.2	0.18	1	10	1	0.946841	1	-	1	10	1	25	0	22	0.970413	475	0	0	-	-
140127_1452	1	subjects	21	9	1	20	455	0	0	0.2	0.6	0.12	1	20	1	0.144826	1	-	11	5	6	-30	3	22	0.921741	455	0	10	-	-
140127_1452	1	subjects	21	10	1	20	425	0	0	0.2	0.9	0.18	1	20	1	0.831628	1	-	2	8	1	12	10	22	0.970413	425	0	7	-	-
140127_1452	1	subjects	21	11	1	37	502	0	8	0.9	0.6	0.54	0	37	1	0.179604	1	-	10	12	5	19	5	22	0.341267	502	0	0	-	-
140127_1452	1	subjects	21	12	1	40	511	0	5	0.6	0.9	0.54	0	40	1	0.223355	1	-	9	11	5	-28	8	22	0.341267	511	0	0	-	-
140127_1452	1	globals	Period	NumPeriods	RepeatTreatment	Y	W	Part1_last	P_Series	P_Parallel	P_type	AttendReward	P_Info[1]	P_Info[2]	P_Info[3]	P_Info[4]	P_Info[5]	P_Info[6]	P_Info[7]	P_Info[8]	P_Info[9]	P_Info[10]	P_Info[11]	P_Info[12]	P_Info[13]	P_Info[14]	P_Info[15]	P_Info[16]	P_Info[17]	P_Info[18]	P_Info[19]	P_Info[20]	P_Info[21]	P_Info[22]	P_Info[23]	P_Info[24]	P_Info[25]	P_Info[26]	P_Info[27]	P_Info[28]	X_size	X_list[1]	X_list[2]	X_list[3]	X_list[4]	X_list[5]	X_list[6]	X_list[7]	X_list[8]
140127_1452	1	globals	22	60	0	20	25	30	1	2	1	1500	1	1	1	1	1	1	1	1	1	1	1	1	1	1	0	0	0	0	0	0	0	0	0	0	0	0	0	0	21	0	1	2	3	4	5	6	7
140127_1452	1	subjects	Period	Subject	Group	Profit	TotalProfit	Participate	X	p_1	p_2	P	Z	coin	attend	r1	P_info	TimeWPgJnOK	rank	partner	Team	TimeOKUEOK	X_partner	i	r2	profit_part1	profit_part2	TimeOKPgPQOK	final_profit	TimeWIOK
140127_1452	1	subjects	22	1	1	39	526	0	6	0.9	0.9	0.81	0	39	1	0.870503	1	-	2	11	1	29	8	22	0.458683	526	0	9	-	-
140127_1452	1	subjects	22	2	1	20	575	0	0	0.2	0.2	0.04	1	20	1	0.19692	1	-	10	7	5	26	0	22	0.40462	575	0	5	-	-
140127_1452	1	subjects	22	3	1	17	476	0	3	0.6	0.6	0.36	1	17	1	0.408521	1	-	7	12	4	24	5	22	0.541402	476	0	0	-	-
140127_1452	1	subjects	22	4	1	20	496	0	0	0.2	0.9	0.18	1	20	1	0.156383	1	-	11	10	6	30	10	22	0.805816	496	0	5	-	-
140127_1452	1	subjects	22	5	1	19	471	0	1	0.2	0.2	0.04	1	19	1	0.802301	1	-	4	6	2	29	0	22	0.807877	471	0	4	-	-
140127_1452	1	subjects	22	6	1	20	393	0	0	0.2	0.2	0.04	1	20	1	0.86796	1	-	3	5	2	26	1	22	0.807877	393	0	9	-	-
140127_1452	1	subjects	22	7	1	20	486	0	0	0.2	0.2	0.04	1	20	1	0.372011	1	-	9	2	5	27	0	22	0.40462	486	0	6	-	-
140127_1452	1	subjects	22	8	1	17	492	0	3	0.6	0.2	0.12	1	17	1	0.564028	1	-	5	9	3	22	0	22	0.802774	492	0	3	-	-
140127_1452	1	subjects	22	9	1	20	475	0	0	0.2	0.6	0.12	1	20	1	0.43023	1	-	6	8	3	30	3	22	0.802774	475	0	10	-	-
140127_1452	1	subjects	22	10	1	10	435	0	10	0.9	0.2	0.18	1	10	1	0.0991601	1	-	12	4	6	14	0	22	0.805816	435	0	7	-	-
140127_1452	1	subjects	22	11	1	37	539	0	8	0.9	0.9	0.81	0	37	1	0.991636	1	-	1	1	1	28	6	22	0.458683	539	0	0	-	-
140127_1452	1	subjects	22	12	1	15	526	0	5	0.6	0.6	0.36	1	15	1	0.390435	1	-	8	3	4	99999	3	22	0.541402	526	0	0	-	-
140127_1452	1	globals	Period	NumPeriods	RepeatTreatment	Y	W	Part1_last	P_Series	P_Parallel	P_type	AttendReward	P_Info[1]	P_Info[2]	P_Info[3]	P_Info[4]	P_Info[5]	P_Info[6]	P_Info[7]	P_Info[8]	P_Info[9]	P_Info[10]	P_Info[11]	P_Info[12]	P_Info[13]	P_Info[14]	P_Info[15]	P_Info[16]	P_Info[17]	P_Info[18]	P_Info[19]	P_Info[20]	P_Info[21]	P_Info[22]	P_Info[23]	P_Info[24]	P_Info[25]	P_Info[26]	P_Info[27]	P_Info[28]	X_size	X_list[1]	X_list[2]	X_list[3]	X_list[4]	X_list[5]	X_list[6]	X_list[7]	X_list[8]
140127_1452	1	globals	23	60	0	20	25	30	1	2	1	1500	1	1	1	1	1	1	1	1	1	1	1	1	1	1	0	0	0	0	0	0	0	0	0	0	0	0	0	0	21	0	1	2	3	4	5	6	7
140127_1452	1	subjects	Period	Subject	Group	Profit	TotalProfit	Participate	X	p_1	p_2	P	Z	coin	attend	r1	P_info	TimeWPgJnOK	rank	partner	Team	TimeOKUEOK	X_partner	i	r2	profit_part1	profit_part2	TimeOKPgPQOK	final_profit	TimeWIOK
140127_1452	1	subjects	23	1	1	14	540	0	6	0.9	0.2	0.18	1	14	1	0.223219	1	-	9	4	5	30	0	22	0.341784	540	0	7	-	-
140127_1452	1	subjects	23	2	1	20	595	0	0	0.2	0.6	0.12	1	20	1	0.270821	1	-	8	8	4	28	3	22	0.354804	595	0	9	-	-
140127_1452	1	subjects	23	3	1	17	493	0	3	0.6	0.2	0.12	1	17	1	0.021952	1	-	12	9	6	27	0	22	0.627151	493	0	0	-	-
140127_1452	1	subjects	23	4	1	20	516	0	0	0.2	0.9	0.18	1	20	1	0.213436	1	-	10	1	5	30	6	22	0.341784	516	0	5	-	-
140127_1452	1	subjects	23	5	1	26	497	0	19	0.99	0.6	0.594	0	26	1	0.387523	1	-	6	11	3	27	4	22	0.293938	497	0	4	-	-
140127_1452	1	subjects	23	6	1	20	413	0	0	0.2	0.2	0.04	1	20	1	0.592986	1	-	1	10	1	30	0	22	0.444731	413	0	9	-	-
140127_1452	1	subjects	23	7	1	20	506	0	0	0.2	0.6	0.12	1	20	1	0.532072	1	-	4	12	2	27	5	22	0.338644	506	0	7	-	-
140127_1452	1	subjects	23	8	1	17	509	0	3	0.6	0.2	0.12	1	17	1	0.316345	1	-	7	2	4	28	0	22	0.354804	509	0	3	-	-
140127_1452	1	subjects	23	9	1	20	495	0	0	0.2	0.6	0.12	1	20	1	0.0426829	1	-	11	3	6	30	3	22	0.627151	495	0	5	-	-
140127_1452	1	subjects	23	10	1	20	455	0	0	0.2	0.2	0.04	1	20	1	0.560516	1	-	2	6	1	18	0	22	0.444731	455	0	9	-	-
140127_1452	1	subjects	23	11	1	41	580	0	4	0.6	0.99	0.594	0	41	1	0.503383	1	-	5	5	3	8	19	22	0.293938	580	0	0	-	-
140127_1452	1	subjects	23	12	1	15	541	0	5	0.6	0.2	0.12	1	15	1	0.539756	1	-	3	7	2	-46	0	22	0.338644	541	0	0	-	-
140127_1452	1	globals	Period	NumPeriods	RepeatTreatment	Y	W	Part1_last	P_Series	P_Parallel	P_type	AttendReward	P_Info[1]	P_Info[2]	P_Info[3]	P_Info[4]	P_Info[5]	P_Info[6]	P_Info[7]	P_Info[8]	P_Info[9]	P_Info[10]	P_Info[11]	P_Info[12]	P_Info[13]	P_Info[14]	P_Info[15]	P_Info[16]	P_Info[17]	P_Info[18]	P_Info[19]	P_Info[20]	P_Info[21]	P_Info[22]	P_Info[23]	P_Info[24]	P_Info[25]	P_Info[26]	P_Info[27]	P_Info[28]	X_size	X_list[1]	X_list[2]	X_list[3]	X_list[4]	X_list[5]	X_list[6]	X_list[7]	X_list[8]
140127_1452	1	globals	24	60	0	20	25	30	1	2	1	1500	1	1	1	1	1	1	1	1	1	1	1	1	1	1	0	0	0	0	0	0	0	0	0	0	0	0	0	0	21	0	1	2	3	4	5	6	7
140127_1452	1	subjects	Period	Subject	Group	Profit	TotalProfit	Participate	X	p_1	p_2	P	Z	coin	attend	r1	P_info	TimeWPgJnOK	rank	partner	Team	TimeOKUEOK	X_partner	i	r2	profit_part1	profit_part2	TimeOKPgPQOK	final_profit	TimeWIOK
140127_1452	1	subjects	24	1	1	39	579	0	6	0.9	0.6	0.54	0	39	1	0.0598254	1	-	11	12	6	30	5	22	0.0687497	579	0	6	-	-
140127_1452	1	subjects	24	2	1	10	605	0	10	0.9	0.6	0.54	1	10	1	0.195415	1	-	9	11	5	27	2	22	0.694857	605	0	7	-	-
140127_1452	1	subjects	24	3	1	17	510	0	3	0.6	0.2	0.12	1	17	1	0.476541	1	-	7	7	4	28	0	22	0.585494	510	0	0	-	-
140127_1452	1	subjects	24	4	1	15	531	0	5	0.6	0.6	0.36	1	15	1	0.990998	1	-	1	8	1	29	3	22	0.847415	531	0	0	-	-
140127_1452	1	subjects	24	5	1	19	516	0	1	0.2	0.2	0.04	1	19	1	0.65708	1	-	3	9	2	29	0	22	0.987305	516	0	4	-	-
140127_1452	1	subjects	24	6	1	20	433	0	0	0.2	0.2	0.04	1	20	1	0.625894	1	-	5	10	3	29	0	22	0.536821	433	0	9	-	-
140127_1452	1	subjects	24	7	1	20	526	0	0	0.2	0.6	0.12	1	20	1	0.294687	1	-	8	3	4	29	3	22	0.585494	526	0	6	-	-
140127_1452	1	subjects	24	8	1	17	526	0	3	0.6	0.6	0.36	1	17	1	0.807184	1	-	2	4	1	28	5	22	0.847415	526	0	3	-	-
140127_1452	1	subjects	24	9	1	20	515	0	0	0.2	0.2	0.04	1	20	1	0.63799	1	-	4	5	2	30	1	22	0.987305	515	0	9	-	-
140127_1452	1	subjects	24	10	1	20	475	0	0	0.2	0.2	0.04	1	20	1	0.616893	1	-	6	6	3	27	0	22	0.536821	475	0	0	-	-
140127_1452	1	subjects	24	11	1	18	598	0	2	0.6	0.9	0.54	1	18	1	0.147278	1	-	10	2	5	20	10	22	0.694857	598	0	0	-	-
140127_1452	1	subjects	24	12	1	40	581	0	5	0.6	0.9	0.54	0	40	1	0.015	1	-	12	1	6	-52	6	22	0.0687497	581	0	0	-	-
140127_1452	1	globals	Period	NumPeriods	RepeatTreatment	Y	W	Part1_last	P_Series	P_Parallel	P_type	AttendReward	P_Info[1]	P_Info[2]	P_Info[3]	P_Info[4]	P_Info[5]	P_Info[6]	P_Info[7]	P_Info[8]	P_Info[9]	P_Info[10]	P_Info[11]	P_Info[12]	P_Info[13]	P_Info[14]	P_Info[15]	P_Info[16]	P_Info[17]	P_Info[18]	P_Info[19]	P_Info[20]	P_Info[21]	P_Info[22]	P_Info[23]	P_Info[24]	P_Info[25]	P_Info[26]	P_Info[27]	P_Info[28]	X_size	X_list[1]	X_list[2]	X_list[3]	X_list[4]	X_list[5]	X_list[6]	X_list[7]	X_list[8]
140127_1452	1	globals	25	60	0	20	25	30	1	2	1	1500	1	1	1	1	1	1	1	1	1	1	1	1	1	1	0	0	0	0	0	0	0	0	0	0	0	0	0	0	21	0	1	2	3	4	5	6	7
140127_1452	1	subjects	Period	Subject	Group	Profit	TotalProfit	Participate	X	p_1	p_2	P	Z	coin	attend	r1	P_info	TimeWPgJnOK	rank	partner	Team	TimeOKUEOK	X_partner	i	r2	profit_part1	profit_part2	TimeOKPgPQOK	final_profit	TimeWIOK
140127_1452	1	subjects	25	1	1	42	621	0	3	0.6	0.9	0.54	0	42	1	0.452375	1	-	7	5	4	26	10	22	0.352957	621	0	9	-	-
140127_1452	1	subjects	25	2	1	20	625	0	0	0.2	0.2	0.04	1	20	1	0.334381	1	-	9	10	5	28	0	22	0.337923	625	0	8	-	-
140127_1452	1	subjects	25	3	1	42	552	0	3	0.6	0.2	0.12	0	42	1	0.936714	1	-	1	7	1	28	0	22	0.0140275	552	0	0	-	-
140127_1452	1	subjects	25	4	1	17	548	0	3	0.6	0.6	0.36	1	17	1	0.680514	1	-	4	8	2	28	3	22	0.468788	548	0	0	-	-
140127_1452	1	subjects	25	5	1	35	551	0	10	0.9	0.6	0.54	0	35	1	0.353937	1	-	8	1	4	4	3	22	0.352957	551	0	0	-	-
140127_1452	1	subjects	25	6	1	20	453	0	0	0.2	0.6	0.12	1	20	1	0.484816	1	-	6	12	3	27	5	22	0.468085	453	0	5	-	-
140127_1452	1	subjects	25	7	1	45	571	0	0	0.2	0.6	0.12	0	45	1	0.736511	1	-	2	3	1	26	3	22	0.0140275	571	0	0	-	-
140127_1452	1	subjects	25	8	1	17	543	0	3	0.6	0.6	0.36	1	17	1	0.696845	1	-	3	4	2	24	3	22	0.468788	543	0	3	-	-
140127_1452	1	subjects	25	9	1	20	535	0	0	0.2	0.2	0.04	1	20	1	0.030187	1	-	12	11	6	29	0	22	0.545369	535	0	10	-	-
140127_1452	1	subjects	25	10	1	20	495	0	0	0.2	0.2	0.04	1	20	1	0.218101	1	-	10	2	5	25	0	22	0.337923	495	0	4	-	-
140127_1452	1	subjects	25	11	1	20	618	0	0	0.2	0.2	0.04	1	20	1	0.129692	1	-	11	9	6	25	0	22	0.545369	618	0	0	-	-
140127_1452	1	subjects	25	12	1	15	596	0	5	0.6	0.2	0.12	1	15	1	0.574238	1	-	5	6	3	20	0	22	0.468085	596	0	0	-	-
140127_1452	1	globals	Period	NumPeriods	RepeatTreatment	Y	W	Part1_last	P_Series	P_Parallel	P_type	AttendReward	P_Info[1]	P_Info[2]	P_Info[3]	P_Info[4]	P_Info[5]	P_Info[6]	P_Info[7]	P_Info[8]	P_Info[9]	P_Info[10]	P_Info[11]	P_Info[12]	P_Info[13]	P_Info[14]	P_Info[15]	P_Info[16]	P_Info[17]	P_Info[18]	P_Info[19]	P_Info[20]	P_Info[21]	P_Info[22]	P_Info[23]	P_Info[24]	P_Info[25]	P_Info[26]	P_Info[27]	P_Info[28]	X_size	X_list[1]	X_list[2]	X_list[3]	X_list[4]	X_list[5]	X_list[6]	X_list[7]	X_list[8]
140127_1452	1	globals	26	60	0	20	25	30	1	2	1	1500	1	1	1	1	1	1	1	1	1	1	1	1	1	1	0	0	0	0	0	0	0	0	0	0	0	0	0	0	21	0	1	2	3	4	5	6	7
140127_1452	1	subjects	Period	Subject	Group	Profit	TotalProfit	Participate	X	p_1	p_2	P	Z	coin	attend	r1	P_info	TimeWPgJnOK	rank	partner	Team	TimeOKUEOK	X_partner	i	r2	profit_part1	profit_part2	TimeOKPgPQOK	final_profit	TimeWIOK
140127_1452	1	subjects	26	1	1	17	638	0	3	0.6	0.2	0.12	1	17	1	0.0238321	1	-	12	9	6	29	0	22	0.529464	638	0	9	-	-
140127_1452	1	subjects	26	2	1	19	644	0	1	0.2	0.2	0.04	1	19	1	0.400324	1	-	7	7	4	29	0	22	0.368385	644	0	8	-	-
140127_1452	1	subjects	26	3	1	18	570	0	2	0.6	0.2	0.12	1	18	1	0.218352	1	-	9	6	5	22	0	22	0.731383	570	0	0	-	-
140127_1452	1	subjects	26	4	1	45	593	0	0	0.2	0.6	0.12	0	45	1	0.921404	1	-	1	5	1	28	4	22	0.108055	593	0	0	-	-
140127_1452	1	subjects	26	5	1	41	592	0	4	0.6	0.2	0.12	0	41	1	0.759959	1	-	2	4	1	25	0	22	0.108055	592	0	0	-	-
140127_1452	1	subjects	26	6	1	20	473	0	0	0.2	0.6	0.12	1	20	1	0.0945452	1	-	10	3	5	29	2	22	0.731383	473	0	9	-	-
140127_1452	1	subjects	26	7	1	20	591	0	0	0.2	0.2	0.04	1	20	1	0.392078	1	-	8	2	4	26	1	22	0.368385	591	0	6	-	-
140127_1452	1	subjects	26	8	1	15	558	0	5	0.6	0.9	0.54	1	15	1	0.598693	1	-	6	12	3	23	8	22	0.772287	558	0	4	-	-
140127_1452	1	subjects	26	9	1	20	555	0	0	0.2	0.6	0.12	1	20	1	0.0849393	1	-	11	1	6	29	3	22	0.529464	555	0	10	-	-
140127_1452	1	subjects	26	10	1	20	515	0	0	0.2	0.6	0.12	1	20	1	0.629025	1	-	4	11	2	24	4	22	0.744914	515	0	6	-	-
140127_1452	1	subjects	26	11	1	16	634	0	4	0.6	0.2	0.12	1	16	1	0.671035	1	-	3	10	2	0	0	22	0.744914	634	0	0	-	-
140127_1452	1	subjects	26	12	1	12	608	0	8	0.9	0.6	0.54	1	12	1	0.627854	1	-	5	8	3	22	5	22	0.772287	608	0	0	-	-
140127_1452	1	globals	Period	NumPeriods	RepeatTreatment	Y	W	Part1_last	P_Series	P_Parallel	P_type	AttendReward	P_Info[1]	P_Info[2]	P_Info[3]	P_Info[4]	P_Info[5]	P_Info[6]	P_Info[7]	P_Info[8]	P_Info[9]	P_Info[10]	P_Info[11]	P_Info[12]	P_Info[13]	P_Info[14]	P_Info[15]	P_Info[16]	P_Info[17]	P_Info[18]	P_Info[19]	P_Info[20]	P_Info[21]	P_Info[22]	P_Info[23]	P_Info[24]	P_Info[25]	P_Info[26]	P_Info[27]	P_Info[28]	X_size	X_list[1]	X_list[2]	X_list[3]	X_list[4]	X_list[5]	X_list[6]	X_list[7]	X_list[8]
140127_1452	1	globals	27	60	0	20	25	30	1	2	1	1500	1	1	1	1	1	1	1	1	1	1	1	1	1	1	0	0	0	0	0	0	0	0	0	0	0	0	0	0	21	0	1	2	3	4	5	6	7
140127_1452	1	subjects	Period	Subject	Group	Profit	TotalProfit	Participate	X	p_1	p_2	P	Z	coin	attend	r1	P_info	TimeWPgJnOK	rank	partner	Team	TimeOKUEOK	X_partner	i	r2	profit_part1	profit_part2	TimeOKPgPQOK	final_profit	TimeWIOK
140127_1452	1	subjects	27	1	1	14	652	0	6	0.9	0.2	0.18	1	14	1	0.902542	1	-	3	10	2	29	0	22	0.802618	652	0	9	-	-
140127_1452	1	subjects	27	2	1	36	680	0	9	0.9	0.6	0.54	0	36	1	0.674314	1	-	6	3	3	30	2	22	0.0880985	680	0	9	-	-
140127_1452	1	subjects	27	3	1	43	613	0	2	0.6	0.9	0.54	0	43	1	0.700308	1	-	5	2	3	99999	9	22	0.0880985	613	0	0	-	-
140127_1452	1	subjects	27	4	1	20	613	0	0	0.2	0.9	0.18	1	20	1	0.0802326	1	-	10	11	5	27	8	22	0.953189	613	0	0	-	-
140127_1452	1	subjects	27	5	1	20	612	0	0	0.2	0.2	0.04	1	20	1	0.637801	1	-	7	9	4	29	0	22	0.451836	612	0	0	-	-
140127_1452	1	subjects	27	6	1	20	493	0	0	0.2	0.6	0.12	1	20	1	0.0747414	1	-	11	12	6	30	5	22	0.441369	493	0	9	-	-
140127_1452	1	subjects	27	7	1	20	611	0	0	0.2	0.6	0.12	1	20	1	0.927472	1	-	2	8	1	24	3	22	0.592318	611	0	7	-	-
140127_1452	1	subjects	27	8	1	17	575	0	3	0.6	0.2	0.12	1	17	1	0.994035	1	-	1	7	1	29	0	22	0.592318	575	0	4	-	-
140127_1452	1	subjects	27	9	1	20	575	0	0	0.2	0.2	0.04	1	20	1	0.399121	1	-	8	5	4	27	0	22	0.451836	575	0	9	-	-
140127_1452	1	subjects	27	10	1	20	535	0	0	0.2	0.9	0.18	1	20	1	0.827161	1	-	4	1	2	23	6	22	0.802618	535	0	5	-	-
140127_1452	1	subjects	27	11	1	12	646	0	8	0.9	0.2	0.18	1	12	1	0.104588	1	-	9	4	5	4	0	22	0.953189	646	0	4	-	-
140127_1452	1	subjects	27	12	1	15	623	0	5	0.6	0.2	0.12	1	15	1	0.021283	1	-	12	6	6	12	0	22	0.441369	623	0	0	-	-
140127_1452	1	globals	Period	NumPeriods	RepeatTreatment	Y	W	Part1_last	P_Series	P_Parallel	P_type	AttendReward	P_Info[1]	P_Info[2]	P_Info[3]	P_Info[4]	P_Info[5]	P_Info[6]	P_Info[7]	P_Info[8]	P_Info[9]	P_Info[10]	P_Info[11]	P_Info[12]	P_Info[13]	P_Info[14]	P_Info[15]	P_Info[16]	P_Info[17]	P_Info[18]	P_Info[19]	P_Info[20]	P_Info[21]	P_Info[22]	P_Info[23]	P_Info[24]	P_Info[25]	P_Info[26]	P_Info[27]	P_Info[28]	X_size	X_list[1]	X_list[2]	X_list[3]	X_list[4]	X_list[5]	X_list[6]	X_list[7]	X_list[8]
140127_1452	1	globals	28	60	0	20	25	30	1	2	1	1500	1	1	1	1	1	1	1	1	1	1	1	1	1	1	0	0	0	0	0	0	0	0	0	0	0	0	0	0	21	0	1	2	3	4	5	6	7
140127_1452	1	subjects	Period	Subject	Group	Profit	TotalProfit	Participate	X	p_1	p_2	P	Z	coin	attend	r1	P_info	TimeWPgJnOK	rank	partner	Team	TimeOKUEOK	X_partner	i	r2	profit_part1	profit_part2	TimeOKPgPQOK	final_profit	TimeWIOK
140127_1452	1	subjects	28	1	1	17	669	0	3	0.6	0.2	0.12	1	17	1	0.0546636	1	-	10	11	5	15	0	22	0.263123	669	0	9	-	-
140127_1452	1	subjects	28	2	1	20	700	0	0	0.2	0.6	0.12	1	20	1	0.344091	1	-	5	12	3	25	5	22	0.314754	700	0	8	-	-
140127_1452	1	subjects	28	3	1	17	630	0	3	0.6	0.2	0.12	1	17	1	0.125359	1	-	8	10	4	25	0	22	0.350652	630	0	0	-	-
140127_1452	1	subjects	28	4	1	18	631	0	2	0.6	0.6	0.36	1	18	1	0.0322517	1	-	11	8	6	29	3	22	0.851211	631	0	0	-	-
140127_1452	1	subjects	28	5	1	19	631	0	1	0.2	0.2	0.04	1	19	1	0.771931	1	-	3	6	2	25	0	22	0.150259	631	0	9	-	-
140127_1452	1	subjects	28	6	1	20	513	0	0	0.2	0.2	0.04	1	20	1	0.703182	1	-	4	5	2	29	1	22	0.150259	513	0	9	-	-
140127_1452	1	subjects	28	7	1	20	631	0	0	0.2	0.2	0.04	1	20	1	0.793415	1	-	1	9	1	29	1	22	0.305831	631	0	6	-	-
140127_1452	1	subjects	28	8	1	17	592	0	3	0.6	0.6	0.36	1	17	1	0.0262358	1	-	12	4	6	27	2	22	0.851211	592	0	6	-	-
140127_1452	1	subjects	28	9	1	19	594	0	1	0.2	0.2	0.04	1	19	1	0.782711	1	-	2	7	1	29	0	22	0.305831	594	0	10	-	-
140127_1452	1	subjects	28	10	1	20	555	0	0	0.2	0.6	0.12	1	20	1	0.284674	1	-	7	3	4	28	3	22	0.350652	555	0	2	-	-
140127_1452	1	subjects	28	11	1	20	666	0	0	0.2	0.6	0.12	1	20	1	0.116147	1	-	9	1	5	27	3	22	0.263123	666	0	0	-	-
140127_1452	1	subjects	28	12	1	15	638	0	5	0.6	0.2	0.12	1	15	1	0.287605	1	-	6	2	3	9	0	22	0.314754	638	0	9	-	-
140127_1452	1	globals	Period	NumPeriods	RepeatTreatment	Y	W	Part1_last	P_Series	P_Parallel	P_type	AttendReward	P_Info[1]	P_Info[2]	P_Info[3]	P_Info[4]	P_Info[5]	P_Info[6]	P_Info[7]	P_Info[8]	P_Info[9]	P_Info[10]	P_Info[11]	P_Info[12]	P_Info[13]	P_Info[14]	P_Info[15]	P_Info[16]	P_Info[17]	P_Info[18]	P_Info[19]	P_Info[20]	P_Info[21]	P_Info[22]	P_Info[23]	P_Info[24]	P_Info[25]	P_Info[26]	P_Info[27]	P_Info[28]	X_size	X_list[1]	X_list[2]	X_list[3]	X_list[4]	X_list[5]	X_list[6]	X_list[7]	X_list[8]
140127_1452	1	globals	29	60	0	20	25	30	1	2	1	1500	1	1	1	1	1	1	1	1	1	1	1	1	1	1	0	0	0	0	0	0	0	0	0	0	0	0	0	0	21	0	1	2	3	4	5	6	7
140127_1452	1	subjects	Period	Subject	Group	Profit	TotalProfit	Participate	X	p_1	p_2	P	Z	coin	attend	r1	P_info	TimeWPgJnOK	rank	partner	Team	TimeOKUEOK	X_partner	i	r2	profit_part1	profit_part2	TimeOKPgPQOK	final_profit	TimeWIOK
140127_1452	1	subjects	29	1	1	17	686	0	3	0.6	0.2	0.12	1	17	1	0.555881	1	-	7	12	4	30	0	22	0.212902	686	0	10	-	-
140127_1452	1	subjects	29	2	1	20	720	0	0	0.2	0.6	0.12	1	20	1	0.0948892	1	-	12	4	6	29	2	22	0.229963	720	0	9	-	-
140127_1452	1	subjects	29	3	1	18	648	0	2	0.6	0.2	0.12	1	18	1	0.305501	1	-	9	9	5	26	0	22	0.705201	648	0	1	-	-
140127_1452	1	subjects	29	4	1	18	649	0	2	0.6	0.2	0.12	1	18	1	0.170636	1	-	11	2	6	27	0	22	0.229963	649	0	6	-	-
140127_1452	1	subjects	29	5	1	16	647	0	4	0.6	0.2	0.12	1	16	1	0.583971	1	-	6	10	3	30	0	22	0.414905	647	0	8	-	-
140127_1452	1	subjects	29	6	1	20	533	0	0	0.2	0.2	0.04	1	20	1	0.709453	1	-	4	11	2	29	0	22	0.529267	533	0	9	-	-
140127_1452	1	subjects	29	7	1	45	676	0	0	0.2	0.95	0.19	0	45	1	0.751906	1	-	2	8	1	28	17	22	0.17791	676	0	3	-	-
140127_1452	1	subjects	29	8	1	28	620	0	17	0.95	0.2	0.19	0	28	1	0.882832	1	-	1	7	1	27	0	22	0.17791	620	0	5	-	-
140127_1452	1	subjects	29	9	1	20	614	0	0	0.2	0.6	0.12	1	20	1	0.266627	1	-	10	3	5	30	2	22	0.705201	614	0	10	-	-
140127_1452	1	subjects	29	10	1	20	575	0	0	0.2	0.6	0.12	1	20	1	0.694079	1	-	5	5	3	29	4	22	0.414905	575	0	5	-	-
140127_1452	1	subjects	29	11	1	20	686	0	0	0.2	0.2	0.04	1	20	1	0.748326	1	-	3	6	2	18	0	22	0.529267	686	0	0	-	-
140127_1452	1	subjects	29	12	1	20	658	0	0	0.2	0.6	0.12	1	20	1	0.375633	1	-	8	1	4	99999	3	22	0.212902	658	0	0	-	-
140127_1452	1	globals	Period	NumPeriods	RepeatTreatment	Y	W	Part1_last	P_Series	P_Parallel	P_type	AttendReward	P_Info[1]	P_Info[2]	P_Info[3]	P_Info[4]	P_Info[5]	P_Info[6]	P_Info[7]	P_Info[8]	P_Info[9]	P_Info[10]	P_Info[11]	P_Info[12]	P_Info[13]	P_Info[14]	P_Info[15]	P_Info[16]	P_Info[17]	P_Info[18]	P_Info[19]	P_Info[20]	P_Info[21]	P_Info[22]	P_Info[23]	P_Info[24]	P_Info[25]	P_Info[26]	P_Info[27]	P_Info[28]	X_size	X_list[1]	X_list[2]	X_list[3]	X_list[4]	X_list[5]	X_list[6]	X_list[7]	X_list[8]
140127_1452	1	globals	30	60	0	20	25	30	1	2	1	1500	1	1	1	1	1	1	1	1	1	1	1	1	1	1	0	0	0	0	0	0	0	0	0	0	0	0	0	0	21	0	1	2	3	4	5	6	7
140127_1452	1	subjects	Period	Subject	Group	Profit	TotalProfit	Participate	X	p_1	p_2	P	Z	coin	attend	r1	P_info	TimeWPgJnOK	rank	partner	Team	TimeOKUEOK	X_partner	i	r2	profit_part1	profit_part2	TimeOKPgPQOK	final_profit	TimeWIOK
140127_1452	1	subjects	30	1	1	17	703	0	3	0.6	0.2	0.12	1	17	1	0.117329	1	-	9	10	5	30	0	22	0.179369	703	0	0	-	-
140127_1452	1	subjects	30	2	1	0	720	0	20	0.99	0.2	0.198	1	0	1	0.0861489	1	-	11	9	6	26	0	22	0.782546	720	0	5	-	-
140127_1452	1	subjects	30	3	1	43	691	0	2	0.6	0.2	0.12	0	43	1	0.945658	1	-	2	12	1	28	0	22	0.108958	691	0	0	-	-
140127_1452	1	subjects	30	4	1	20	669	0	0	0.2	0.9	0.18	1	20	1	0.678681	1	-	3	11	2	28	6	22	0.676197	669	0	0	-	-
140127_1452	1	subjects	30	5	1	19	666	0	1	0.2	0.2	0.04	1	19	1	0.196394	1	-	7	7	4	30	0	22	0.656636	666	0	3	-	-
140127_1452	1	subjects	30	6	1	18	551	0	2	0.6	0.6	0.36	1	18	1	0.412015	1	-	5	8	3	29	3	22	0.552709	551	0	8	-	-
140127_1452	1	subjects	30	7	1	20	696	0	0	0.2	0.2	0.04	1	20	1	0.123271	1	-	8	5	4	24	1	22	0.656636	696	0	1	-	-
140127_1452	1	subjects	30	8	1	17	637	0	3	0.6	0.6	0.36	1	17	1	0.256797	1	-	6	6	3	21	2	22	0.552709	637	0	1	-	-
140127_1452	1	subjects	30	9	1	20	634	0	0	0.2	0.99	0.198	1	20	1	0.0466719	1	-	12	2	6	30	20	22	0.782546	634	0	7	-	-
140127_1452	1	subjects	30	10	1	20	595	0	0	0.2	0.6	0.12	1	20	1	0.104354	1	-	10	1	5	28	3	22	0.179369	595	0	4	-	-
140127_1452	1	subjects	30	11	1	14	700	0	6	0.9	0.2	0.18	1	14	1	0.564038	1	-	4	4	2	26	0	22	0.676197	700	0	0	-	-
140127_1452	1	subjects	30	12	1	45	703	0	0	0.2	0.6	0.12	0	45	1	0.948935	1	-	1	3	1	-22	2	22	0.108958	703	0	3	-	-
140127_1452	1	globals	Period	NumPeriods	RepeatTreatment	Y	W	Part1_last	P_Series	P_Parallel	P_type	AttendReward	P_Info[1]	P_Info[2]	P_Info[3]	P_Info[4]	P_Info[5]	P_Info[6]	P_Info[7]	P_Info[8]	P_Info[9]	P_Info[10]	P_Info[11]	P_Info[12]	P_Info[13]	P_Info[14]	P_Info[15]	P_Info[16]	P_Info[17]	P_Info[18]	P_Info[19]	P_Info[20]	P_Info[21]	P_Info[22]	P_Info[23]	P_Info[24]	P_Info[25]	P_Info[26]	P_Info[27]	P_Info[28]	X_size	X_list[1]	X_list[2]	X_list[3]	X_list[4]	X_list[5]	X_list[6]	X_list[7]	X_list[8]
140127_1452	1	globals	31	60	0	20	25	30	1	2	1	1500	1	1	1	1	1	1	1	1	1	1	1	1	1	1	0	0	0	0	0	0	0	0	0	0	0	0	0	0	21	0	1	2	3	4	5	6	7
140127_1452	1	subjects	Period	Subject	Group	Profit	TotalProfit	Participate	X	p_1	p_2	P	Z	coin	attend	r1	P_info	TimeWPgJnOK	rank	partner	Team	TimeOKUEOK	X_partner	i	r2	profit_part1	profit_part2	TimeOKPgPQOK	final_profit	TimeWIOK
140127_1452	1	subjects	31	1	1	14	717	0	6	0.9	0.2	0.18	1	14	1	0.879936	1	384	4	5	2	27	1	22	0.364206	703	14	8	-	-
140127_1452	1	subjects	31	2	1	34	754	0	11	0.9	0.2	0.18	0	34	1	0.758318	1	386	5	7	3	21	0	22	0.108247	720	34	6	-	-
140127_1452	1	subjects	31	3	1	26	717	0	19	0.99	0.9	0.891	0	26	1	0.110178	1	384	11	11	6	25	6	22	0.521325	691	26	0	-	-
140127_1452	1	subjects	31	4	1	18	687	0	2	0.6	0.9	0.54	1	18	1	0.174782	1	386	10	6	5	20	6	22	0.815481	669	18	0	-	-
140127_1452	1	subjects	31	5	1	19	685	0	1	0.2	0.9	0.18	1	19	1	0.887298	1	386	3	1	2	16	6	22	0.364206	666	19	5	-	-
140127_1452	1	subjects	31	6	1	14	565	0	6	0.9	0.6	0.54	1	14	1	0.231903	1	386	9	4	5	29	2	22	0.815481	551	14	4	-	-
140127_1452	1	subjects	31	7	1	45	741	0	0	0.2	0.9	0.18	0	45	1	0.736678	1	386	6	2	3	25	11	22	0.108247	696	45	5	-	-
140127_1452	1	subjects	31	8	1	20	657	0	0	0.2	0.9	0.18	1	20	1	0.305951	1	386	8	10	4	22	6	22	0.241821	637	20	5	-	-
140127_1452	1	subjects	31	9	1	20	654	0	0	0.2	0.9	0.18	1	20	1	0.904273	1	386	2	12	1	25	6	22	0.912612	634	20	9	-	-
140127_1452	1	subjects	31	10	1	14	609	0	6	0.9	0.2	0.18	1	14	1	0.594806	1	384	7	8	4	22	0	22	0.241821	595	14	5	-	-
140127_1452	1	subjects	31	11	1	39	739	0	6	0.9	0.99	0.891	0	39	1	0.0885725	1	380	12	3	6	25	19	22	0.521325	700	39	0	-	-
140127_1452	1	subjects	31	12	1	14	717	0	6	0.9	0.2	0.18	1	14	1	0.983946	1	350	1	9	1	25	0	22	0.912612	703	14	0	-	-
140127_1452	1	globals	Period	NumPeriods	RepeatTreatment	Y	W	Part1_last	P_Series	P_Parallel	P_type	AttendReward	P_Info[1]	P_Info[2]	P_Info[3]	P_Info[4]	P_Info[5]	P_Info[6]	P_Info[7]	P_Info[8]	P_Info[9]	P_Info[10]	P_Info[11]	P_Info[12]	P_Info[13]	P_Info[14]	P_Info[15]	P_Info[16]	P_Info[17]	P_Info[18]	P_Info[19]	P_Info[20]	P_Info[21]	P_Info[22]	P_Info[23]	P_Info[24]	P_Info[25]	P_Info[26]	P_Info[27]	P_Info[28]	X_size	X_list[1]	X_list[2]	X_list[3]	X_list[4]	X_list[5]	X_list[6]	X_list[7]	X_list[8]
140127_1452	1	globals	32	60	0	20	25	30	1	2	1	1500	1	1	1	1	1	1	1	1	1	1	1	1	1	1	0	0	0	0	0	0	0	0	0	0	0	0	0	0	21	0	1	2	3	4	5	6	7
140127_1452	1	subjects	Period	Subject	Group	Profit	TotalProfit	Participate	X	p_1	p_2	P	Z	coin	attend	r1	P_info	TimeWPgJnOK	rank	partner	Team	TimeOKUEOK	X_partner	i	r2	profit_part1	profit_part2	TimeOKPgPQOK	final_profit	TimeWIOK
140127_1452	1	subjects	32	1	1	39	756	0	6	0.9	0.6	0.54	0	39	1	0.240933	1	-	11	5	6	20	5	22	0.125389	703	53	7	-	-
140127_1452	1	subjects	32	2	1	25	779	0	20	0.99	0.9	0.891	0	25	1	0.370272	1	-	8	12	4	22	6	22	0.869648	720	59	6	-	-
140127_1452	1	subjects	32	3	1	1	718	0	19	0.99	0.2	0.198	1	1	1	0.981101	1	-	1	8	1	25	0	22	0.306591	691	27	0	-	-
140127_1452	1	subjects	32	4	1	43	730	0	2	0.6	0.9	0.54	0	43	1	0.444576	1	-	5	6	3	30	6	22	0.0689122	669	61	0	-	-
140127_1452	1	subjects	32	5	1	40	725	0	5	0.6	0.9	0.54	0	40	1	0.0903022	1	-	12	1	6	14	6	22	0.125389	666	59	0	-	-
140127_1452	1	subjects	32	6	1	39	604	0	6	0.9	0.6	0.54	0	39	1	0.41652	1	-	6	4	3	-39	2	22	0.0689122	551	53	6	-	-
140127_1452	1	subjects	32	7	1	20	761	0	0	0.2	0.2	0.04	1	20	1	0.811779	1	-	3	9	2	22	1	22	0.635422	696	65	5	-	-
140127_1452	1	subjects	32	8	1	20	677	0	0	0.2	0.99	0.198	1	20	1	0.821454	1	-	2	3	1	22	19	22	0.306591	637	40	3	-	-
140127_1452	1	subjects	32	9	1	19	673	0	1	0.2	0.2	0.04	1	19	1	0.622084	1	-	4	7	2	-43	0	22	0.635422	634	39	7	-	-
140127_1452	1	subjects	32	10	1	39	648	0	6	0.9	0.9	0.81	0	39	1	0.35333	1	-	9	11	5	22	6	22	0.0212384	595	53	1	-	-
140127_1452	1	subjects	32	11	1	39	778	0	6	0.9	0.9	0.81	0	39	1	0.322119	1	-	10	10	5	29	6	22	0.0212384	700	78	0	-	-
140127_1452	1	subjects	32	12	1	39	756	0	6	0.9	0.99	0.891	0	39	1	0.381157	1	-	7	2	4	17	20	22	0.869648	703	53	0	-	-
140127_1452	1	globals	Period	NumPeriods	RepeatTreatment	Y	W	Part1_last	P_Series	P_Parallel	P_type	AttendReward	P_Info[1]	P_Info[2]	P_Info[3]	P_Info[4]	P_Info[5]	P_Info[6]	P_Info[7]	P_Info[8]	P_Info[9]	P_Info[10]	P_Info[11]	P_Info[12]	P_Info[13]	P_Info[14]	P_Info[15]	P_Info[16]	P_Info[17]	P_Info[18]	P_Info[19]	P_Info[20]	P_Info[21]	P_Info[22]	P_Info[23]	P_Info[24]	P_Info[25]	P_Info[26]	P_Info[27]	P_Info[28]	X_size	X_list[1]	X_list[2]	X_list[3]	X_list[4]	X_list[5]	X_list[6]	X_list[7]	X_list[8]
140127_1452	1	globals	33	60	0	20	25	30	1	2	1	1500	1	1	1	1	1	1	1	1	1	1	1	1	1	1	0	0	0	0	0	0	0	0	0	0	0	0	0	0	21	0	1	2	3	4	5	6	7
140127_1452	1	subjects	Period	Subject	Group	Profit	TotalProfit	Participate	X	p_1	p_2	P	Z	coin	attend	r1	P_info	TimeWPgJnOK	rank	partner	Team	TimeOKUEOK	X_partner	i	r2	profit_part1	profit_part2	TimeOKPgPQOK	final_profit	TimeWIOK
140127_1452	1	subjects	33	1	1	14	770	0	6	0.9	0.2	0.18	1	14	1	0.508485	1	-	6	3	3	29	0	22	0.488179	703	67	9	-	-
140127_1452	1	subjects	33	2	1	12	791	0	8	0.9	0.6	0.54	1	12	1	0.430334	1	-	8	4	4	28	2	22	0.899149	720	71	9	-	-
140127_1452	1	subjects	33	3	1	20	738	0	0	0.2	0.9	0.18	1	20	1	0.538267	1	-	5	1	3	28	6	22	0.488179	691	47	0	-	-
140127_1452	1	subjects	33	4	1	18	748	0	2	0.6	0.9	0.54	1	18	1	0.475708	1	-	7	2	4	30	8	22	0.899149	669	79	0	-	-
140127_1452	1	subjects	33	5	1	42	767	0	3	0.6	0.9	0.54	0	42	1	0.239391	1	-	10	11	5	28	6	22	0.20803	666	101	0	-	-
140127_1452	1	subjects	33	6	1	39	643	0	6	0.9	0.6	0.54	0	39	1	0.928382	1	-	1	8	1	29	3	22	0.0756716	551	92	5	-	-
140127_1452	1	subjects	33	7	1	20	781	0	0	0.2	0.2	0.04	1	20	1	0.162131	1	-	12	9	6	30	0	22	0.513832	696	85	3	-	-
140127_1452	1	subjects	33	8	1	42	719	0	3	0.6	0.9	0.54	0	42	1	0.914595	1	-	2	6	1	19	6	22	0.0756716	637	82	5	-	-
140127_1452	1	subjects	33	9	1	20	693	0	0	0.2	0.2	0.04	1	20	1	0.182762	1	-	11	7	6	29	0	22	0.513832	634	59	9	-	-
140127_1452	1	subjects	33	10	1	39	687	0	6	0.9	0.9	0.81	0	39	1	0.688649	1	-	4	12	2	28	7	22	0.381721	595	92	5	-	-
140127_1452	1	subjects	33	11	1	39	817	0	6	0.9	0.6	0.54	0	39	1	0.342841	1	-	9	5	5	29	3	22	0.20803	700	117	0	-	-
140127_1452	1	subjects	33	12	1	38	794	0	7	0.9	0.9	0.81	0	38	1	0.814324	1	-	3	10	2	30	6	22	0.381721	703	91	0	-	-
140127_1452	1	globals	Period	NumPeriods	RepeatTreatment	Y	W	Part1_last	P_Series	P_Parallel	P_type	AttendReward	P_Info[1]	P_Info[2]	P_Info[3]	P_Info[4]	P_Info[5]	P_Info[6]	P_Info[7]	P_Info[8]	P_Info[9]	P_Info[10]	P_Info[11]	P_Info[12]	P_Info[13]	P_Info[14]	P_Info[15]	P_Info[16]	P_Info[17]	P_Info[18]	P_Info[19]	P_Info[20]	P_Info[21]	P_Info[22]	P_Info[23]	P_Info[24]	P_Info[25]	P_Info[26]	P_Info[27]	P_Info[28]	X_size	X_list[1]	X_list[2]	X_list[3]	X_list[4]	X_list[5]	X_list[6]	X_list[7]	X_list[8]
140127_1452	1	globals	34	60	0	20	25	30	1	2	1	1500	1	1	1	1	1	1	1	1	1	1	1	1	1	1	0	0	0	0	0	0	0	0	0	0	0	0	0	0	21	0	1	2	3	4	5	6	7
140127_1452	1	subjects	Period	Subject	Group	Profit	TotalProfit	Participate	X	p_1	p_2	P	Z	coin	attend	r1	P_info	TimeWPgJnOK	rank	partner	Team	TimeOKUEOK	X_partner	i	r2	profit_part1	profit_part2	TimeOKPgPQOK	final_profit	TimeWIOK
140127_1452	1	subjects	34	1	1	39	809	0	6	0.9	0.9	0.81	0	39	1	0.347261	1	-	8	11	4	28	6	22	0.491565	703	106	10	-	-
140127_1452	1	subjects	34	2	1	19	810	0	1	0.2	0.6	0.12	1	19	1	0.0300955	1	-	12	4	6	28	2	22	0.368735	720	90	9	-	-
140127_1452	1	subjects	34	3	1	19	757	0	1	0.2	0.2	0.04	1	19	1	0.539976	1	-	4	6	2	20	0	22	0.690649	691	66	0	-	-
140127_1452	1	subjects	34	4	1	18	766	0	2	0.6	0.2	0.12	1	18	1	0.133629	1	-	11	2	6	21	1	22	0.368735	669	97	0	-	-
140127_1452	1	subjects	34	5	1	18	785	0	2	0.6	0.6	0.36	1	18	1	0.415199	1	-	6	9	3	26	3	22	0.918035	666	119	0	-	-
140127_1452	1	subjects	34	6	1	20	663	0	0	0.2	0.2	0.04	1	20	1	0.583515	1	-	3	3	2	30	1	22	0.690649	551	112	6	-	-
140127_1452	1	subjects	34	7	1	45	826	0	0	0.2	0.9	0.18	0	45	1	0.837691	1	-	1	12	1	26	11	22	0.115455	696	130	2	-	-
140127_1452	1	subjects	34	8	1	42	761	0	3	0.6	0.9	0.54	0	42	1	0.322864	1	-	9	10	5	28	6	22	0.359995	637	124	2	-	-
140127_1452	1	subjects	34	9	1	17	710	0	3	0.6	0.6	0.36	1	17	1	0.417048	1	-	5	5	3	30	2	22	0.918035	634	76	7	-	-
140127_1452	1	subjects	34	10	1	39	726	0	6	0.9	0.6	0.54	0	39	1	0.203811	1	-	10	8	5	18	3	22	0.359995	595	131	7	-	-
140127_1452	1	subjects	34	11	1	39	856	0	6	0.9	0.9	0.81	0	39	1	0.350539	1	-	7	1	4	-63	6	22	0.491565	700	156	0	-	-
140127_1452	1	subjects	34	12	1	34	828	0	11	0.9	0.2	0.18	0	34	1	0.815251	1	-	2	7	1	28	0	22	0.115455	703	125	0	-	-
140127_1452	1	globals	Period	NumPeriods	RepeatTreatment	Y	W	Part1_last	P_Series	P_Parallel	P_type	AttendReward	P_Info[1]	P_Info[2]	P_Info[3]	P_Info[4]	P_Info[5]	P_Info[6]	P_Info[7]	P_Info[8]	P_Info[9]	P_Info[10]	P_Info[11]	P_Info[12]	P_Info[13]	P_Info[14]	P_Info[15]	P_Info[16]	P_Info[17]	P_Info[18]	P_Info[19]	P_Info[20]	P_Info[21]	P_Info[22]	P_Info[23]	P_Info[24]	P_Info[25]	P_Info[26]	P_Info[27]	P_Info[28]	X_size	X_list[1]	X_list[2]	X_list[3]	X_list[4]	X_list[5]	X_list[6]	X_list[7]	X_list[8]
140127_1452	1	globals	35	60	0	20	25	30	1	2	1	1500	1	1	1	1	1	1	1	1	1	1	1	1	1	1	0	0	0	0	0	0	0	0	0	0	0	0	0	0	21	0	1	2	3	4	5	6	7
140127_1452	1	subjects	Period	Subject	Group	Profit	TotalProfit	Participate	X	p_1	p_2	P	Z	coin	attend	r1	P_info	TimeWPgJnOK	rank	partner	Team	TimeOKUEOK	X_partner	i	r2	profit_part1	profit_part2	TimeOKPgPQOK	final_profit	TimeWIOK
140127_1452	1	subjects	35	1	1	14	823	0	6	0.9	0.2	0.18	1	14	1	0.254323	1	-	9	6	5	30	0	22	0.203957	703	120	9	-	-
140127_1452	1	subjects	35	2	1	20	830	0	0	0.2	0.6	0.12	1	20	1	0.7825	1	-	4	5	2	30	3	22	0.589438	720	110	10	-	-
140127_1452	1	subjects	35	3	1	18	775	0	2	0.6	0.2	0.12	1	18	1	0.647378	1	-	6	9	3	30	0	22	0.443654	691	84	0	-	-
140127_1452	1	subjects	35	4	1	18	784	0	2	0.6	0.6	0.36	1	18	1	0.97659	1	-	1	8	1	27	3	22	0.381248	669	115	0	-	-
140127_1452	1	subjects	35	5	1	17	802	0	3	0.6	0.2	0.12	1	17	1	0.853596	1	-	3	2	2	-6	0	22	0.589438	666	136	8	-	-
140127_1452	1	subjects	35	6	1	20	683	0	0	0.2	0.9	0.18	1	20	1	0.242496	1	-	10	1	5	30	6	22	0.203957	551	132	7	-	-
140127_1452	1	subjects	35	7	1	20	846	0	0	0.2	0.9	0.18	1	20	1	0.00560378	1	-	12	11	6	30	6	22	0.904077	696	150	6	-	-
140127_1452	1	subjects	35	8	1	17	778	0	3	0.6	0.6	0.36	1	17	1	0.919975	1	-	2	4	1	28	2	22	0.381248	637	141	4	-	-
140127_1452	1	subjects	35	9	1	20	730	0	0	0.2	0.6	0.12	1	20	1	0.740325	1	-	5	3	3	30	2	22	0.443654	634	96	10	-	-
140127_1452	1	subjects	35	10	1	39	765	0	6	0.9	0.9	0.81	0	39	1	0.264061	1	-	8	12	4	26	6	22	0.32673	595	170	6	-	-
140127_1452	1	subjects	35	11	1	14	870	0	6	0.9	0.2	0.18	1	14	1	0.0755161	1	-	11	7	6	30	0	22	0.904077	700	170	0	-	-
140127_1452	1	subjects	35	12	1	39	867	0	6	0.9	0.9	0.81	0	39	1	0.505575	1	-	7	10	4	11	6	22	0.32673	703	164	0	-	-
140127_1452	1	globals	Period	NumPeriods	RepeatTreatment	Y	W	Part1_last	P_Series	P_Parallel	P_type	AttendReward	P_Info[1]	P_Info[2]	P_Info[3]	P_Info[4]	P_Info[5]	P_Info[6]	P_Info[7]	P_Info[8]	P_Info[9]	P_Info[10]	P_Info[11]	P_Info[12]	P_Info[13]	P_Info[14]	P_Info[15]	P_Info[16]	P_Info[17]	P_Info[18]	P_Info[19]	P_Info[20]	P_Info[21]	P_Info[22]	P_Info[23]	P_Info[24]	P_Info[25]	P_Info[26]	P_Info[27]	P_Info[28]	X_size	X_list[1]	X_list[2]	X_list[3]	X_list[4]	X_list[5]	X_list[6]	X_list[7]	X_list[8]
140127_1452	1	globals	36	60	0	20	25	30	1	2	1	1500	1	1	1	1	1	1	1	1	1	1	1	1	1	1	0	0	0	0	0	0	0	0	0	0	0	0	0	0	21	0	1	2	3	4	5	6	7
140127_1452	1	subjects	Period	Subject	Group	Profit	TotalProfit	Participate	X	p_1	p_2	P	Z	coin	attend	r1	P_info	TimeWPgJnOK	rank	partner	Team	TimeOKUEOK	X_partner	i	r2	profit_part1	profit_part2	TimeOKPgPQOK	final_profit	TimeWIOK
140127_1452	1	subjects	36	1	1	39	862	0	6	0.9	0.2	0.18	0	39	1	0.741204	1	-	6	7	3	29	0	22	0.0176011	703	159	9	-	-
140127_1452	1	subjects	36	2	1	2	832	0	18	0.95	0.2	0.19	1	2	1	0.523672	1	-	9	9	5	29	0	22	0.480254	720	112	8	-	-
140127_1452	1	subjects	36	3	1	14	789	0	6	0.9	0.6	0.54	1	14	1	0.942745	1	-	2	8	1	30	3	22	0.717335	691	98	0	-	-
140127_1452	1	subjects	36	4	1	39	823	0	6	0.9	0.9	0.81	0	39	1	0.0744861	1	-	12	10	6	28	6	22	0.409873	669	154	0	-	-
140127_1452	1	subjects	36	5	1	19	821	0	1	0.2	0.9	0.18	1	19	1	0.620809	1	-	7	12	4	9	6	22	0.423728	666	155	8	-	-
140127_1452	1	subjects	36	6	1	20	703	0	0	0.2	0.9	0.18	1	20	1	0.816507	1	-	4	11	2	30	6	22	0.775287	551	152	9	-	-
140127_1452	1	subjects	36	7	1	45	891	0	0	0.2	0.9	0.18	0	45	1	0.745387	1	-	5	1	3	26	6	22	0.0176011	696	195	6	-	-
140127_1452	1	subjects	36	8	1	17	795	0	3	0.6	0.9	0.54	1	17	1	0.947947	1	-	1	3	1	27	6	22	0.717335	637	158	3	-	-
140127_1452	1	subjects	36	9	1	20	750	0	0	0.2	0.95	0.19	1	20	1	0.392019	1	-	10	2	5	26	18	22	0.480254	634	116	9	-	-
140127_1452	1	subjects	36	10	1	39	804	0	6	0.9	0.9	0.81	0	39	1	0.146673	1	-	11	4	6	23	6	22	0.409873	595	209	7	-	-
140127_1452	1	subjects	36	11	1	14	884	0	6	0.9	0.2	0.18	1	14	1	0.822467	1	-	3	6	2	30	0	22	0.775287	700	184	0	-	-
140127_1452	1	subjects	36	12	1	14	881	0	6	0.9	0.2	0.18	1	14	1	0.538921	1	-	8	5	4	26	1	22	0.423728	703	178	0	-	-
140127_1452	1	globals	Period	NumPeriods	RepeatTreatment	Y	W	Part1_last	P_Series	P_Parallel	P_type	AttendReward	P_Info[1]	P_Info[2]	P_Info[3]	P_Info[4]	P_Info[5]	P_Info[6]	P_Info[7]	P_Info[8]	P_Info[9]	P_Info[10]	P_Info[11]	P_Info[12]	P_Info[13]	P_Info[14]	P_Info[15]	P_Info[16]	P_Info[17]	P_Info[18]	P_Info[19]	P_Info[20]	P_Info[21]	P_Info[22]	P_Info[23]	P_Info[24]	P_Info[25]	P_Info[26]	P_Info[27]	P_Info[28]	X_size	X_list[1]	X_list[2]	X_list[3]	X_list[4]	X_list[5]	X_list[6]	X_list[7]	X_list[8]
140127_1452	1	globals	37	60	0	20	25	30	1	2	1	1500	1	1	1	1	1	1	1	1	1	1	1	1	1	1	0	0	0	0	0	0	0	0	0	0	0	0	0	0	21	0	1	2	3	4	5	6	7
140127_1452	1	subjects	Period	Subject	Group	Profit	TotalProfit	Participate	X	p_1	p_2	P	Z	coin	attend	r1	P_info	TimeWPgJnOK	rank	partner	Team	TimeOKUEOK	X_partner	i	r2	profit_part1	profit_part2	TimeOKPgPQOK	final_profit	TimeWIOK
140127_1452	1	subjects	37	1	1	39	901	0	6	0.9	0.2	0.18	0	39	1	0.586989	1	-	5	6	3	29	0	22	0.151805	703	198	7	-	-
140127_1452	1	subjects	37	2	1	19	851	0	1	0.2	0.6	0.12	1	19	1	0.0741415	1	-	12	8	6	29	3	22	0.571425	720	131	6	-	-
140127_1452	1	subjects	37	3	1	18	807	0	2	0.6	0.9	0.54	1	18	1	0.668124	1	-	3	10	2	29	6	22	0.697121	691	116	0	-	-
140127_1452	1	subjects	37	4	1	14	837	0	6	0.9	0.9	0.81	1	14	1	0.384451	1	-	8	12	4	26	6	22	0.984933	669	168	4	-	-
140127_1452	1	subjects	37	5	1	39	860	0	6	0.9	0.6	0.54	0	39	1	0.682071	1	-	2	9	1	20	2	22	0.481557	666	194	6	-	-
140127_1452	1	subjects	37	6	1	45	748	0	0	0.2	0.9	0.18	0	45	1	0.583578	1	-	6	1	3	29	6	22	0.151805	551	197	9	-	-
140127_1452	1	subjects	37	7	1	20	911	0	0	0.2	0.9	0.18	1	20	1	0.378974	1	-	10	11	5	26	6	22	0.979234	696	215	5	-	-
140127_1452	1	subjects	37	8	1	17	812	0	3	0.6	0.2	0.12	1	17	1	0.199925	1	-	11	2	6	27	1	22	0.571425	637	175	4	-	-
140127_1452	1	subjects	37	9	1	43	793	0	2	0.6	0.9	0.54	0	43	1	0.718872	1	-	1	5	1	26	6	22	0.481557	634	159	9	-	-
140127_1452	1	subjects	37	10	1	14	818	0	6	0.9	0.6	0.54	1	14	1	0.645016	1	-	4	3	2	23	2	22	0.697121	595	223	0	-	-
140127_1452	1	subjects	37	11	1	14	898	0	6	0.9	0.2	0.18	1	14	1	0.381893	1	-	9	7	5	29	0	22	0.979234	700	198	0	-	-
140127_1452	1	subjects	37	12	1	14	895	0	6	0.9	0.9	0.81	1	14	1	0.511336	1	-	7	4	4	29	6	22	0.984933	703	192	0	-	-
140127_1452	1	globals	Period	NumPeriods	RepeatTreatment	Y	W	Part1_last	P_Series	P_Parallel	P_type	AttendReward	P_Info[1]	P_Info[2]	P_Info[3]	P_Info[4]	P_Info[5]	P_Info[6]	P_Info[7]	P_Info[8]	P_Info[9]	P_Info[10]	P_Info[11]	P_Info[12]	P_Info[13]	P_Info[14]	P_Info[15]	P_Info[16]	P_Info[17]	P_Info[18]	P_Info[19]	P_Info[20]	P_Info[21]	P_Info[22]	P_Info[23]	P_Info[24]	P_Info[25]	P_Info[26]	P_Info[27]	P_Info[28]	X_size	X_list[1]	X_list[2]	X_list[3]	X_list[4]	X_list[5]	X_list[6]	X_list[7]	X_list[8]
140127_1452	1	globals	38	60	0	20	25	30	1	2	1	1500	1	1	1	1	1	1	1	1	1	1	1	1	1	1	0	0	0	0	0	0	0	0	0	0	0	0	0	0	21	0	1	2	3	4	5	6	7
140127_1452	1	subjects	Period	Subject	Group	Profit	TotalProfit	Participate	X	p_1	p_2	P	Z	coin	attend	r1	P_info	TimeWPgJnOK	rank	partner	Team	TimeOKUEOK	X_partner	i	r2	profit_part1	profit_part2	TimeOKPgPQOK	final_profit	TimeWIOK
140127_1452	1	subjects	38	1	1	14	915	0	6	0.9	0.95	0.855	1	14	1	0.393155	1	-	7	12	4	29	12	22	0.891935	703	212	7	-	-
140127_1452	1	subjects	38	2	1	38	889	0	7	0.9	0.9	0.81	0	38	1	0.16252	1	-	9	10	5	27	6	22	0.12649	720	169	4	-	-
140127_1452	1	subjects	38	3	1	18	825	0	2	0.6	0.9	0.54	1	18	1	0.447071	1	-	6	11	3	25	6	22	0.585558	691	134	0	-	-
140127_1452	1	subjects	38	4	1	14	851	0	6	0.9	0.2	0.18	1	14	1	0.0959806	1	-	11	7	6	25	0	22	0.22578	669	182	0	-	-
140127_1452	1	subjects	38	5	1	39	899	0	6	0.9	0.95	0.855	0	39	1	0.649264	1	-	4	8	2	10	18	22	0.505116	666	233	6	-	-
140127_1452	1	subjects	38	6	1	39	787	0	6	0.9	0.9	0.81	0	39	1	0.993762	1	-	1	9	1	29	6	22	0.476565	551	236	2	-	-
140127_1452	1	subjects	38	7	1	20	931	0	0	0.2	0.9	0.18	1	20	1	0.0309619	1	-	12	4	6	28	6	22	0.22578	696	235	4	-	-
140127_1452	1	subjects	38	8	1	27	839	0	18	0.95	0.9	0.855	0	27	1	0.651037	1	-	3	5	2	27	6	22	0.505116	637	202	6	-	-
140127_1452	1	subjects	38	9	1	39	832	0	6	0.9	0.9	0.81	0	39	1	0.676276	1	-	2	6	1	29	6	22	0.476565	634	198	9	-	-
140127_1452	1	subjects	38	10	1	39	857	0	6	0.9	0.9	0.81	0	39	1	0.133557	1	-	10	2	5	26	7	22	0.12649	595	262	0	-	-
140127_1452	1	subjects	38	11	1	14	912	0	6	0.9	0.6	0.54	1	14	1	0.621778	1	-	5	3	3	5	2	22	0.585558	700	212	0	-	-
140127_1452	1	subjects	38	12	1	8	903	0	12	0.95	0.9	0.855	1	8	1	0.163416	1	-	8	1	4	23	6	22	0.891935	703	200	0	-	-
140127_1452	1	globals	Period	NumPeriods	RepeatTreatment	Y	W	Part1_last	P_Series	P_Parallel	P_type	AttendReward	P_Info[1]	P_Info[2]	P_Info[3]	P_Info[4]	P_Info[5]	P_Info[6]	P_Info[7]	P_Info[8]	P_Info[9]	P_Info[10]	P_Info[11]	P_Info[12]	P_Info[13]	P_Info[14]	P_Info[15]	P_Info[16]	P_Info[17]	P_Info[18]	P_Info[19]	P_Info[20]	P_Info[21]	P_Info[22]	P_Info[23]	P_Info[24]	P_Info[25]	P_Info[26]	P_Info[27]	P_Info[28]	X_size	X_list[1]	X_list[2]	X_list[3]	X_list[4]	X_list[5]	X_list[6]	X_list[7]	X_list[8]
140127_1452	1	globals	39	60	0	20	25	30	1	2	1	1500	1	1	1	1	1	1	1	1	1	1	1	1	1	1	0	0	0	0	0	0	0	0	0	0	0	0	0	0	21	0	1	2	3	4	5	6	7
140127_1452	1	subjects	Period	Subject	Group	Profit	TotalProfit	Participate	X	p_1	p_2	P	Z	coin	attend	r1	P_info	TimeWPgJnOK	rank	partner	Team	TimeOKUEOK	X_partner	i	r2	profit_part1	profit_part2	TimeOKPgPQOK	final_profit	TimeWIOK
140127_1452	1	subjects	39	1	1	39	954	0	6	0.9	0.9	0.81	0	39	1	0.748202	1	-	3	12	2	29	6	22	0.650044	703	251	7	-	-
140127_1452	1	subjects	39	2	1	43	932	0	2	0.6	0.9	0.54	0	43	1	0.990837	1	-	1	11	1	29	6	22	0.0252949	720	212	5	-	-
140127_1452	1	subjects	39	3	1	43	868	0	2	0.6	0.9	0.54	0	43	1	0.162915	1	-	9	10	5	26	6	22	0.105077	691	177	0	-	-
140127_1452	1	subjects	39	4	1	39	890	0	6	0.9	0.95	0.855	0	39	1	0.355226	1	-	6	8	3	26	17	22	0.0995226	669	221	0	-	-
140127_1452	1	subjects	39	5	1	42	941	0	3	0.6	0.9	0.54	0	42	1	0.183737	1	-	8	9	4	29	8	22	0.112167	666	275	7	-	-
140127_1452	1	subjects	39	6	1	20	807	0	0	0.2	0.2	0.04	1	20	1	0.143249	1	-	11	7	6	25	0	22	0.192692	551	256	6	-	-
140127_1452	1	subjects	39	7	1	20	951	0	0	0.2	0.2	0.04	1	20	1	0.13371	1	-	12	6	6	27	0	22	0.192692	696	255	6	-	-
140127_1452	1	subjects	39	8	1	28	867	0	17	0.95	0.9	0.855	0	28	1	0.421831	1	-	5	4	3	26	6	22	0.0995226	637	230	3	-	-
140127_1452	1	subjects	39	9	1	37	869	0	8	0.9	0.6	0.54	0	37	1	0.246384	1	-	7	5	4	29	3	22	0.112167	634	235	9	-	-
140127_1452	1	subjects	39	10	1	39	896	0	6	0.9	0.6	0.54	0	39	1	0.161103	1	-	10	3	5	26	2	22	0.105077	595	301	4	-	-
140127_1452	1	subjects	39	11	1	39	951	0	6	0.9	0.6	0.54	0	39	1	0.871805	1	-	2	2	1	27	2	22	0.0252949	700	251	0	-	-
140127_1452	1	subjects	39	12	1	39	942	0	6	0.9	0.9	0.81	0	39	1	0.524276	1	-	4	1	2	12	6	22	0.650044	703	239	0	-	-
140127_1452	1	globals	Period	NumPeriods	RepeatTreatment	Y	W	Part1_last	P_Series	P_Parallel	P_type	AttendReward	P_Info[1]	P_Info[2]	P_Info[3]	P_Info[4]	P_Info[5]	P_Info[6]	P_Info[7]	P_Info[8]	P_Info[9]	P_Info[10]	P_Info[11]	P_Info[12]	P_Info[13]	P_Info[14]	P_Info[15]	P_Info[16]	P_Info[17]	P_Info[18]	P_Info[19]	P_Info[20]	P_Info[21]	P_Info[22]	P_Info[23]	P_Info[24]	P_Info[25]	P_Info[26]	P_Info[27]	P_Info[28]	X_size	X_list[1]	X_list[2]	X_list[3]	X_list[4]	X_list[5]	X_list[6]	X_list[7]	X_list[8]
140127_1452	1	globals	40	60	0	20	25	30	1	2	1	1500	1	1	1	1	1	1	1	1	1	1	1	1	1	1	0	0	0	0	0	0	0	0	0	0	0	0	0	0	21	0	1	2	3	4	5	6	7
140127_1452	1	subjects	Period	Subject	Group	Profit	TotalProfit	Participate	X	p_1	p_2	P	Z	coin	attend	r1	P_info	TimeWPgJnOK	rank	partner	Team	TimeOKUEOK	X_partner	i	r2	profit_part1	profit_part2	TimeOKPgPQOK	final_profit	TimeWIOK
140127_1452	1	subjects	40	1	1	39	993	0	6	0.9	0.9	0.81	0	39	1	0.0281425	1	-	12	4	6	29	6	22	0.628638	703	290	8	-	-
140127_1452	1	subjects	40	2	1	5	937	0	15	0.95	0.9	0.855	1	5	1	0.159405	1	-	10	10	5	26	6	22	0.958182	720	217	6	-	-
140127_1452	1	subjects	40	3	1	18	886	0	2	0.6	0.6	0.36	1	18	1	0.667316	1	-	5	9	3	21	4	22	0.782691	691	195	0	-	-
140127_1452	1	subjects	40	4	1	39	929	0	6	0.9	0.9	0.81	0	39	1	0.130992	1	-	11	1	6	19	6	22	0.628638	669	260	0	-	-
140127_1452	1	subjects	40	5	1	10	951	0	10	0.9	0.2	0.18	1	10	1	0.70697	1	-	3	6	2	27	0	22	0.199344	666	285	2	-	-
140127_1452	1	subjects	40	6	1	20	827	0	0	0.2	0.9	0.18	1	20	1	0.690926	1	-	4	5	2	27	10	22	0.199344	551	276	8	-	-
140127_1452	1	subjects	40	7	1	34	985	0	11	0.9	0.6	0.54	0	34	1	0.275138	1	-	8	8	4	21	3	22	0.441007	696	289	0	-	-
140127_1452	1	subjects	40	8	1	42	909	0	3	0.6	0.9	0.54	0	42	1	0.360482	1	-	7	7	4	25	11	22	0.441007	637	272	5	-	-
140127_1452	1	subjects	40	9	1	16	885	0	4	0.6	0.6	0.36	1	16	1	0.590937	1	-	6	3	3	29	2	22	0.782691	634	251	10	-	-
140127_1452	1	subjects	40	10	1	14	910	0	6	0.9	0.95	0.855	1	14	1	0.265673	1	-	9	2	5	25	15	22	0.958182	595	315	0	-	-
140127_1452	1	subjects	40	11	1	39	990	0	6	0.9	0.9	0.81	0	39	1	0.822026	1	-	2	12	1	27	6	22	0.751657	700	290	2	-	-
140127_1452	1	subjects	40	12	1	39	981	0	6	0.9	0.9	0.81	0	39	1	0.934638	1	-	1	11	1	99999	6	22	0.751657	703	278	0	-	-
140127_1452	1	globals	Period	NumPeriods	RepeatTreatment	Y	W	Part1_last	P_Series	P_Parallel	P_type	AttendReward	P_Info[1]	P_Info[2]	P_Info[3]	P_Info[4]	P_Info[5]	P_Info[6]	P_Info[7]	P_Info[8]	P_Info[9]	P_Info[10]	P_Info[11]	P_Info[12]	P_Info[13]	P_Info[14]	P_Info[15]	P_Info[16]	P_Info[17]	P_Info[18]	P_Info[19]	P_Info[20]	P_Info[21]	P_Info[22]	P_Info[23]	P_Info[24]	P_Info[25]	P_Info[26]	P_Info[27]	P_Info[28]	X_size	X_list[1]	X_list[2]	X_list[3]	X_list[4]	X_list[5]	X_list[6]	X_list[7]	X_list[8]
140127_1452	1	globals	41	60	0	20	25	30	1	2	1	1500	1	1	1	1	1	1	1	1	1	1	1	1	1	1	0	0	0	0	0	0	0	0	0	0	0	0	0	0	21	0	1	2	3	4	5	6	7
140127_1452	1	subjects	Period	Subject	Group	Profit	TotalProfit	Participate	X	p_1	p_2	P	Z	coin	attend	r1	P_info	TimeWPgJnOK	rank	partner	Team	TimeOKUEOK	X_partner	i	r2	profit_part1	profit_part2	TimeOKPgPQOK	final_profit	TimeWIOK
140127_1452	1	subjects	41	1	1	14	1007	0	6	0.9	0.2	0.18	1	14	1	0.984255	1	-	1	5	1	30	1	22	0.308933	703	304	10	-	-
140127_1452	1	subjects	41	2	1	17	954	0	3	0.6	0.6	0.36	1	17	1	0.8158	1	-	3	3	2	29	2	22	0.384166	720	234	8	-	-
140127_1452	1	subjects	41	3	1	18	904	0	2	0.6	0.6	0.36	1	18	1	0.788696	1	-	4	2	2	27	3	22	0.384166	691	213	0	-	-
140127_1452	1	subjects	41	4	1	18	947	0	2	0.6	0.6	0.36	1	18	1	0.338703	1	-	11	8	6	27	3	22	0.377217	669	278	0	-	-
140127_1452	1	subjects	41	5	1	19	970	0	1	0.2	0.9	0.18	1	19	1	0.921339	1	-	2	1	1	29	6	22	0.308933	666	304	1	-	-
140127_1452	1	subjects	41	6	1	39	866	0	6	0.9	0.95	0.855	0	39	1	0.616932	1	-	7	12	4	29	12	22	0.50087	551	315	5	-	-
140127_1452	1	subjects	41	7	1	34	1019	0	11	0.9	0.9	0.81	0	34	1	0.473812	1	-	9	11	5	25	6	22	0.117508	696	323	6	-	-
140127_1452	1	subjects	41	8	1	17	926	0	3	0.6	0.6	0.36	1	17	1	0.294933	1	-	12	4	6	27	2	22	0.377217	637	289	0	-	-
140127_1452	1	subjects	41	9	1	20	905	0	0	0.2	0.9	0.18	1	20	1	0.637563	1	-	6	10	3	30	6	22	0.582224	634	271	10	-	-
140127_1452	1	subjects	41	10	1	14	924	0	6	0.9	0.2	0.18	1	14	1	0.776802	1	-	5	9	3	21	0	22	0.582224	595	329	0	-	-
140127_1452	1	subjects	41	11	1	39	1029	0	6	0.9	0.9	0.81	0	39	1	0.438856	1	-	10	7	5	30	11	22	0.117508	700	329	1	-	-
140127_1452	1	subjects	41	12	1	33	1014	0	12	0.95	0.9	0.855	0	33	1	0.587817	1	-	8	6	4	99999	6	22	0.50087	703	311	99999	-	-
140127_1452	1	globals	Period	NumPeriods	RepeatTreatment	Y	W	Part1_last	P_Series	P_Parallel	P_type	AttendReward	P_Info[1]	P_Info[2]	P_Info[3]	P_Info[4]	P_Info[5]	P_Info[6]	P_Info[7]	P_Info[8]	P_Info[9]	P_Info[10]	P_Info[11]	P_Info[12]	P_Info[13]	P_Info[14]	P_Info[15]	P_Info[16]	P_Info[17]	P_Info[18]	P_Info[19]	P_Info[20]	P_Info[21]	P_Info[22]	P_Info[23]	P_Info[24]	P_Info[25]	P_Info[26]	P_Info[27]	P_Info[28]	X_size	X_list[1]	X_list[2]	X_list[3]	X_list[4]	X_list[5]	X_list[6]	X_list[7]	X_list[8]
140127_1452	1	globals	42	60	0	20	25	30	1	2	1	1500	1	1	1	1	1	1	1	1	1	1	1	1	1	1	0	0	0	0	0	0	0	0	0	0	0	0	0	0	21	0	1	2	3	4	5	6	7
140127_1452	1	subjects	Period	Subject	Group	Profit	TotalProfit	Participate	X	p_1	p_2	P	Z	coin	attend	r1	P_info	TimeWPgJnOK	rank	partner	Team	TimeOKUEOK	X_partner	i	r2	profit_part1	profit_part2	TimeOKPgPQOK	final_profit	TimeWIOK
140127_1452	1	subjects	42	1	1	14	1021	0	6	0.9	0.2	0.18	1	14	1	0.302776	1	-	9	7	5	12	0	22	0.670419	703	318	9	-	-
140127_1452	1	subjects	42	2	1	13	967	0	7	0.9	0.6	0.54	1	13	1	0.756798	1	-	2	4	1	99999	2	22	0.559356	720	247	10	-	-
140127_1452	1	subjects	42	3	1	43	947	0	2	0.6	0.9	0.54	0	43	1	0.739974	1	-	3	5	2	30	8	22	0.452767	691	256	0	-	-
140127_1452	1	subjects	42	4	1	18	965	0	2	0.6	0.9	0.54	1	18	1	0.938943	1	-	1	2	1	29	7	22	0.559356	669	296	0	-	-
140127_1452	1	subjects	42	5	1	37	1007	0	8	0.9	0.6	0.54	0	37	1	0.718947	1	-	4	3	2	99999	2	22	0.452767	666	341	0	-	-
140127_1452	1	subjects	42	6	1	39	905	0	6	0.9	0.9	0.81	0	39	1	0.524612	1	-	6	12	3	-4	6	22	0.74203	551	354	7	-	-
140127_1452	1	subjects	42	7	1	20	1039	0	0	0.2	0.9	0.18	1	20	1	0.153145	1	-	10	1	5	11	6	22	0.670419	696	343	3	-	-
140127_1452	1	subjects	42	8	1	33	959	0	12	0.95	0.9	0.855	0	33	1	0.0898599	1	-	11	10	6	16	6	22	0.611079	637	322	5	-	-
140127_1452	1	subjects	42	9	1	44	949	0	1	0.2	0.6	0.12	0	44	1	0.416944	1	-	8	11	4	-17	2	22	0.0374638	634	315	5	-	-
140127_1452	1	subjects	42	10	1	39	963	0	6	0.9	0.95	0.855	0	39	1	0.0461837	1	-	12	8	6	-51	12	22	0.611079	595	368	9	-	-
140127_1452	1	subjects	42	11	1	43	1072	0	2	0.6	0.2	0.12	0	43	1	0.479662	1	-	7	9	4	25	1	22	0.0374638	700	372	0	-	-
140127_1452	1	subjects	42	12	1	39	1053	0	6	0.9	0.9	0.81	0	39	1	0.654096	1	-	5	6	3	18	6	22	0.74203	703	350	0	-	-
140127_1452	1	globals	Period	NumPeriods	RepeatTreatment	Y	W	Part1_last	P_Series	P_Parallel	P_type	AttendReward	P_Info[1]	P_Info[2]	P_Info[3]	P_Info[4]	P_Info[5]	P_Info[6]	P_Info[7]	P_Info[8]	P_Info[9]	P_Info[10]	P_Info[11]	P_Info[12]	P_Info[13]	P_Info[14]	P_Info[15]	P_Info[16]	P_Info[17]	P_Info[18]	P_Info[19]	P_Info[20]	P_Info[21]	P_Info[22]	P_Info[23]	P_Info[24]	P_Info[25]	P_Info[26]	P_Info[27]	P_Info[28]	X_size	X_list[1]	X_list[2]	X_list[3]	X_list[4]	X_list[5]	X_list[6]	X_list[7]	X_list[8]
140127_1452	1	globals	43	60	0	20	25	30	1	2	1	1500	1	1	1	1	1	1	1	1	1	1	1	1	1	1	0	0	0	0	0	0	0	0	0	0	0	0	0	0	21	0	1	2	3	4	5	6	7
140127_1452	1	subjects	Period	Subject	Group	Profit	TotalProfit	Participate	X	p_1	p_2	P	Z	coin	attend	r1	P_info	TimeWPgJnOK	rank	partner	Team	TimeOKUEOK	X_partner	i	r2	profit_part1	profit_part2	TimeOKPgPQOK	final_profit	TimeWIOK
140127_1452	1	subjects	43	1	1	14	1035	0	6	0.9	0.6	0.54	1	14	1	0.663495	1	-	2	9	1	30	2	22	0.577175	703	332	10	-	-
140127_1452	1	subjects	43	2	1	19	986	0	1	0.2	0.95	0.19	1	19	1	0.37923	1	-	6	8	3	27	12	22	0.92093	720	266	8	-	-
140127_1452	1	subjects	43	3	1	43	990	0	2	0.6	0.9	0.54	0	43	1	0.129836	1	-	12	12	6	28	6	22	0.34349	691	299	0	-	-
140127_1452	1	subjects	43	4	1	43	1008	0	2	0.6	0.9	0.54	0	43	1	0.625203	1	-	3	7	2	29	6	22	0.0431847	669	339	0	-	-
140127_1452	1	subjects	43	5	1	44	1051	0	1	0.2	0.9	0.18	0	44	1	0.336252	1	-	7	6	4	19	6	22	0.0746018	666	385	8	-	-
140127_1452	1	subjects	43	6	1	39	944	0	6	0.9	0.2	0.18	0	39	1	0.316377	1	-	8	5	4	27	1	22	0.0746018	551	393	7	-	-
140127_1452	1	subjects	43	7	1	39	1078	0	6	0.9	0.6	0.54	0	39	1	0.516276	1	-	4	4	2	29	2	22	0.0431847	696	382	8	-	-
140127_1452	1	subjects	43	8	1	8	967	0	12	0.95	0.2	0.19	1	8	1	0.397729	1	-	5	2	3	28	1	22	0.92093	637	330	8	-	-
140127_1452	1	subjects	43	9	1	18	967	0	2	0.6	0.9	0.54	1	18	1	0.904813	1	-	1	1	1	28	6	22	0.577175	634	333	9	-	-
140127_1452	1	subjects	43	10	1	39	1002	0	6	0.9	0.9	0.81	0	39	1	0.280486	1	-	9	11	5	25	6	22	0.784015	595	407	6	-	-
140127_1452	1	subjects	43	11	1	39	1111	0	6	0.9	0.9	0.81	0	39	1	0.237984	1	-	10	10	5	29	6	22	0.784015	700	411	0	-	-
140127_1452	1	subjects	43	12	1	39	1092	0	6	0.9	0.6	0.54	0	39	1	0.209833	1	-	11	3	6	99999	2	22	0.34349	703	389	0	-	-
140127_1452	1	globals	Period	NumPeriods	RepeatTreatment	Y	W	Part1_last	P_Series	P_Parallel	P_type	AttendReward	P_Info[1]	P_Info[2]	P_Info[3]	P_Info[4]	P_Info[5]	P_Info[6]	P_Info[7]	P_Info[8]	P_Info[9]	P_Info[10]	P_Info[11]	P_Info[12]	P_Info[13]	P_Info[14]	P_Info[15]	P_Info[16]	P_Info[17]	P_Info[18]	P_Info[19]	P_Info[20]	P_Info[21]	P_Info[22]	P_Info[23]	P_Info[24]	P_Info[25]	P_Info[26]	P_Info[27]	P_Info[28]	X_size	X_list[1]	X_list[2]	X_list[3]	X_list[4]	X_list[5]	X_list[6]	X_list[7]	X_list[8]
140127_1452	1	globals	44	60	0	20	25	30	1	2	1	1500	1	1	1	1	1	1	1	1	1	1	1	1	1	1	0	0	0	0	0	0	0	0	0	0	0	0	0	0	21	0	1	2	3	4	5	6	7
140127_1452	1	subjects	Period	Subject	Group	Profit	TotalProfit	Participate	X	p_1	p_2	P	Z	coin	attend	r1	P_info	TimeWPgJnOK	rank	partner	Team	TimeOKUEOK	X_partner	i	r2	profit_part1	profit_part2	TimeOKPgPQOK	final_profit	TimeWIOK
140127_1452	1	subjects	44	1	1	39	1074	0	6	0.9	0.9	0.81	0	39	1	0.479759	1	-	5	10	3	20	6	22	0.683595	703	371	10	-	-
140127_1452	1	subjects	44	2	1	12	998	0	8	0.9	0.9	0.81	1	12	1	0.36112	1	-	7	6	4	16	6	22	0.832981	720	278	7	-	-
140127_1452	1	subjects	44	3	1	18	1008	0	2	0.6	0.2	0.12	1	18	1	0.793616	1	-	3	9	2	27	0	22	0.716397	691	317	0	-	-
140127_1452	1	subjects	44	4	1	43	1051	0	2	0.6	0.6	0.36	0	43	1	0.259857	1	-	9	8	5	29	2	22	0.237747	669	382	0	-	-
140127_1452	1	subjects	44	5	1	19	1070	0	1	0.2	0.9	0.18	1	19	1	0.176683	1	-	11	7	6	29	6	22	0.512283	666	404	8	-	-
140127_1452	1	subjects	44	6	1	14	958	0	6	0.9	0.9	0.81	1	14	1	0.28789	1	-	8	2	4	26	8	22	0.832981	551	407	3	-	-
140127_1452	1	subjects	44	7	1	14	1092	0	6	0.9	0.2	0.18	1	14	1	0.0632782	1	-	12	5	6	22	1	22	0.512283	696	396	4	-	-
140127_1452	1	subjects	44	8	1	43	1010	0	2	0.6	0.6	0.36	0	43	1	0.180297	1	-	10	4	5	26	2	22	0.237747	637	373	4	-	-
140127_1452	1	subjects	44	9	1	20	987	0	0	0.2	0.6	0.12	1	20	1	0.497546	1	-	4	3	2	-4	2	22	0.716397	634	353	9	-	-
140127_1452	1	subjects	44	10	1	39	1041	0	6	0.9	0.9	0.81	0	39	1	0.412372	1	-	6	1	3	29	6	22	0.683595	595	446	7	-	-
140127_1452	1	subjects	44	11	1	39	1150	0	6	0.9	0.9	0.81	0	39	1	0.936971	1	-	1	12	1	22	6	22	0.805761	700	450	2	-	-
140127_1452	1	subjects	44	12	1	39	1131	0	6	0.9	0.9	0.81	0	39	1	0.903022	1	-	2	11	1	30	6	22	0.805761	703	428	7	-	-
140127_1452	1	globals	Period	NumPeriods	RepeatTreatment	Y	W	Part1_last	P_Series	P_Parallel	P_type	AttendReward	P_Info[1]	P_Info[2]	P_Info[3]	P_Info[4]	P_Info[5]	P_Info[6]	P_Info[7]	P_Info[8]	P_Info[9]	P_Info[10]	P_Info[11]	P_Info[12]	P_Info[13]	P_Info[14]	P_Info[15]	P_Info[16]	P_Info[17]	P_Info[18]	P_Info[19]	P_Info[20]	P_Info[21]	P_Info[22]	P_Info[23]	P_Info[24]	P_Info[25]	P_Info[26]	P_Info[27]	P_Info[28]	X_size	X_list[1]	X_list[2]	X_list[3]	X_list[4]	X_list[5]	X_list[6]	X_list[7]	X_list[8]
140127_1452	1	globals	45	60	0	20	25	30	1	2	1	1500	1	1	1	1	1	1	1	1	1	1	1	1	1	1	0	0	0	0	0	0	0	0	0	0	0	0	0	0	21	0	1	2	3	4	5	6	7
140127_1452	1	subjects	Period	Subject	Group	Profit	TotalProfit	Participate	X	p_1	p_2	P	Z	coin	attend	r1	P_info	TimeWPgJnOK	rank	partner	Team	TimeOKUEOK	X_partner	i	r2	profit_part1	profit_part2	TimeOKPgPQOK	final_profit	TimeWIOK
140127_1452	1	subjects	45	1	1	14	1088	0	6	0.9	0.6	0.54	1	14	1	0.9485	1	-	3	4	2	30	2	22	0.723334	703	385	6	-	-
140127_1452	1	subjects	45	2	1	20	1018	0	0	0.2	0.95	0.19	1	20	1	0.154674	1	-	12	5	6	26	18	22	0.228015	720	298	7	-	-
140127_1452	1	subjects	45	3	1	18	1026	0	2	0.6	0.2	0.12	1	18	1	0.191511	1	-	10	9	5	25	0	22	0.560424	691	335	0	-	-
140127_1452	1	subjects	45	4	1	18	1069	0	2	0.6	0.9	0.54	1	18	1	0.939206	1	-	4	1	2	25	6	22	0.723334	669	400	0	-	-
140127_1452	1	subjects	45	5	1	2	1072	0	18	0.95	0.2	0.19	1	2	1	0.159007	1	-	11	2	6	28	0	22	0.228015	666	406	6	-	-
140127_1452	1	subjects	45	6	1	39	997	0	6	0.9	0.9	0.81	0	39	1	0.9778	1	-	2	10	1	28	6	22	0.683169	551	446	7	-	-
140127_1452	1	subjects	45	7	1	20	1112	0	0	0.2	0.6	0.12	1	20	1	0.853259	1	-	5	8	3	24	2	22	0.867763	696	416	5	-	-
140127_1452	1	subjects	45	8	1	18	1028	0	2	0.6	0.2	0.12	1	18	1	0.572864	1	-	6	7	3	29	0	22	0.867763	637	391	10	-	-
140127_1452	1	subjects	45	9	1	20	1007	0	0	0.2	0.6	0.12	1	20	1	0.234896	1	-	9	3	5	30	2	22	0.560424	634	373	10	-	-
140127_1452	1	subjects	45	10	1	39	1080	0	6	0.9	0.9	0.81	0	39	1	0.99299	1	-	1	6	1	27	6	22	0.683169	595	485	6	-	-
140127_1452	1	subjects	45	11	1	39	1189	0	6	0.9	0.9	0.81	0	39	1	0.436431	1	-	8	12	4	99999	6	22	0.0933161	700	489	0	-	-
140127_1452	1	subjects	45	12	1	39	1170	0	6	0.9	0.9	0.81	0	39	1	0.558789	1	-	7	11	4	99999	6	22	0.0933161	703	467	0	-	-
140127_1452	1	globals	Period	NumPeriods	RepeatTreatment	Y	W	Part1_last	P_Series	P_Parallel	P_type	AttendReward	P_Info[1]	P_Info[2]	P_Info[3]	P_Info[4]	P_Info[5]	P_Info[6]	P_Info[7]	P_Info[8]	P_Info[9]	P_Info[10]	P_Info[11]	P_Info[12]	P_Info[13]	P_Info[14]	P_Info[15]	P_Info[16]	P_Info[17]	P_Info[18]	P_Info[19]	P_Info[20]	P_Info[21]	P_Info[22]	P_Info[23]	P_Info[24]	P_Info[25]	P_Info[26]	P_Info[27]	P_Info[28]	X_size	X_list[1]	X_list[2]	X_list[3]	X_list[4]	X_list[5]	X_list[6]	X_list[7]	X_list[8]
140127_1452	1	globals	46	60	0	20	25	30	1	2	1	1500	1	1	1	1	1	1	1	1	1	1	1	1	1	1	0	0	0	0	0	0	0	0	0	0	0	0	0	0	21	0	1	2	3	4	5	6	7
140127_1452	1	subjects	Period	Subject	Group	Profit	TotalProfit	Participate	X	p_1	p_2	P	Z	coin	attend	r1	P_info	TimeWPgJnOK	rank	partner	Team	TimeOKUEOK	X_partner	i	r2	profit_part1	profit_part2	TimeOKPgPQOK	final_profit	TimeWIOK
140127_1452	1	subjects	46	1	1	39	1127	0	6	0.9	0.9	0.81	0	39	1	0.0943641	1	-	10	12	5	20	6	22	0.24435	703	424	0	-	-
140127_1452	1	subjects	46	2	1	34	1052	0	11	0.9	0.9	0.81	0	34	1	0.906582	1	-	1	11	1	18	6	22	0.609368	720	332	6	-	-
140127_1452	1	subjects	46	3	1	43	1069	0	2	0.6	0.6	0.36	0	43	1	0.571531	1	-	6	9	3	30	2	22	0.240797	691	378	0	-	-
140127_1452	1	subjects	46	4	1	33	1102	0	12	0.95	0.95	0.9025	0	33	1	0.364227	1	-	8	8	4	24	12	22	0.612928	669	433	0	-	-
140127_1452	1	subjects	46	5	1	43	1115	0	2	0.6	0.9	0.54	0	43	1	0.741295	1	-	3	10	2	17	6	22	0.483269	666	449	4	-	-
140127_1452	1	subjects	46	6	1	14	1011	0	6	0.9	0.2	0.18	1	14	1	0.0226459	1	-	11	7	6	-56	0	22	0.877227	551	460	8	-	-
140127_1452	1	subjects	46	7	1	20	1132	0	0	0.2	0.9	0.18	1	20	1	0.0079305	1	-	12	6	6	4	6	22	0.877227	696	436	4	-	-
140127_1452	1	subjects	46	8	1	33	1061	0	12	0.95	0.95	0.9025	0	33	1	0.559291	1	-	7	4	4	4	12	22	0.612928	637	424	4	-	-
140127_1452	1	subjects	46	9	1	43	1050	0	2	0.6	0.6	0.36	0	43	1	0.647819	1	-	5	3	3	19	2	22	0.240797	634	416	8	-	-
140127_1452	1	subjects	46	10	1	39	1119	0	6	0.9	0.6	0.54	0	39	1	0.727406	1	-	4	5	2	-9	2	22	0.483269	595	524	0	-	-
140127_1452	1	subjects	46	11	1	39	1228	0	6	0.9	0.9	0.81	0	39	1	0.793274	1	-	2	2	1	7	11	22	0.609368	700	528	0	-	-
140127_1452	1	subjects	46	12	1	39	1209	0	6	0.9	0.9	0.81	0	39	1	0.345282	1	-	9	1	5	99999	6	22	0.24435	703	506	0	-	-
140127_1452	1	globals	Period	NumPeriods	RepeatTreatment	Y	W	Part1_last	P_Series	P_Parallel	P_type	AttendReward	P_Info[1]	P_Info[2]	P_Info[3]	P_Info[4]	P_Info[5]	P_Info[6]	P_Info[7]	P_Info[8]	P_Info[9]	P_Info[10]	P_Info[11]	P_Info[12]	P_Info[13]	P_Info[14]	P_Info[15]	P_Info[16]	P_Info[17]	P_Info[18]	P_Info[19]	P_Info[20]	P_Info[21]	P_Info[22]	P_Info[23]	P_Info[24]	P_Info[25]	P_Info[26]	P_Info[27]	P_Info[28]	X_size	X_list[1]	X_list[2]	X_list[3]	X_list[4]	X_list[5]	X_list[6]	X_list[7]	X_list[8]
140127_1452	1	globals	47	60	0	20	25	30	1	2	1	1500	1	1	1	1	1	1	1	1	1	1	1	1	1	1	0	0	0	0	0	0	0	0	0	0	0	0	0	0	21	0	1	2	3	4	5	6	7
140127_1452	1	subjects	Period	Subject	Group	Profit	TotalProfit	Participate	X	p_1	p_2	P	Z	coin	attend	r1	P_info	TimeWPgJnOK	rank	partner	Team	TimeOKUEOK	X_partner	i	r2	profit_part1	profit_part2	TimeOKPgPQOK	final_profit	TimeWIOK
140127_1452	1	subjects	47	1	1	39	1166	0	6	0.9	0.9	0.81	0	39	1	0.727189	1	-	5	10	3	28	6	22	0.352711	703	463	6	-	-
140127_1452	1	subjects	47	2	1	28	1080	0	17	0.95	0.6	0.57	0	28	1	0.325838	1	-	9	3	5	28	2	22	0.0114008	720	360	9	-	-
140127_1452	1	subjects	47	3	1	43	1112	0	2	0.6	0.95	0.57	0	43	1	0.0912715	1	-	10	2	5	-17	17	22	0.0114008	691	421	5	-	-
140127_1452	1	subjects	47	4	1	33	1135	0	12	0.95	0.9	0.855	0	33	1	0.812804	1	-	3	12	2	21	6	22	0.72964	669	466	0	-	-
140127_1452	1	subjects	47	5	1	14	1129	0	6	0.9	0.9	0.81	1	14	1	0.494033	1	-	7	6	4	28	6	22	0.915378	666	463	1	-	-
140127_1452	1	subjects	47	6	1	14	1025	0	6	0.9	0.9	0.81	1	14	1	0.478657	1	-	8	5	4	28	6	22	0.915378	551	474	8	-	-
140127_1452	1	subjects	47	7	1	45	1177	0	0	0.2	0.9	0.18	0	45	1	0.911666	1	-	1	11	1	26	6	22	0.0901809	696	481	0	-	-
140127_1452	1	subjects	47	8	1	8	1069	0	12	0.95	0.2	0.19	1	8	1	0.0157965	1	-	11	9	6	24	0	22	0.79043	637	432	1	-	-
140127_1452	1	subjects	47	9	1	20	1070	0	0	0.2	0.95	0.19	1	20	1	0.00192412	1	-	12	8	6	29	12	22	0.79043	634	436	7	-	-
140127_1452	1	subjects	47	10	1	39	1158	0	6	0.9	0.9	0.81	0	39	1	0.670895	1	-	6	1	3	27	6	22	0.352711	595	563	8	-	-
140127_1452	1	subjects	47	11	1	39	1267	0	6	0.9	0.2	0.18	0	39	1	0.901206	1	-	2	7	1	28	0	22	0.0901809	700	567	0	-	-
140127_1452	1	subjects	47	12	1	39	1248	0	6	0.9	0.95	0.855	0	39	1	0.788238	1	-	4	4	2	18	12	22	0.72964	703	545	0	-	-
140127_1452	1	globals	Period	NumPeriods	RepeatTreatment	Y	W	Part1_last	P_Series	P_Parallel	P_type	AttendReward	P_Info[1]	P_Info[2]	P_Info[3]	P_Info[4]	P_Info[5]	P_Info[6]	P_Info[7]	P_Info[8]	P_Info[9]	P_Info[10]	P_Info[11]	P_Info[12]	P_Info[13]	P_Info[14]	P_Info[15]	P_Info[16]	P_Info[17]	P_Info[18]	P_Info[19]	P_Info[20]	P_Info[21]	P_Info[22]	P_Info[23]	P_Info[24]	P_Info[25]	P_Info[26]	P_Info[27]	P_Info[28]	X_size	X_list[1]	X_list[2]	X_list[3]	X_list[4]	X_list[5]	X_list[6]	X_list[7]	X_list[8]
140127_1452	1	globals	48	60	0	20	25	30	1	2	1	1500	1	1	1	1	1	1	1	1	1	1	1	1	1	1	0	0	0	0	0	0	0	0	0	0	0	0	0	0	21	0	1	2	3	4	5	6	7
140127_1452	1	subjects	Period	Subject	Group	Profit	TotalProfit	Participate	X	p_1	p_2	P	Z	coin	attend	r1	P_info	TimeWPgJnOK	rank	partner	Team	TimeOKUEOK	X_partner	i	r2	profit_part1	profit_part2	TimeOKPgPQOK	final_profit	TimeWIOK
140127_1452	1	subjects	48	1	1	14	1180	0	6	0.9	0.2	0.18	1	14	1	0.623724	1	-	3	5	2	26	1	22	0.439013	703	477	8	-	-
140127_1452	1	subjects	48	2	1	43	1123	0	2	0.6	0.95	0.57	0	43	1	0.0520306	1	-	11	4	6	27	12	22	0.067664	720	403	8	-	-
140127_1452	1	subjects	48	3	1	18	1130	0	2	0.6	0.6	0.36	1	18	1	0.999594	1	-	1	8	1	25	2	22	0.846274	691	439	0	-	-
140127_1452	1	subjects	48	4	1	33	1168	0	12	0.95	0.6	0.57	0	33	1	0.0457658	1	-	12	2	6	27	2	22	0.067664	669	499	0	-	-
140127_1452	1	subjects	48	5	1	19	1148	0	1	0.2	0.9	0.18	1	19	1	0.519283	1	-	4	1	2	27	6	22	0.439013	666	482	0	-	-
140127_1452	1	subjects	48	6	1	39	1064	0	6	0.9	0.9	0.81	0	39	1	0.187323	1	-	10	12	5	28	6	22	0.567907	551	513	6	-	-
140127_1452	1	subjects	48	7	1	20	1197	0	0	0.2	0.9	0.18	1	20	1	0.325783	1	-	7	11	4	25	6	22	0.49106	696	501	7	-	-
140127_1452	1	subjects	48	8	1	18	1087	0	2	0.6	0.6	0.36	1	18	1	0.753305	1	-	2	3	1	24	2	22	0.846274	637	450	7	-	-
140127_1452	1	subjects	48	9	1	43	1113	0	2	0.6	0.9	0.54	0	43	1	0.516483	1	-	5	10	3	26	6	22	0.362592	634	479	10	-	-
140127_1452	1	subjects	48	10	1	39	1197	0	6	0.9	0.6	0.54	0	39	1	0.509788	1	-	6	9	3	24	2	22	0.362592	595	602	6	-	-
140127_1452	1	subjects	48	11	1	14	1281	0	6	0.9	0.2	0.18	1	14	1	0.281803	1	-	8	7	4	27	0	22	0.49106	700	581	0	-	-
140127_1452	1	subjects	48	12	1	39	1287	0	6	0.9	0.9	0.81	0	39	1	0.257339	1	-	9	6	5	19	6	22	0.567907	703	584	10	-	-
140127_1452	1	globals	Period	NumPeriods	RepeatTreatment	Y	W	Part1_last	P_Series	P_Parallel	P_type	AttendReward	P_Info[1]	P_Info[2]	P_Info[3]	P_Info[4]	P_Info[5]	P_Info[6]	P_Info[7]	P_Info[8]	P_Info[9]	P_Info[10]	P_Info[11]	P_Info[12]	P_Info[13]	P_Info[14]	P_Info[15]	P_Info[16]	P_Info[17]	P_Info[18]	P_Info[19]	P_Info[20]	P_Info[21]	P_Info[22]	P_Info[23]	P_Info[24]	P_Info[25]	P_Info[26]	P_Info[27]	P_Info[28]	X_size	X_list[1]	X_list[2]	X_list[3]	X_list[4]	X_list[5]	X_list[6]	X_list[7]	X_list[8]
140127_1452	1	globals	49	60	0	20	25	30	1	2	1	1500	1	1	1	1	1	1	1	1	1	1	1	1	1	1	0	0	0	0	0	0	0	0	0	0	0	0	0	0	21	0	1	2	3	4	5	6	7
140127_1452	1	subjects	Period	Subject	Group	Profit	TotalProfit	Participate	X	p_1	p_2	P	Z	coin	attend	r1	P_info	TimeWPgJnOK	rank	partner	Team	TimeOKUEOK	X_partner	i	r2	profit_part1	profit_part2	TimeOKPgPQOK	final_profit	TimeWIOK
140127_1452	1	subjects	49	1	1	39	1219	0	6	0.9	0.9	0.81	0	39	1	0.926691	1	-	1	6	1	-78	6	22	0.745837	703	516	8	-	-
140127_1452	1	subjects	49	2	1	42	1165	0	3	0.6	0.9	0.54	0	42	1	0.135768	1	-	11	5	6	-81	11	22	0.355277	720	445	8	-	-
140127_1452	1	subjects	49	3	1	18	1148	0	2	0.6	0.2	0.12	1	18	1	0.427767	1	-	7	7	4	20	0	22	0.814428	691	457	0	-	-
140127_1452	1	subjects	49	4	1	33	1201	0	12	0.95	0.9	0.855	0	33	1	0.186332	1	-	10	9	5	30	6	22	0.319789	669	532	0	-	-
140127_1452	1	subjects	49	5	1	34	1182	0	11	0.9	0.6	0.54	0	34	1	0.0130719	1	-	12	2	6	5	3	22	0.355277	666	516	0	-	-
140127_1452	1	subjects	49	6	1	39	1103	0	6	0.9	0.9	0.81	0	39	1	0.899587	1	-	2	1	1	7	6	22	0.745837	551	552	8	-	-
140127_1452	1	subjects	49	7	1	20	1217	0	0	0.2	0.6	0.12	1	20	1	0.330019	1	-	8	3	4	99999	2	22	0.814428	696	521	0	-	-
140127_1452	1	subjects	49	8	1	39	1126	0	6	0.9	0.9	0.81	0	39	1	0.699991	1	-	5	10	3	14	6	22	0.661898	637	489	2	-	-
140127_1452	1	subjects	49	9	1	39	1152	0	6	0.9	0.95	0.855	0	39	1	0.20545	1	-	9	4	5	99999	12	22	0.319789	634	518	10	-	-
140127_1452	1	subjects	49	10	1	39	1236	0	6	0.9	0.9	0.81	0	39	1	0.477831	1	-	6	8	3	-32	6	22	0.661898	595	641	0	-	-
140127_1452	1	subjects	49	11	1	39	1320	0	6	0.9	0.9	0.81	0	39	1	0.812805	1	-	3	12	2	17	6	22	0.066123	700	620	0	-	-
140127_1452	1	subjects	49	12	1	39	1326	0	6	0.9	0.9	0.81	0	39	1	0.759083	1	-	4	11	2	11	6	22	0.066123	703	623	5	-	-
140127_1452	1	globals	Period	NumPeriods	RepeatTreatment	Y	W	Part1_last	P_Series	P_Parallel	P_type	AttendReward	P_Info[1]	P_Info[2]	P_Info[3]	P_Info[4]	P_Info[5]	P_Info[6]	P_Info[7]	P_Info[8]	P_Info[9]	P_Info[10]	P_Info[11]	P_Info[12]	P_Info[13]	P_Info[14]	P_Info[15]	P_Info[16]	P_Info[17]	P_Info[18]	P_Info[19]	P_Info[20]	P_Info[21]	P_Info[22]	P_Info[23]	P_Info[24]	P_Info[25]	P_Info[26]	P_Info[27]	P_Info[28]	X_size	X_list[1]	X_list[2]	X_list[3]	X_list[4]	X_list[5]	X_list[6]	X_list[7]	X_list[8]
140127_1452	1	globals	50	60	0	20	25	30	1	2	1	1500	1	1	1	1	1	1	1	1	1	1	1	1	1	1	0	0	0	0	0	0	0	0	0	0	0	0	0	0	21	0	1	2	3	4	5	6	7
140127_1452	1	subjects	Period	Subject	Group	Profit	TotalProfit	Participate	X	p_1	p_2	P	Z	coin	attend	r1	P_info	TimeWPgJnOK	rank	partner	Team	TimeOKUEOK	X_partner	i	r2	profit_part1	profit_part2	TimeOKPgPQOK	final_profit	TimeWIOK
140127_1452	1	subjects	50	1	1	39	1258	0	6	0.9	0.9	0.81	0	39	1	0.119854	1	-	12	12	6	29	6	22	0.295398	703	555	5	-	-
140127_1452	1	subjects	50	2	1	11	1176	0	9	0.9	0.95	0.855	1	11	1	0.79818	1	-	1	4	1	25	12	22	0.944683	720	456	10	-	-
140127_1452	1	subjects	50	3	1	18	1166	0	2	0.6	0.9	0.54	1	18	1	0.326493	1	-	7	10	4	27	6	22	0.899407	691	475	0	-	-
140127_1452	1	subjects	50	4	1	8	1209	0	12	0.95	0.9	0.855	1	8	1	0.784778	1	-	2	2	1	29	9	22	0.944683	669	540	0	-	-
140127_1452	1	subjects	50	5	1	10	1192	0	10	0.9	0.6	0.54	1	10	1	0.491313	1	-	5	9	3	15	3	22	0.666547	666	526	0	-	-
140127_1452	1	subjects	50	6	1	39	1142	0	6	0.9	0.9	0.81	0	39	1	0.503024	1	-	4	8	2	26	6	22	0.769673	551	591	8	-	-
140127_1452	1	subjects	50	7	1	20	1237	0	0	0.2	0.9	0.18	1	20	1	0.261924	1	-	9	11	5	29	6	22	0.696987	696	541	4	-	-
140127_1452	1	subjects	50	8	1	39	1165	0	6	0.9	0.9	0.81	0	39	1	0.604234	1	-	3	6	2	22	6	22	0.769673	637	528	5	-	-
140127_1452	1	subjects	50	9	1	17	1169	0	3	0.6	0.9	0.54	1	17	1	0.364819	1	-	6	5	3	30	10	22	0.666547	634	535	10	-	-
140127_1452	1	subjects	50	10	1	14	1250	0	6	0.9	0.6	0.54	1	14	1	0.289207	1	-	8	3	4	12	2	22	0.899407	595	655	6	-	-
140127_1452	1	subjects	50	11	1	14	1334	0	6	0.9	0.2	0.18	1	14	1	0.155566	1	-	10	7	5	29	0	22	0.696987	700	634	0	-	-
140127_1452	1	subjects	50	12	1	39	1365	0	6	0.9	0.9	0.81	0	39	1	0.127709	1	-	11	1	6	8	6	22	0.295398	703	662	0	-	-
140127_1452	1	globals	Period	NumPeriods	RepeatTreatment	Y	W	Part1_last	P_Series	P_Parallel	P_type	AttendReward	P_Info[1]	P_Info[2]	P_Info[3]	P_Info[4]	P_Info[5]	P_Info[6]	P_Info[7]	P_Info[8]	P_Info[9]	P_Info[10]	P_Info[11]	P_Info[12]	P_Info[13]	P_Info[14]	P_Info[15]	P_Info[16]	P_Info[17]	P_Info[18]	P_Info[19]	P_Info[20]	P_Info[21]	P_Info[22]	P_Info[23]	P_Info[24]	P_Info[25]	P_Info[26]	P_Info[27]	P_Info[28]	X_size	X_list[1]	X_list[2]	X_list[3]	X_list[4]	X_list[5]	X_list[6]	X_list[7]	X_list[8]
140127_1452	1	globals	51	60	0	20	25	30	1	2	1	1500	1	1	1	1	1	1	1	1	1	1	1	1	1	1	0	0	0	0	0	0	0	0	0	0	0	0	0	0	21	0	1	2	3	4	5	6	7
140127_1452	1	subjects	Period	Subject	Group	Profit	TotalProfit	Participate	X	p_1	p_2	P	Z	coin	attend	r1	P_info	TimeWPgJnOK	rank	partner	Team	TimeOKUEOK	X_partner	i	r2	profit_part1	profit_part2	TimeOKPgPQOK	final_profit	TimeWIOK
140127_1452	1	subjects	51	1	1	39	1297	0	6	0.9	0.9	0.81	0	39	1	0.516853	1	-	5	6	3	29	6	22	0.429241	703	594	9	-	-
140127_1452	1	subjects	51	2	1	15	1191	0	5	0.6	0.6	0.36	1	15	1	0.732646	1	-	2	8	1	29	2	22	0.942983	720	471	9	-	-
140127_1452	1	subjects	51	3	1	39	1205	0	6	0.9	0.9	0.81	0	39	1	0.254971	1	-	11	11	6	25	6	22	0.207692	691	514	0	-	-
140127_1452	1	subjects	51	4	1	14	1223	0	6	0.9	0.2	0.18	1	14	1	0.575037	1	-	4	9	2	25	0	22	0.74829	669	554	6	-	-
140127_1452	1	subjects	51	5	1	1	1193	0	19	0.99	0.2	0.198	1	1	1	0.387327	1	-	8	7	4	6	0	22	0.986346	666	527	9	-	-
140127_1452	1	subjects	51	6	1	39	1181	0	6	0.9	0.9	0.81	0	39	1	0.428791	1	-	6	1	3	28	6	22	0.429241	551	630	9	-	-
140127_1452	1	subjects	51	7	1	20	1257	0	0	0.2	0.99	0.198	1	20	1	0.402024	1	-	7	5	4	28	19	22	0.986346	696	561	0	-	-
140127_1452	1	subjects	51	8	1	18	1183	0	2	0.6	0.6	0.36	1	18	1	0.787466	1	-	1	2	1	28	5	22	0.942983	637	546	3	-	-
140127_1452	1	subjects	51	9	1	20	1189	0	0	0.2	0.9	0.18	1	20	1	0.627176	1	-	3	4	2	30	6	22	0.74829	634	555	0	-	-
140127_1452	1	subjects	51	10	1	39	1289	0	6	0.9	0.95	0.855	0	39	1	0.297514	1	-	10	12	5	27	12	22	0.592733	595	694	4	-	-
140127_1452	1	subjects	51	11	1	39	1373	0	6	0.9	0.9	0.81	0	39	1	0.222717	1	-	12	3	6	30	6	22	0.207692	700	673	0	-	-
140127_1452	1	subjects	51	12	1	33	1398	0	12	0.95	0.9	0.855	0	33	1	0.302853	1	-	9	10	5	14	6	22	0.592733	703	695	0	-	-
140127_1452	1	globals	Period	NumPeriods	RepeatTreatment	Y	W	Part1_last	P_Series	P_Parallel	P_type	AttendReward	P_Info[1]	P_Info[2]	P_Info[3]	P_Info[4]	P_Info[5]	P_Info[6]	P_Info[7]	P_Info[8]	P_Info[9]	P_Info[10]	P_Info[11]	P_Info[12]	P_Info[13]	P_Info[14]	P_Info[15]	P_Info[16]	P_Info[17]	P_Info[18]	P_Info[19]	P_Info[20]	P_Info[21]	P_Info[22]	P_Info[23]	P_Info[24]	P_Info[25]	P_Info[26]	P_Info[27]	P_Info[28]	X_size	X_list[1]	X_list[2]	X_list[3]	X_list[4]	X_list[5]	X_list[6]	X_list[7]	X_list[8]
140127_1452	1	globals	52	60	0	20	25	30	1	2	1	1500	1	1	1	1	1	1	1	1	1	1	1	1	1	1	0	0	0	0	0	0	0	0	0	0	0	0	0	0	21	0	1	2	3	4	5	6	7
140127_1452	1	subjects	Period	Subject	Group	Profit	TotalProfit	Participate	X	p_1	p_2	P	Z	coin	attend	r1	P_info	TimeWPgJnOK	rank	partner	Team	TimeOKUEOK	X_partner	i	r2	profit_part1	profit_part2	TimeOKPgPQOK	final_profit	TimeWIOK
140127_1452	1	subjects	52	1	1	39	1336	0	6	0.9	0.95	0.855	0	39	1	0.362515	1	-	10	12	5	29	12	22	0.71255	703	633	9	-	-
140127_1452	1	subjects	52	2	1	18	1209	0	2	0.6	0.9	0.54	1	18	1	0.601889	1	-	6	3	3	29	6	22	0.721718	720	489	6	-	-
140127_1452	1	subjects	52	3	1	14	1219	0	6	0.9	0.6	0.54	1	14	1	0.648754	1	-	5	2	3	27	2	22	0.721718	691	528	0	-	-
140127_1452	1	subjects	52	4	1	14	1237	0	6	0.9	0.6	0.54	1	14	1	0.157817	1	-	11	9	6	27	2	22	0.906382	669	568	8	-	-
140127_1452	1	subjects	52	5	1	41	1234	0	4	0.6	0.9	0.54	0	41	1	0.818059	1	-	2	11	1	23	6	22	0.0882446	666	568	0	-	-
140127_1452	1	subjects	52	6	1	14	1195	0	6	0.9	0.2	0.18	1	14	1	0.709632	1	-	4	7	2	29	0	22	0.886269	551	644	6	-	-
140127_1452	1	subjects	52	7	1	20	1277	0	0	0.2	0.9	0.18	1	20	1	0.722486	1	-	3	6	2	27	6	22	0.886269	696	581	0	-	-
140127_1452	1	subjects	52	8	1	39	1222	0	6	0.9	0.9	0.81	0	39	1	0.432529	1	-	8	10	4	25	6	22	0.672098	637	585	5	-	-
140127_1452	1	subjects	52	9	1	18	1207	0	2	0.6	0.9	0.54	1	18	1	0.109932	1	-	12	4	6	20	6	22	0.906382	634	573	10	-	-
140127_1452	1	subjects	52	10	1	39	1328	0	6	0.9	0.9	0.81	0	39	1	0.51779	1	-	7	8	4	25	6	22	0.672098	595	733	9	-	-
140127_1452	1	subjects	52	11	1	39	1412	0	6	0.9	0.6	0.54	0	39	1	0.827452	1	-	1	5	1	28	4	22	0.0882446	700	712	0	-	-
140127_1452	1	subjects	52	12	1	33	1431	0	12	0.95	0.9	0.855	0	33	1	0.398091	1	-	9	1	5	30	6	22	0.71255	703	728	0	-	-
140127_1452	1	globals	Period	NumPeriods	RepeatTreatment	Y	W	Part1_last	P_Series	P_Parallel	P_type	AttendReward	P_Info[1]	P_Info[2]	P_Info[3]	P_Info[4]	P_Info[5]	P_Info[6]	P_Info[7]	P_Info[8]	P_Info[9]	P_Info[10]	P_Info[11]	P_Info[12]	P_Info[13]	P_Info[14]	P_Info[15]	P_Info[16]	P_Info[17]	P_Info[18]	P_Info[19]	P_Info[20]	P_Info[21]	P_Info[22]	P_Info[23]	P_Info[24]	P_Info[25]	P_Info[26]	P_Info[27]	P_Info[28]	X_size	X_list[1]	X_list[2]	X_list[3]	X_list[4]	X_list[5]	X_list[6]	X_list[7]	X_list[8]
140127_1452	1	globals	53	60	0	20	25	30	1	2	1	1500	1	1	1	1	1	1	1	1	1	1	1	1	1	1	0	0	0	0	0	0	0	0	0	0	0	0	0	0	21	0	1	2	3	4	5	6	7
140127_1452	1	subjects	Period	Subject	Group	Profit	TotalProfit	Participate	X	p_1	p_2	P	Z	coin	attend	r1	P_info	TimeWPgJnOK	rank	partner	Team	TimeOKUEOK	X_partner	i	r2	profit_part1	profit_part2	TimeOKPgPQOK	final_profit	TimeWIOK
140127_1452	1	subjects	53	1	1	14	1350	0	6	0.9	0.9	0.81	1	14	1	0.952266	1	-	1	12	1	30	6	22	0.887858	703	647	5	-	-
140127_1452	1	subjects	53	2	1	41	1250	0	4	0.6	0.9	0.54	0	41	1	0.633852	1	-	6	8	3	30	6	22	0.365368	720	530	8	-	-
140127_1452	1	subjects	53	3	1	14	1233	0	6	0.9	0.2	0.18	1	14	1	0.35251	1	-	9	9	5	25	1	22	0.816709	691	542	0	-	-
140127_1452	1	subjects	53	4	1	39	1276	0	6	0.9	0.95	0.855	0	39	1	0.796657	1	-	4	5	2	28	14	22	0.706996	669	607	0	-	-
140127_1452	1	subjects	53	5	1	31	1265	0	14	0.95	0.9	0.855	0	31	1	0.834364	1	-	3	4	2	5	6	22	0.706996	666	599	7	-	-
140127_1452	1	subjects	53	6	1	14	1209	0	6	0.9	0.2	0.18	1	14	1	0.192585	1	-	11	7	6	29	0	22	0.650697	551	658	7	-	-
140127_1452	1	subjects	53	7	1	20	1297	0	0	0.2	0.9	0.18	1	20	1	0.158472	1	-	12	6	6	24	6	22	0.650697	696	601	7	-	-
140127_1452	1	subjects	53	8	1	39	1261	0	6	0.9	0.6	0.54	0	39	1	0.634581	1	-	5	2	3	25	4	22	0.365368	637	624	3	-	-
140127_1452	1	subjects	53	9	1	19	1226	0	1	0.2	0.9	0.18	1	19	1	0.254823	1	-	10	3	5	30	6	22	0.816709	634	592	10	-	-
140127_1452	1	subjects	53	10	1	39	1367	0	6	0.9	0.9	0.81	0	39	1	0.511773	1	-	8	11	4	27	6	22	0.150604	595	772	8	-	-
140127_1452	1	subjects	53	11	1	39	1451	0	6	0.9	0.9	0.81	0	39	1	0.588814	1	-	7	10	4	24	6	22	0.150604	700	751	0	-	-
140127_1452	1	subjects	53	12	1	14	1445	0	6	0.9	0.9	0.81	1	14	1	0.922342	1	-	2	1	1	11	6	22	0.887858	703	742	6	-	-
140127_1452	1	globals	Period	NumPeriods	RepeatTreatment	Y	W	Part1_last	P_Series	P_Parallel	P_type	AttendReward	P_Info[1]	P_Info[2]	P_Info[3]	P_Info[4]	P_Info[5]	P_Info[6]	P_Info[7]	P_Info[8]	P_Info[9]	P_Info[10]	P_Info[11]	P_Info[12]	P_Info[13]	P_Info[14]	P_Info[15]	P_Info[16]	P_Info[17]	P_Info[18]	P_Info[19]	P_Info[20]	P_Info[21]	P_Info[22]	P_Info[23]	P_Info[24]	P_Info[25]	P_Info[26]	P_Info[27]	P_Info[28]	X_size	X_list[1]	X_list[2]	X_list[3]	X_list[4]	X_list[5]	X_list[6]	X_list[7]	X_list[8]
140127_1452	1	globals	54	60	0	20	25	30	1	2	1	1500	1	1	1	1	1	1	1	1	1	1	1	1	1	1	0	0	0	0	0	0	0	0	0	0	0	0	0	0	21	0	1	2	3	4	5	6	7
140127_1452	1	subjects	Period	Subject	Group	Profit	TotalProfit	Participate	X	p_1	p_2	P	Z	coin	attend	r1	P_info	TimeWPgJnOK	rank	partner	Team	TimeOKUEOK	X_partner	i	r2	profit_part1	profit_part2	TimeOKPgPQOK	final_profit	TimeWIOK
140127_1452	1	subjects	54	1	1	39	1389	0	6	0.9	0.9	0.81	0	39	1	0.752735	1	-	4	12	2	9	6	22	0.703763	703	686	8	-	-
140127_1452	1	subjects	54	2	1	19	1269	0	1	0.2	0.2	0.04	1	19	1	0.740746	1	-	5	7	3	28	0	22	0.615303	720	549	9	-	-
140127_1452	1	subjects	54	3	1	39	1272	0	6	0.9	0.9	0.81	0	39	1	0.268215	1	-	9	11	5	27	6	22	0.412111	691	581	0	-	-
140127_1452	1	subjects	54	4	1	39	1315	0	6	0.9	0.9	0.81	0	39	1	0.203203	1	-	12	10	6	28	6	22	0.570406	669	646	7	-	-
140127_1452	1	subjects	54	5	1	11	1276	0	9	0.9	0.2	0.18	1	11	1	0.478645	1	-	8	9	4	25	0	22	0.810452	666	610	7	-	-
140127_1452	1	subjects	54	6	1	39	1248	0	6	0.9	0.9	0.81	0	39	1	0.948755	1	-	2	8	1	28	6	22	0.42314	551	697	3	-	-
140127_1452	1	subjects	54	7	1	20	1317	0	0	0.2	0.2	0.04	1	20	1	0.576323	1	-	6	2	3	28	1	22	0.615303	696	621	3	-	-
140127_1452	1	subjects	54	8	1	39	1300	0	6	0.9	0.9	0.81	0	39	1	0.985941	1	-	1	6	1	28	6	22	0.42314	637	663	6	-	-
140127_1452	1	subjects	54	9	1	20	1246	0	0	0.2	0.9	0.18	1	20	1	0.521028	1	-	7	5	4	30	9	22	0.810452	634	612	10	-	-
140127_1452	1	subjects	54	10	1	39	1406	0	6	0.9	0.9	0.81	0	39	1	0.236746	1	-	11	4	6	27	6	22	0.570406	595	811	9	-	-
140127_1452	1	subjects	54	11	1	39	1490	0	6	0.9	0.9	0.81	0	39	1	0.256233	1	-	10	3	5	14	6	22	0.412111	700	790	0	-	-
140127_1452	1	subjects	54	12	1	39	1484	0	6	0.9	0.9	0.81	0	39	1	0.918721	1	-	3	1	2	18	6	22	0.703763	703	781	0	-	-
140127_1452	1	globals	Period	NumPeriods	RepeatTreatment	Y	W	Part1_last	P_Series	P_Parallel	P_type	AttendReward	P_Info[1]	P_Info[2]	P_Info[3]	P_Info[4]	P_Info[5]	P_Info[6]	P_Info[7]	P_Info[8]	P_Info[9]	P_Info[10]	P_Info[11]	P_Info[12]	P_Info[13]	P_Info[14]	P_Info[15]	P_Info[16]	P_Info[17]	P_Info[18]	P_Info[19]	P_Info[20]	P_Info[21]	P_Info[22]	P_Info[23]	P_Info[24]	P_Info[25]	P_Info[26]	P_Info[27]	P_Info[28]	X_size	X_list[1]	X_list[2]	X_list[3]	X_list[4]	X_list[5]	X_list[6]	X_list[7]	X_list[8]
140127_1452	1	globals	55	60	0	20	25	30	1	2	1	1500	1	1	1	1	1	1	1	1	1	1	1	1	1	1	0	0	0	0	0	0	0	0	0	0	0	0	0	0	21	0	1	2	3	4	5	6	7
140127_1452	1	subjects	Period	Subject	Group	Profit	TotalProfit	Participate	X	p_1	p_2	P	Z	coin	attend	r1	P_info	TimeWPgJnOK	rank	partner	Team	TimeOKUEOK	X_partner	i	r2	profit_part1	profit_part2	TimeOKPgPQOK	final_profit	TimeWIOK
140127_1452	1	subjects	55	1	1	14	1403	0	6	0.9	0.9	0.81	1	14	1	0.187917	1	-	11	6	6	29	6	22	0.907575	703	700	8	-	-
140127_1452	1	subjects	55	2	1	14	1283	0	6	0.9	0.2	0.18	1	14	1	0.939263	1	-	2	7	1	29	0	22	0.362816	720	563	8	-	-
140127_1452	1	subjects	55	3	1	39	1311	0	6	0.9	0.9	0.81	0	39	1	0.19223	1	-	10	10	5	23	6	22	0.0741898	691	620	0	-	-
140127_1452	1	subjects	55	4	1	39	1354	0	6	0.9	0.9	0.81	0	39	1	0.256838	1	-	8	8	4	29	6	22	0.237601	669	685	0	-	-
140127_1452	1	subjects	55	5	1	19	1295	0	1	0.2	0.95	0.19	1	19	1	0.906192	1	-	3	12	2	29	12	22	0.930478	666	629	7	-	-
140127_1452	1	subjects	55	6	1	14	1262	0	6	0.9	0.9	0.81	1	14	1	0.139827	1	-	12	1	6	29	6	22	0.907575	551	711	4	-	-
140127_1452	1	subjects	55	7	1	20	1337	0	0	0.2	0.9	0.18	1	20	1	0.94002	1	-	1	2	1	25	6	22	0.362816	696	641	4	-	-
140127_1452	1	subjects	55	8	1	39	1339	0	6	0.9	0.9	0.81	0	39	1	0.681448	1	-	7	4	4	26	6	22	0.237601	637	702	6	-	-
140127_1452	1	subjects	55	9	1	20	1266	0	0	0.2	0.9	0.18	1	20	1	0.739607	1	-	5	11	3	30	6	22	0.31321	634	632	10	-	-
140127_1452	1	subjects	55	10	1	39	1445	0	6	0.9	0.9	0.81	0	39	1	0.219428	1	-	9	3	5	26	6	22	0.0741898	595	850	7	-	-
140127_1452	1	subjects	55	11	1	14	1504	0	6	0.9	0.2	0.18	1	14	1	0.699286	1	-	6	9	3	27	0	22	0.31321	700	804	0	-	-
140127_1452	1	subjects	55	12	1	8	1492	0	12	0.95	0.2	0.19	1	8	1	0.842166	1	-	4	5	2	20	1	22	0.930478	703	789	7	-	-
140127_1452	1	globals	Period	NumPeriods	RepeatTreatment	Y	W	Part1_last	P_Series	P_Parallel	P_type	AttendReward	P_Info[1]	P_Info[2]	P_Info[3]	P_Info[4]	P_Info[5]	P_Info[6]	P_Info[7]	P_Info[8]	P_Info[9]	P_Info[10]	P_Info[11]	P_Info[12]	P_Info[13]	P_Info[14]	P_Info[15]	P_Info[16]	P_Info[17]	P_Info[18]	P_Info[19]	P_Info[20]	P_Info[21]	P_Info[22]	P_Info[23]	P_Info[24]	P_Info[25]	P_Info[26]	P_Info[27]	P_Info[28]	X_size	X_list[1]	X_list[2]	X_list[3]	X_list[4]	X_list[5]	X_list[6]	X_list[7]	X_list[8]
140127_1452	1	globals	56	60	0	20	25	30	1	2	1	1500	1	1	1	1	1	1	1	1	1	1	1	1	1	1	0	0	0	0	0	0	0	0	0	0	0	0	0	0	21	0	1	2	3	4	5	6	7
140127_1452	1	subjects	Period	Subject	Group	Profit	TotalProfit	Participate	X	p_1	p_2	P	Z	coin	attend	r1	P_info	TimeWPgJnOK	rank	partner	Team	TimeOKUEOK	X_partner	i	r2	profit_part1	profit_part2	TimeOKPgPQOK	final_profit	TimeWIOK
140127_1452	1	subjects	56	1	1	39	1442	0	6	0.9	0.9	0.81	0	39	1	0.499234	1	-	7	10	4	99999	6	22	0.325082	703	739	5	-	-
140127_1452	1	subjects	56	2	1	26	1309	0	19	0.99	0.9	0.891	0	26	1	0.200702	1	-	11	3	6	27	6	22	0.154528	720	589	10	-	-
140127_1452	1	subjects	56	3	1	39	1350	0	6	0.9	0.99	0.891	0	39	1	0.090124	1	-	12	2	6	25	19	22	0.154528	691	659	7	-	-
140127_1452	1	subjects	56	4	1	39	1393	0	6	0.9	0.9	0.81	0	39	1	0.310416	1	-	10	8	5	28	6	22	0.0935113	669	724	0	-	-
140127_1452	1	subjects	56	5	1	12	1307	0	8	0.9	0.2	0.18	1	12	1	0.509735	1	-	6	7	3	30	0	22	0.635217	666	641	0	-	-
140127_1452	1	subjects	56	6	1	39	1301	0	6	0.9	0.9	0.81	0	39	1	0.788463	1	-	2	12	1	99999	6	22	0.154546	551	750	8	-	-
140127_1452	1	subjects	56	7	1	20	1357	0	0	0.2	0.9	0.18	1	20	1	0.541936	1	-	5	5	3	27	8	22	0.635217	696	661	8	-	-
140127_1452	1	subjects	56	8	1	39	1378	0	6	0.9	0.9	0.81	0	39	1	0.338746	1	-	9	4	5	11	6	22	0.0935113	637	741	5	-	-
140127_1452	1	subjects	56	9	1	18	1284	0	2	0.6	0.9	0.54	1	18	1	0.651116	1	-	4	11	2	99999	6	22	0.97305	634	650	7	-	-
140127_1452	1	subjects	56	10	1	39	1484	0	6	0.9	0.9	0.81	0	39	1	0.398402	1	-	8	1	4	-8	6	22	0.325082	595	889	10	-	-
140127_1452	1	subjects	56	11	1	14	1518	0	6	0.9	0.6	0.54	1	14	1	0.770967	1	-	3	9	2	27	2	22	0.97305	700	818	0	-	-
140127_1452	1	subjects	56	12	1	39	1531	0	6	0.9	0.9	0.81	0	39	1	0.910467	1	-	1	6	1	20	6	22	0.154546	703	828	3	-	-
140127_1452	1	globals	Period	NumPeriods	RepeatTreatment	Y	W	Part1_last	P_Series	P_Parallel	P_type	AttendReward	P_Info[1]	P_Info[2]	P_Info[3]	P_Info[4]	P_Info[5]	P_Info[6]	P_Info[7]	P_Info[8]	P_Info[9]	P_Info[10]	P_Info[11]	P_Info[12]	P_Info[13]	P_Info[14]	P_Info[15]	P_Info[16]	P_Info[17]	P_Info[18]	P_Info[19]	P_Info[20]	P_Info[21]	P_Info[22]	P_Info[23]	P_Info[24]	P_Info[25]	P_Info[26]	P_Info[27]	P_Info[28]	X_size	X_list[1]	X_list[2]	X_list[3]	X_list[4]	X_list[5]	X_list[6]	X_list[7]	X_list[8]
140127_1452	1	globals	57	60	0	20	25	30	1	2	1	1500	1	1	1	1	1	1	1	1	1	1	1	1	1	1	0	0	0	0	0	0	0	0	0	0	0	0	0	0	21	0	1	2	3	4	5	6	7
140127_1452	1	subjects	Period	Subject	Group	Profit	TotalProfit	Participate	X	p_1	p_2	P	Z	coin	attend	r1	P_info	TimeWPgJnOK	rank	partner	Team	TimeOKUEOK	X_partner	i	r2	profit_part1	profit_part2	TimeOKPgPQOK	final_profit	TimeWIOK
140127_1452	1	subjects	57	1	1	39	1481	0	6	0.9	0.9	0.81	0	39	1	0.260474	1	-	12	8	6	12	6	22	0.309654	703	778	0	-	-
140127_1452	1	subjects	57	2	1	43	1352	0	2	0.6	0.9	0.54	0	43	1	0.71416	1	-	3	11	2	20	6	22	0.0996104	720	632	0	-	-
140127_1452	1	subjects	57	3	1	14	1364	0	6	0.9	0.9	0.81	1	14	1	0.537963	1	-	9	12	5	9	6	22	0.81541	691	673	0	-	-
140127_1452	1	subjects	57	4	1	39	1432	0	6	0.9	0.9	0.81	0	39	1	0.625344	1	-	6	6	3	30	6	22	0.395232	669	763	0	-	-
140127_1452	1	subjects	57	5	1	11	1318	0	9	0.9	0.2	0.18	1	11	1	0.957786	1	-	1	9	1	27	0	22	0.448324	666	652	0	-	-
140127_1452	1	subjects	57	6	1	39	1340	0	6	0.9	0.9	0.81	0	39	1	0.644642	1	-	5	4	3	24	6	22	0.395232	551	789	0	-	-
140127_1452	1	subjects	57	7	1	20	1377	0	0	0.2	0.9	0.18	1	20	1	0.615122	1	-	7	10	4	10	6	22	0.363844	696	681	0	-	-
140127_1452	1	subjects	57	8	1	39	1417	0	6	0.9	0.9	0.81	0	39	1	0.281144	1	-	11	1	6	12	6	22	0.309654	637	780	9	-	-
140127_1452	1	subjects	57	9	1	20	1304	0	0	0.2	0.9	0.18	1	20	1	0.819084	1	-	2	5	1	30	9	22	0.448324	634	670	0	-	-
140127_1452	1	subjects	57	10	1	14	1498	0	6	0.9	0.2	0.18	1	14	1	0.546636	1	-	8	7	4	27	0	22	0.363844	595	903	0	-	-
140127_1452	1	subjects	57	11	1	39	1557	0	6	0.9	0.6	0.54	0	39	1	0.668925	1	-	4	2	2	24	2	22	0.0996104	700	857	0	-	-
140127_1452	1	subjects	57	12	1	14	1545	0	6	0.9	0.9	0.81	1	14	1	0.492786	1	-	10	3	5	9	6	22	0.81541	703	842	0	-	-
140127_1452	1	globals	Period	NumPeriods	RepeatTreatment	Y	W	Part1_last	P_Series	P_Parallel	P_type	AttendReward	P_Info[1]	P_Info[2]	P_Info[3]	P_Info[4]	P_Info[5]	P_Info[6]	P_Info[7]	P_Info[8]	P_Info[9]	P_Info[10]	P_Info[11]	P_Info[12]	P_Info[13]	P_Info[14]	P_Info[15]	P_Info[16]	P_Info[17]	P_Info[18]	P_Info[19]	P_Info[20]	P_Info[21]	P_Info[22]	P_Info[23]	P_Info[24]	P_Info[25]	P_Info[26]	P_Info[27]	P_Info[28]	X_size	X_list[1]	X_list[2]	X_list[3]	X_list[4]	X_list[5]	X_list[6]	X_list[7]	X_list[8]
140127_1452	1	globals	58	60	0	20	25	30	1	2	1	1500	1	1	1	1	1	1	1	1	1	1	1	1	1	1	0	0	0	0	0	0	0	0	0	0	0	0	0	0	21	0	1	2	3	4	5	6	7
140127_1452	1	subjects	Period	Subject	Group	Profit	TotalProfit	Participate	X	p_1	p_2	P	Z	coin	attend	r1	P_info	TimeWPgJnOK	rank	partner	Team	TimeOKUEOK	X_partner	i	r2	profit_part1	profit_part2	TimeOKPgPQOK	final_profit	TimeWIOK
140127_1452	1	subjects	58	1	1	39	1520	0	6	0.9	0.9	0.81	0	39	1	0.11503	1	-	12	8	6	9	6	22	0.301358	703	817	5	-	-
140127_1452	1	subjects	58	2	1	41	1393	0	4	0.6	0.9	0.54	0	41	1	0.700154	1	-	4	6	2	25	6	22	0.283911	720	673	0	-	-
140127_1452	1	subjects	58	3	1	39	1403	0	6	0.9	0.9	0.81	0	39	1	0.336566	1	-	9	10	5	24	6	22	0.558854	691	712	0	-	-
140127_1452	1	subjects	58	4	1	39	1471	0	6	0.9	0.9	0.81	0	39	1	0.489259	1	-	8	12	4	27	6	22	0.668515	669	802	0	-	-
140127_1452	1	subjects	58	5	1	18	1336	0	2	0.6	0.2	0.12	1	18	1	0.896608	1	-	2	7	1	22	0	22	0.725584	666	670	8	-	-
140127_1452	1	subjects	58	6	1	39	1379	0	6	0.9	0.6	0.54	0	39	1	0.892729	1	-	3	2	2	28	4	22	0.283911	551	828	9	-	-
[truncated: 110 more rows]
[truncated: 60 more columns]

## Sheet: 131125_S4_Paralell
131125_1814	1	globals	Period	NumPeriods	RepeatTreatment	Y	W	Part1_last	P_Series	P_Parallel	P_type	AttendReward	P_Info[1]	P_Info[2]	P_Info[3]	P_Info[4]	P_Info[5]	P_Info[6]	P_Info[7]	P_Info[8]	P_Info[9]	P_Info[10]	P_Info[11]	P_Info[12]	P_Info[13]	P_Info[14]	P_Info[15]	P_Info[16]	P_Info[17]	P_Info[18]	P_Info[19]	P_Info[20]	P_Info[21]	P_Info[22]	P_Info[23]	P_Info[24]	P_Info[25]	P_Info[26]	P_Info[27]	P_Info[28]	X_size	X_list[1]	X_list[2]	X_list[3]	X_list[4]	X_list[5]	X_list[6]	X_list[7]	X_list[8]
[truncated: 973 more rows]
[truncated: 60 more columns]

[truncated: 2 more sheets: 140127_S5_Paralell.xls, 140127_S6_Paralell.xls]
